# Supplementary material for: A ribosomal gene panel predicting a novel synthetic lethality in non-BRCAness tumors
Source: Signal Transduct Target Ther. 2023 May 10;8:183. doi: 10.1038/s41392-023-01401-y (PMC10170152; doi:10.1038/s41392-023-01401-y)
Supplement: Supplementary file 2 — Table S2. The signature module for each drug derived by WGCNA analysis [file 41392_2023_1401_MOESM2_ESM.xls]

## Sheet: Sheet1
Olaparib	Rucaparib	Talazoparib	Olaparib-1	Cisplatin	Temozolomide	Mitomycin-C		Etoposide	Bleomycin		5-FU	JQ12
Top1(M1)	Top1(M1)	Top1(M1)	Top1(M1)	Top1(M1)	Top1(M4)	Top1(M4)	Top2(M5)	Top1(M4)	Top1(M3)	Top2(M2)	Top1(M2)	Top1(M5)	Top2(M6)
r=-0.210158401	r=-0.211693211	r=-0.2240876404	r=-0.230087160	r=-0.2298629960	r=-2.112774e-01	r=-0.130620614	r=-0.129661144	r=-1.649862e-01	r=-0.1724708139	r=-0.1641165770	r=-0.2003911975	r=-0.118700748	r=-0.111563760
p=7.977053e-06	p=2.113354e-06	p=6.169686e-07	p=3.663420e-07	p=9.802366e-07	p=3.017838e-06	p=0.003810078	p=0.0040783583	p=0.0002374015	p=1.328742e-04	p=2.797489e-04	p=5.796826e-06	p=0.0084004405	p=0.0132847422
C1QBP	C1QBP	C1QBP	C1QBP	C1QBP	NCAPH	NCAPG	DDX19A	NCAPG	DHX30	RPS9	RPS9	DDX19A	MRPS34
TSR1	EIF5A	TSR1	TSR1	TSR1	ORC1	NCAPH	TERF2	KIF11	QRICH1	RPL10A	RPL10A	TERF2	NUBP2
EIF5A	TSR1	EIF5A	EIF5A	EIF5A	NCAPG	CLSPN	DHX38	NCAPH	ARIH2	RPL3	RPL3	DHX38	NDUFB10
YWHAE	SENP3	SENP3	SENP3	SENP3	MCM10	KIF11	NIP7	MCM10	WDR82	RPS14	RPS14	NIP7	C16orf91
SENP3	EIF4A1	EIF4A1	EIF4A1	YWHAE	CLSPN	MCM10	KARS	CCNA2	VPRBP	RPL18A	RPL18A	KARS	DNAJA3
NUP88	RNMTL1	RNMTL1	NUP88	NUP88	CDCA5	CCNA2	E2F4	CLSPN	USP19	RPS8	RPS8	CIRH1A	RPUSD1
RNMTL1	NUP88	NUP88	RNMTL1	RNMTL1	CCNA2	ORC1	EDC4	ORC1	ATRIP	RPL13A	RPL13A	E2F4	RHOT2
EIF4A1	TIMM22	TIMM22	TIMM22	EIF4A1	KIF11	CDCA5	CIRH1A	CDCA5	GNL3	RPL34	RPL32	EDC4	UBE2I
TIMM22	EIF5AL1	PELP1	PELP1	TIMM22	PLK4	BUB1B	EXOSC6	BUB1B	RRP9	RPL29	RPL31	EXOSC6	TBL3
PELP1	GEMIN4	EIF5AL1	EIF5AL1	PELP1	BUB1B	PLK4	EMC8	SPC25	IFRD2	RPS17L	RPL29	EMC8	E4F1
EIF5AL1	PELP1	YWHAE	DHX33	EIF5AL1	SPC25	SPC25	VPS4A	PLK4	TMA7	RPL31	RPL34	USP10	POLR3K
DHX33	PSMB6	DHX33	GEMIN4	GEMIN4	CENPO	MAD2L1	USP10	MAD2L1	IP6K1	RPL32	RPS17L	VPS4A	STUB1
GEMIN4	DHX33	PRPF8	PSMB6	DHX33	MAD2L1	ARHGAP11A	CIAPIN1	ARHGAP11A	UQCRC1	RPL14	RPL14	CIAPIN1	TUFM
PRPF8	YWHAE	GEMIN4	YWHAE	PRPF8	RAD54L	NUSAP1	SF3B3	KIAA1524	ELP6	RPLP0	RPLP0	SF3B3	ZNF598
PSMB6	PRPF8	PSMB6	CTDNEP1	PSMB6	KIF18B	KIAA1524	ZC3H18	NUSAP1	RPP14	RPL12	RPL12	NOB1	TSR3
CTDNEP1	WRAP53	WRAP53	PRPF8	CTDNEP1	NUSAP1	SGOL1	PSMD7	SGOL1	TRAIP	RPS23	RPL37A	ZC3H18	C16orf13
WRAP53	CTDNEP1	CTDNEP1	WRAP53	WRAP53	CDC25A	KIF18B	NOB1	CENPO	CNOT10	RPL36	RPS23	PSMD7	TELO2
MYBBP1A	PFN1	PFN1	PFN1	MYBBP1A	SGOL1	SKA3	OGFOD1	DLGAP5	CCDC12	RPL37A	RPS18	NUTF2	MRPL28
PFN1	SCO1	SCO1	SCO1	PFN1	CHAF1A	RAD54L	NUTF2	SKA3	SMARCC1	RPS18	RPL36	OGFOD1	CAPN15
RPA1	MYBBP1A	RPA1	RPA1	RPA1	KIAA1524	KIFC1	RFWD3	KIF18B	LARS2	RPS24	RPS15A	RFWD3	WDR24
PFAS	PFAS	GLOD4	GLOD4	PFAS	TUBA1B	CENPO	NUP93	TMPO	KLHL18	RPS15A	RPL4	NUP93	FAM195A
MED11	RPA1	MYBBP1A	MYBBP1A	MED11	TMPO	CHAF1A	DNAJA2	RAD54L	UBP1	RPL4	RPS27A	NAE1	MLST8
SCO1	GLOD4	PFAS	DERL2	SCO1	KIFC1	DTL	NAE1	DTL	CDC25A	RPS27A	RPL27	DHODH	ZNF263
GLOD4	MED11	DERL2	PFAS	GLOD4	ARHGAP11A	TMPO	AP1G1	CHAF1A	SS18L2	RPL27	RPL5	AP1G1	NDUFAB1
SLC25A11	DERL2	MED11	MED11	SLC25A11	DLGAP5	DLGAP5	DHODH	TUBA1B	NEK4	RPL5	RPL26	CSNK2A2	MGRN1
DVL2	PHF23	CNTROB	CNTROB	DVL2	RFC5	CASC5	CSNK2A2	KIFC1	SETD2	RPL7A	RPL7A	DNAJA2	POLR3E
DERL2	PAFAH1B1	PAFAH1B1	TRAPPC1	DERL2	TPX2	TUBA1B	TXNL4B	CASC5	CHCHD4	RPL26	RPS24	TXNL4B	TRAP1
ELP5	ELAC2	TRAPPC1	PAFAH1B1	ELP5	LMNB1	KIF15	DUS2	RFC5	SCAP	RPL6	RPL27A	NUDT21	TCEB2
PHF23	ELP5	SLC25A11	ELP5	CNTROB	RRM2	ZWINT	NUDT21	KIF15	ACTR8	RPS3A	RPL15	DUS2	UBALD1
CNTROB	SLC25A11	PHF23	DVL2	PHF23	BUB1	RFC5	POLR2C	ZWINT	MRPS25	RPL27A	RPS3A	POLR2C	DCTPP1
SMG6	TRAPPC1	SMYD4	SLC25A11	SMG6	CDC45	BLM	IST1	BLM	RNF123	RPL18	RPS13	IST1	PMM2
PAFAH1B1	CNTROB	DVL2	PHF23	PAFAH1B1	ZWINT	CDC45	C16orf70	RRM2	BRPF1	RPL15	RPL18	C16orf70	EARS2
METTL16	DVL2	ELP5	SMYD4	METTL16	RACGAP1	TPX2	COX4I1	RACGAP1	TUSC2	RPS13	RPL6	DDX19B	NTHL1
TRAPPC1	METTL16	ELAC2	SMG6	TRAPPC1	CCNB2	BUB1	DDX19B	CDC45	POC1A	RPL11	RPL11	VAC14	NARFL
VPS53	SMG6	C17orf85	C17orf85	VPS53	CDCA8	LMNB1	VAC14	MCM4	PDHB	RPS7	RPS7	COX4I1	PAM16
C17orf85	CLUH	SMG6	ELAC2	C17orf85	DTL	RRM2	TANGO6	KIF20B	RHOA	EEF1B2	GNB2L1	TANGO6	RAB40C
CLUH	MED31	METTL16	METTL16	SMYD4	PLK1	RACGAP1	ACD	TPX2	CCDC51	GNB2L1	EEF1B2	CBFB	PGP
SMYD4	SMYD4	CLUH	CLUH	CLUH	FEN1	MCM4	NFATC3	FEN1	EXOSC7	RPL41	RPS11	CTU2	ALG1
RNF167	C17orf85	VPS53	RNF167	NEURL4	MCM4	FEN1	PRMT7	BUB1	RBM5	RPS11	RPL13	NFATC3	EIF3CL
NEURL4	RNF167	RNF167	MIS12	RNF167	BLM	KIF20B	CBFB	EXO1	ZFYVE20	RPS12	RPS2	RANBP10	ZNF213
MIS12	VPS53	SPAG7	SPAG7	MIS12	FANCI	CCNB2	RANBP10	LMNB1	SACM1L	RPS2	RPL37	PRMT7	EIF3C
MED31	MIS12	MIS12	VPS53	MED31	KIF15	EXO1	CTU2	SPAG5	SPCS1	RPL37	RPS12	KLHDC4	AXIN1
RABEP1	SPAG7	MED31	MED31	RABEP1	GTSE1	SPAG5	CNOT1	CCNB2	PDE12	EEF1A1	EEF1A1	ACD	GLYR1
PITPNA	PITPNA	PITPNA	NEURL4	PITPNA	MCM3	GTSE1	KLHDC4	RRM1	PTPN23	RPL38	RPL41	SLC7A6OS	PDPK1
SPAG7	RABEP1	RABEP1	PITPNA	SPAG7	HELLS	PLK1	SLC7A6OS	SMC2	APEH	RPL13	RPL23	CNOT1	ZNF500
AURKB	EMC6	NEURL4	RABEP1	AURKB	MCM5	KIF23	ATXN1L	TIPIN	WDR6	RPL23	RPL38	ATXN1L	RSL1D1
CRK	AURKB	AURKB	AURKB	CRK	CASC5	HELLS	C16orf80	TTK	LSM3	RPL23A	RPLP2	CHMP1A	NUDT16L1
UBE2G1	NEURL4	DPH1	DPH1	UBE2G1	CCNB1	RRM1	CHMP1A	HELLS	RAF1	RPLP2	RPS25	COG4	GSPT1
ZZEF1	DPH1	UBE2G1	TXNDC17	ZZEF1	KIF23	FANCI	COG4	KIF23	MON1A	RPLP1	RPS29	C16orf80	RNPS1
RPAIN	UBE2G1	CRK	UBE2G1	RPAIN	EXO1	TTK	FAM192A	FANCI	KIAA1143	RPS29	RPS3	CENPN	SNRNP25
TXNDC17	TXNDC17	TXNDC17	ZZEF1	TXNDC17	KIF4A	TIPIN	TAF1C	GTSE1	BRK1	RPS19	RPLP1	GCSH	ANKS3
DPH1	CRK	EMC6	RPAIN	DPH1	SMC2	ESCO2	CENPN	ESCO2	RFT1	RPS25	RPL23A	TAF1C	TRAF7
ANKFY1	ZZEF1	ZZEF1	CRK	ANKFY1	SPAG5	SMC2	MON1B	MCM6	METTL6	RPS3	RPS19	MON1B	UBN1
EMC6	RPAIN	RPAIN	EMC6	EMC6	KIF20B	MCM3	GCSH	PLK1	OXNAD1	RPL35	RPL35	COG8	TFAP4
KIAA0753	KIAA0753	KIAA0753	FXR2	KIAA0753	TTK	MCM6	COG8	MCM3	JAGN1	RPL35A	RPS15	GOT2	PIGQ
FXR2	FXR2	FXR2	KIAA0753	FXR2	ESPL1	CDCA8	GOT2	CDK1	IP6K2	RPL24	RPL24	FAM192A	USP7
INPP5K	MPDU1	ANKFY1	ANKFY1	INPP5K	KIF14	MCM5	GFOD2	CDCA8	MKRN2	RPS15	RPS6	MTHFSD	ZNF174
C17orf59	ANKFY1	MINK1	MINK1	C17orf59	MCM6	CDK1	MTHFSD	MCM5	ZNF445	RPS6	RPL35A	GFOD2	FAM173A
MINK1	ITGAE	MPDU1	MPDU1	MINK1	RRM1	WDR76	DYNC1LI2	WDR76	BAP1	RPL7	RPL7	HEATR3	HMOX2
CAMTA2	WDR81	C17orf59	CAMTA2	CAMTA2	CDCA3	ESPL1	ATMIN	ESPL1	PBRM1	RPL28	RPL28	ATMIN	KCTD5
MPDU1	INPP5K	INPP5K	C17orf59	MPDU1	MCM2	RFC3	WDR59	SGOL2	RAD54L2	RPS5	RPL30	MPHOSPH6	FAM86A
WDR81	C17orf59	CAMTA2	INPP5K	WDR81	MELK	SGOL2	HEATR3	DNA2	SHQ1	RPL39	RPL39	WDR59	HN1L
POLR2A	MINK1	COX10	ITGAE	ITGAE	DHX9	DNA2	ADAT1	RFC3	TEX264	RPL30	RPS5	DYNC1LI2	SPSB3
ITGAE	CAMTA2	ITGAE	COX10	POLR2A	KIAA0101	KIF14	MPHOSPH6	KIF14	MTMR14	IMPDH2	BTF3	ADAT1	TSC2
SGSM2	POLR2A	WDR81	STX8	SGSM2	FANCD2	PRC1	TRAPPC2L	KIAA0101	VHL	BTF3	IMPDH2	TRAPPC2L	HAGHL
STX8	STX8	NDEL1	WDR81	STX8	CDC20	STIL	COQ9	GMNN	NCKIPSD	RPL17	RPS16	WWP2	XPO6
NDEL1	NDEL1	STX8	NDEL1	NDEL1	TACC3	KIF4A	PDF	KIF4A	CAPN7	NPM1	RPL17	CMC2	NAGPA
ZNF232	CYB5D1	POLR2A	POLR2A	ZNF232	CDK1	KIAA0101	CMC2	GINS2	ARPC4	RPS16	GLTSCR2	PDF	NPRL3
CYB5D1	SGSM2	SGSM2	SGSM2	CYB5D1	TROAP	GMNN	WWP2	GINS1	TRNT1	NACA	RPS27	CTCF	FLYWCH2
ARRB2	CTNS	CYB5D1	LSMD1	CTNS	TIPIN	GINS2	FAM96B	ZWILCH	CCDC66	RPS27	RPSA	ATP6V0D1	CLCN7
PLD2	LSMD1	ACADVL	CYB5D1	ARRB2	GINS1	GINS1	RP11-303E16.8	STIL	NISCH	RPSA	RPL22	FAM96B	UQCRC2
CYB5D2	TAX1BP3	LSMD1	TMEM107	PLD2	TIMELESS	POLA2	ATP6V0D1	CCNB1	THUMPD3	GLTSCR2	TPT1	SPG7	ROGDI
ACADVL	ACADVL	PLD2	ARRB2	CYB5D2	DNA2	RAD51	CTCF	PRC1	APPL1	RPL22	NACA	COQ9	TBC1D24
CTNS	ZNF232	CYB5D2	ACADVL	ACADVL	GINS2	ZWILCH	SPG7	POLA2	TMEM115	TPT1	NPM1	RP11-303E16.8	DCTN5
TMEM107	CYB5D2	ARRB2	CYB5D2	TMEM107	POLA2	CCNB1	CENPT	SRSF3	CCDC174	EIF3L	RPS4X	CENPT	CREBBP
LSMD1	PLD2	CTNS	PLD2	LSMD1	KIF2C	FBXO5	VPS35	RAD51	USP4	RPS21	EIF3L	VPS35	UBFD1
CTC1	ARRB2	TAX1BP3	ZNF232	CTC1	STIL	MCM2	GABARAPL2	CENPI	DYNC1LI1	RPS4X	RPS21	FBXO31	JMJD8
RNASEK	TMEM107	TMEM107	TAX1BP3	RNASEK	FBXO5	KNSTRN	FBXO31	FBXO5	SETD5	FAU	RPS20	GABARAPL2	RRN3
TAX1BP3	RNASEK	ZNF232	CTNS	TAX1BP3	NUF2	TICRR	TERF2IP	CALCOCO1	NME6	RPS20	EIF4B	TERF2IP	GFER
FAM57A	CTC1	RNASEK	RNASEK	FAM57A	TICRR	CENPI	CTRL	ZNF367	OXSR1	EIF4B	FAU	CTRL	TMEM186
B9D1	FAM57A	CTC1	CTC1	C17orf97	ASPM	SRSF3	KATNB1	MCM2	ZDHHC3	HNRNPA1	EIF3E	ANKRD11	MSRB1
C17orf97	C17orf97	SAT2	SRR		GMNN	CDC20	ANKRD11	ASPM	RBM6	EIF3E	RPL10	APRT	ECI1
		FAM57A	FAM57A		POLE	CCNF	APRT	TICRR	CLASP2	RPL10	EEF2	LONP2	COQ7
		C17orf97			KIF22	ASPM	LONP2	CENPK	TADA3	EEF2	RPL21	KATNB1	PARN
					CCNF	NUF2	RNF166	KNSTRN	PPP4R2	RPL19	RPL19	SLC7A6	DECR2
					FOXM1	ZNF367	TMEM208	PCNA	OGG1	RPL21	HNRNPA1	TMEM208	THOC6
					RBM14	DHX9	SLC7A6	TROAP	RPUSD3	PFDN5	NSA2	RNF166	CLUAP1
					ZNF367	TROAP	CDK10	MKI67	PSMD6	NOP16	NHP2	CDK10	KNOP1
					POLQ	MKI67	RSPRY1	NUF2	WDR48	NHP2	PFDN5	CYB5B
					UBE2T	CENPK	CYB5B	DHX9	CCDC71	NSA2	COX7C	TMEM170A
					HNRNPR	CALCOCO1	TMEM170A	CDC20	TSEN2	COX7C	NDUFAF2	RSPRY1
					PRIM1	PKMYT1	ZNF276	FANCD2	TATDN2	NDUFAF2	NOP16	ZDHHC7
					PRC1	OIP5	ZDHHC7	CCNF	NDUFAF3	NPM3	RPS28	ZNF276
					RAD51	PCNA	PDPR	OIP5	SMIM4	EIF3D	EIF3D	PDPR
					SRSF3	FANCD2	FTO	CDCA2	CYB561D2	C10orf2	ZNF581	CFDP1
					CENPI	KIF2C	PAPD5	HNRNPR	EMC3	ZNF581	PRELID1	MBTPS1
					SGOL2	HNRNPR	CFDP1	POLQ	PDCD6IP	PRELID1	SNRPD2	PAPD5
					CENPA	HAUS8	ZFP1	PRIM1	NPRL2	RPS28	MZT2A	ZFP1
					WDR76	UBE2T	MBTPS1	UBE2T	TOP2B	NOLC1	EIF3H	FTO
					PKMYT1	POLQ	USB1	KIF2C	EAF1	SNRPD2	RSL1D1	HSBP1
					CDC6	CDCA2	HSBP1	CENPE	TAMM41	PDCD11	HIGD2A	NCL
					TOP2A	CDC7	BRD7	CDC7	DENND6A	C12orf45	THG1L	PSKH1
					CDC7	ASF1B	PHKB	PKMYT1	EXOG	MZT2A	RSL24D1	CMTR2
					PCNA	PRIM1	CMTR2	TIMELESS	SEC13	ATP5G2	MRPL22	BRD7
					HAUS8	CEP55	PSKH1	CEP55	OXSM	MRPL22	QARS	USB1
					KIF20A	TIMELESS	FUK	MELK	KCTD6	HNRNPA1L2	HNRNPA1L2	PHKB
					KNSTRN	CENPE	PDP2	ASF1B	NGLY1	PPA1	C12orf45	FUK
					ASF1B	TOP2A	CHTF8	CENPA	PRKAR2A	THG1L	EIF3M	CHTF8
					MKI67	TACC3	HSDL1	HAUS8	CRBN	HIGD2A	ATP5G2	PDP2
					NASP	C1orf112	CNEP1R1	C1orf112	THOC7	RSL24D1	EIF3F	CCDC86
					HNRNPM	CENPA	RPGRIP1L	ATAD5	ARL8B	EIF3H	DPH5	NOP58
					OIP5	ATAD5	AMFR	KIF20A	EIF1B	NAP1L1	PABPC1	HSDL1
					MMS22L	MELK	ARL2BP	TOP2A	DALRD3	SNRPF	POLR1D	CNEP1R1
					C1orf112	FANCB	GLG1	TACC3	ZNF852	PPRC1	MRPS27	GLG1
					CENPK	CDC6	SPATA33	PRIM2	XYLB	USMG5	NAP1L1	ACSF3
					CHAF1B	RBM14	C16orf46	PARPBP	SELK	EIF3M	MRPL23	SPATA33
					ATAD5	KIF20A	ACSF3	TOPBP1	MAPKAPK3	MRPS27	MRPS36	RPGRIP1L
					SPC24	PARPBP	ZNF778	FANCB	KIF9	QARS	PPA1	AMFR
					KPNA2	CHAF1B	C16orf87	CDC6	SLC26A6	DPH5	MZT2B	DDX18
					HNRNPA2B1	SMC4	N4BP1	SMC4	HIGD1A	TOMM7	ADPRM	C16orf46
					INCENP	TOPBP1	SNTB2	RBM14	ABHD14A	SFXN4	IGBP1	ARL2BP
					NDC1	FAM83D	GAN	DNAJC9	ALAS1	DDX21	COX7A2L	ZNF778
					CALCOCO1	HNRNPM	ZNF319	CHAF1B	TCAIM	MRPS36	IMP4	SNTB2
					CENPE	SHCBP1	ENKD1	H2AFZ	ZNF589	SNRPE	UQCRQ	C16orf87
					TRAIP	XRCC2	CHD9	FAM83D	HYAL2	EIF3F	TBCA	N4BP1
					TYMS	NDC1	TCF25	XRCC2	RASSF1	UQCRQ	PRMT1	GAN
					ZWILCH	DNAJC9	WWOX	NDC1	NAT6	MRPL23	COX5A	SLC38A7
					AUNIP	KIF22	FHOD1	SASS6	GLT8D1	RRP12	TAF9	ENKD1
					TUBB	TYMS	SIAH1	HNRNPA2B1	UBA3	MRPS16	C19orf48	TCF25
					LIN9	SASS6	ZCCHC14	HNRNPM	ATXN7	POLR1D	CAMLG	CENPBD1
					XRCC2	H2AFZ	CMIP	SPC24	SNRK	IMP4	IMP3	WWOX
					FAM83D	SPC24	SETD6	SHCBP1	DUSP7	EXOSC1	WDR74	EIF3J
					MLF1IP	HNRNPA2B1	DEF8	CHAC2	TMPPE	TAF9	SNRPE	FHOD1
					FANCA	NASP	MTSS1L	PBXIP1	SLC25A38	MZT2B	LETMD1	SIAH1
					NEK2	INCENP		KNTC1	HEMK1	WDR74	COX5B	ZCCHC14
					HJURP	NDC80		KIF22	SLMAP	PABPC1	MKL2	CMIP
					AURKA	KPNA2		TYMS	TWF2	IMP3	SLC25A6	DEF8
					PA2G4	FANCA		NASP	ACAA1	ADPRM	ALKBH7	SETD6
					MYBL2	HJURP		CDKN3	C3orf62	C19orf48	TMEM258	MTSS1L
					HNRNPL	BRCA1		MLF1IP	FYCO1	TBCA	UBXN1
					CEP55	KNTC1		BRCA1	FAM208A	COX7A2L	C12orf10
					STMN1	USP1		NDC80	NKIRAS1	RPS26	RPS26
					POLD1	CENPF		FANCA	UBXN4	IGBP1	RPL26L1
					SHCBP1	POLA1		PAICS	GORASP1	COX5A	NDUFS4
					KNTC1	TUBB		HJURP	SFMBT1	C12orf10	NOA1
					TARDBP	ORC6		POLA1	STT3B	CCT4	YBX1
					TOPBP1	PAICS		INCENP	PHF7	AHCY	POLR1E
					CENPF	TARDBP		CENPF	LZTFL1	COX5B	RP11-169K16.7
					PARPBP	PBXIP1		USP1	SLC25A20	CHCHD1	MRPS5
					DEPDC1B	NCAPG2		NCAPG2	ULK4	VDAC2	SLC25A26
					CDT1	CDKN3		POLE	ZNF35	RPL26L1	NUDCD2
					NCAPD2	MLF1IP		DEPDC1B		MKL2	BNIP1
					SMC4	POLE		ORC6		POLR1E	UQCRH
					SASS6	AUNIP		LIN9		CAMLG	CCNG1
					C16orf59	C16orf59		HAT1		YBX1	CCT4
					USP1	LIN9		NUP35		MYEOV2	RPL22L1
					FANCB	TCF19		CENPW		MMS19	TRMT112
					XPO1	E2F8		HMGB1		EBPL	MYC
					DNAJC9	HMGB1		BRIP1		TMEM258	OLA1
					CSE1L	BRIP1		SNRPD1		NDUFS4	THAP4
					DNAJB9	C11orf82		TARDBP		MRPS5	DDX41
					SUV39H1	DEPDC1B		C11orf82		UBXN1	ATP5O
					RMI1	STMN1		C16orf59		SLC25A6	MRPL46
					POLA1	HAT1		E2F8		MKI67IP	MRPL10
					NDC80	SNRPD1		TCF19		SOS2	TOMM20
					LIG1	CCNE2		CCNE2		NUDCD2	SOS2
					PTBP1	NEK2		ERCC6L		LETMD1	SLC25A3
					H2AFZ	CENPW		AUNIP		SLC25A3	MKI67IP
					PAICS	MYBL2		AURKA		RPL22L1	SECISBP2L
					RBL1	ERCC6L		NEK2		RP11-169K16.7	C6orf48
					CEP78	AURKA		ANLN		MRPL46	PABPC3
					E2F8	ANLN		STMN1		BNIP1	COX14
					NCL	RBL1		TAF5		MYC	NCOA1
					NCAPG2	TAF5		RBL1		TRMT112	EIF2D
					HNRNPD	NUP35		MYBL2		UQCRH	LIAS
					BRIP1	URB2		MSH2		NOA1	LARS
					HNRNPU	MSH2		WBP1		THAP4	CCNB1IP1
					SNRPD1	CKAP2L		URB2		ATP5O	UIMC1
					CENPW	POLD1		CEP78		OLA1	DIMT1
					SSRP1	HNRNPL		CKAP2L		CCNG1	DYRK1A
					MTFR2	WBP1		PTTG1		ALKBH7	CMSS1
					RNASEH2A	CEP78		POLD1		CCDC59	CNBP
					CCNE2	PTBP1		RMI1		GLRX3	VPS51
					BRCA1	MTFR2		YPEL5		LIAS	STOML2
					DTYMK	YPEL5		MTFR2		COX14	CMC1
					PTTG1	NCL		DTYMK		SLC25A26	TMEM261
					C11orf82	HMGN2		HNRNPL		EIF2D	HMGA1
					MTHFD1	DTYMK		CREBRF		LARS	ABHD14B
					GINS4	PTTG1		RFC4		DIMT1	CCDC59
					URB2	RCC1		PTBP1		MRPL43	BCS1L
					NUP35	RMI1		DEK		DYRK1A	NDUFA10
					POC1A	KIF18A		KIF18A		SECISBP2L	ARL6IP4
					ANLN	CREBRF		MCM8		DDX41	C15orf61
					CCDC138	SSRP1		DHFR		MRPL10	METTL12
					CKAP2L	GINS4		SSRP1		TOMM20	ACY1
					HMGN2	MCM8		XPO1		STOML2	LYRM4
					E2F1	DEK		HMGN2		CMSS1	THOC3
					CDKN3	ELAVL1		EZH2		NCOA1	FAM207A
					HAT1	CDT1		GINS4		BCS1L	ATIC
					WBP1	EZH2		LIG1		METTL12	LTA4H
					CREBRF	DNAJB9		ORAI3		MRPL21	NDUFS5
					HNRNPC	XPO1		CDT1		ATIC	SF3B14
					FANCG	DHFR		RAN		FAM207A	MTHFD1L
					RCC1	E2F1		MCMBP		UIMC1	OXA1L
					C17orf53	LIG1		HNRNPC		NDUFA10	HINT1
					DSN1	ORAI3		DNAJB9		HMGA1	KIAA1841
					ELAVL1	KPNB1		CCDC138		TFB2M	ADCK3
					DHFR	HBP1		E2F1		CNBP	SMPD1
					KIF18A	CCDC138		HBP1		VDAC1	GRK6
					DEK	HNRNPU		CDCA7		C6orf48	MRPL44
					KPNB1	HNRNPD		KPNB1		CMC1	COA6
					UNG	CDCA7		HNRNPU		TARBP2	METTL5
					TAF5	HNRNPC		ECT2		CCNB1IP1	PTRHD1
					ERCC6L	SRRT		UNG		ARL6IP4	CASC4
					TUBA1C	PRR11		SRRT		KIAA1841	ZNF90
					HMGB2	MCMBP		PRR11		VPS51	UBR3
					TCF19	ECT2		KLHL24		MTIF2	CLNS1A
					MCM8	C17orf53		DSN1		LTA4H	RPS27L
					CDC25C	DSN1		TRA2B		TMEM261	PRR7
					TCOF1	UNG		HNRNPD		HINT1	BIRC6
					SLBP	KLHL24		ADAMTS13		METTL8	ATP7A
					PRR11	CENPL		YIPF2		SF3B14	RGS10
					CCT7	HMGB2		FANCG		NDUFS5	EIF2S2
					CACYBP	MIS18A		C16orf58		ABHD14B	BMPR2
					PARP1	MND1		MIS18A		METTL5	TMCO6
					HBP1	BIRC5		CENPL		C15orf61	DNPH1
					YIPF2	DUT		RAD18		ATP7A	SLC25A5
					MSH2	TMEM150A		C4orf21		MTHFD1L	TP53BP1
					RAD18	FANCG		SRSF7		MRPL44	SON
					TK1	C4orf21		C17orf53		EIF2S2	AEN
					BIRC5	TK1		NAA15		THOC3	TAF4B
					CENPL	ADAMTS13		MND1		GPATCH8	PCGF1
					SERBP1	RAD18		UTP20		ACY1	UCP3
					EZH2	DBF4B		TBC1D17		BIRC6	PCYOX1
					VMAC	TUBA1C		TUBA1C		MPST	KCNMB3
					CIT	CKAP2		DUT		DDX50	NT5C
					ADAMTS13	SRSF7		VMAC		UBR3	ZMYM4
					BARD1	YIPF2		BIRC5		BMPR2	MPST
					SRSF7	HMMR		SERBP1		CASC4	MEGF8
					PBXIP1	SERBP1		HMGB2		RGS10	ERCC4
					MIS18A	TBC1D17		TMEM150A		KIDINS220	MAP3K2
					SNRNP40	TCP11L2		HMMR		SLC25A5	FAM162A
					DAZAP1	DIAPH3		RIF1		AEN	SCYL2
					E2F2	PBK		CKAP2		RABGGTB	C11orf1
					ECT2	CIT		TK1		TAF4B	NDUFV1
					YPEL5	UTP20		PBK		MEGF8	TMEM18
					DBF4B	VMAC		DIAPH3		TMCO6	AARSD1
					C4orf21	HAUS2		TCP11L2		ZNF90	RPS6KC1
					KLHL24	RIF1		ABTB1		CLNS1A	SPATA24
					UTP20	BARD1		ZNF862		PTRHD1	FAM71F2
					TMEM150A	C16orf58		HAUS2		TRIAP1	LRRC37A3
					SPSB3	BRCA2		EXOSC9		RPS27L	SYNJ1
					GINS3	NAA15		LSM3		TMA16	FKBP9
					SLC22A18	EXOSC9		CIT		SON	ZNF641
					ORAI3	E2F2		DBF4B		UCP3	SLX4
					SAE1	ZNF862		ULK1		DNPH1	MECR
					FAM72B	FAM72B		BRCA2		CLASP1	ZNF330
					MND1	LSM3		HNRNPAB		MAP3K2	NUDT2
					ACBD4	ABTB1		ACBD4		NDUFV1	RIPK1
					CKS1B	PSMC3IP		ABCE1		TP53BP1	CHCHD6
					FAM72A	SLC22A18		SLC22A18		ZYG11B
					CCT4	SNRNP40		GNPTG		PCGF1
					TCP11L2	TTF2		SMC3		SYNJ1
					ANKRA2	ACBD4		BARD1		AARSD1
					CDCA7	HNRNPAB		FAM72B		KCNMB3
					ZNF862	PIK3IP1		CDC25C		ACP2
					RUVBL1	SMC3		E2F2		ATRX
					DCST2	CDC25C		PCSK4		ERCC4
					RQCD1	ULK1		PSMC3IP		LRRC37A3
					CDK2	ARHGAP11B		C11orf35		PRR7
					RIF1	SRSF10		GINS3		FAM161B
					HNRNPAB	GINS3		ZC3H6		FAM162A
					UMPS	RPA2		TTF2		IPP
					TTF2	GTF2IRD2B		UMPS		RPIA
					HMMR	FAM72A		PIK3IP1		ARHGAP35
					NUP153	DAZAP1		KIAA0319L		CCDC92
					GTF2IRD2B	GNPTG		BSDC1		FAM71F2
					EXOSC9	ABCE1		SAAL1		ZMYM4
					NAA15	USP37		GTF2IRD2B		SCYL2
					STRC	THBS3		CACFD1		RPS6KC1
					USP37	SAAL1		SRSF10		MECR
					FAM72D	ZC3H6		GPN3		GSK3B
					C16orf58	BSDC1		THBS3		C11orf1
					CENPP	CEP152		MATR3		TRIM65
					CENPH	KIAA0319L		SNRNP40		STXBP5
					SF3A3	UTP18		DAZAP1		SLX4
					C4orf46	C11orf35		ARHGAP11B		DMPK
					ODF3B	CCDC18		UTP18		ZNF330
					LSM3	UMPS		DDX46		SOGA1
					HNRNPK	PCSK4		FAM72A		CHCHD6
					C11orf35	RQCD1		MRPL3		USP47
					CKS2	CDK2		RNF215		PER3
					DUT	KIF24		RPA2		SLC27A5
					ZC3H6	RUVBL1		KIF24		FBLN7
					PSRC1	MATR3		TFAM		PLEKHG2
					GNPTG	CACFD1		USP37		TTLL7
					RPA2	GEN1		HMGCL		ZNF641
					POFUT2	GTF2IRD2		CEP152
					SAAL1	PHYKPL		CCDC18
					DIAPH3	POLD4		TTLL1
					GTF2IRD2	FAM72D		IFT140
					DDX46	SUZ12		PLD3
					ARHGAP11B	XRCC5		CDK2
					TBC1D17	DDX46		GEN1
					PHYKPL	PLD3		NUP107
					MATR3	HMGCL		H6PD
					PCSK4	RNF215		GTF2IRD2
					PTGES3	SAE1		GOLGA6A
					PSMC3IP	DEPDC1		PHYKPL
					XRCC5	NUP107		TMEM219
					PIF1	PARP1		RABL2A
					HCFC1	GPN3		TPRKB
					SKP2	AP003419.11		MST1
					U2AF2	TTLL1		YPEL3
					PIK3IP1	PPAT		PPAT
					PTMA	TMEM219		SAE1
					SRSF10	SKA1		SUZ12
					ABTB1	CENPQ		UBE2N
					ERN1	CCDC159		KDM6B
					TMEM194A	KDM6B		NUP37
					ARHGAP19	TFAM		CENPP
					KHDRBS1	ARHGAP19		RQCD1
					GEN1	PRKDC		DEPDC1
					STIP1	PIF1		CENPQ
					MST1	PTMA		HNRNPK
					MRPL11	IFT140		FAM72D
					KIF24	SPDL1		DNAJB2
					ATRIP	PSAP		ERN1
					SUZ12	ERN1		XRCC5
					GOLGA6A	MST1		POFUT2
					PPP2R5B	PSRC1		CCDC159
					CCDC18	CENPP		SPDL1
					POLD4	ANKRA2		SIL1
					POLD3	GOLGA6A		SNRPA1
					PPM1G	HNRNPK		PCGF6
					RNF215	H6PD		PARP1
					UBE2S	CDNF		ARHGAP19
					TPRKB	TPRKB		PRKDC
					PRPF19	MRPL11		PSAP
					EFTUD2	POFUT2		CKS2
					CCPG1	POLD3		PIF1
					KDM6B	SNRPA1		MRPL11
					CKAP5	STIP1		EIF4E
					PRKDC	SF3A3		CCT8
					FUS	CKS2		CDNF
					WHSC1	PCGF6		PTGES3
					CENPQ	CKAP5		CRELD1
					DNAJB2	DNAJB2		CENPH
					DEPDC1	RABL2A		TMEM194A
					NBR1	C4orf46		C4orf46
					AP003419.11	TMEM194A		PTMA
					CCP110	FAM214B		ANKRA2
					MASTL	UBE2S		SKA1
					MSH6	CCP110		TMEM127
					TMEM219	NUP37		SF3A3
					ERLEC1	DONSON		SKA2
					KIAA0319L	CENPH		DONSON
					NUP160	PTGES3		CKAP5
					HMGCL	SKA2		POLD3
					TTLL1	CRELD1		P2RX4
					GPN3	UBE2N		STIP1
					ITGB3BP	DNAJC8		PSRC1
					PPAT	PNRC1		METAP2
					CEP152	TMEM59		SLC27A1
					POLR2D	U2AF2		NAA50
					CHPF	YPEL2		KIAA1407
					THBS3	CTDSPL2		HSPA8
					SKA1	EIF4E		RRP1B
					ANP32E	HSPA8		GOLGA6B
					NUP107	P2RX4		FAM214B
					SPDL1	RNF103		ZBTB22
					BSDC1	TMEM127		ODF3B
					ABCE1	CCT8		RSPH3
					CRELD1	RRP1B		TMEM59
					HAUS2	RPP30		PNRC1
					GOLGA6B	MYO15B		CCP110
					TRADD	RSPH3		GOLGA2
					PPP1R32	ODF3B		YPEL2
					ULK1	HNRNPA3		LYRM9
					C2orf44	SLC27A1		UBE2S
					CDNF	HCFC1		MYO15B
					HSF4	MKRN1		U2AF2
					SAFB	SSPO		C2orf44
					IGIP	FARSB		NKPD1
					LRP10	PRPF19		RPP30
					GOLGB1	ITGB3BP		RNF103
					SIL1	GOLGA6B		ANKRD32
					USP39	NAA50		ZBTB4
					IDUA	C2orf44		IPO11
					SMPD4	NUP160		DDX55
					YPEL2	EFTUD2		ITGB3BP
					FAM214B	NBR1		BUB3
					PNRC1	FUS		EDEM2
					HNRNPA3	LYRM9		CTDSPL2
					UBE2N	RBMX		PRPF19
					LYRM9	BBC3		FARSB
					CEP85	ZBTB22		HCFC1
					FARSB	GNS		TMEM8B
					RBMX	BUB3		POLR3G
					ANAPC1	ANKRD32		CSTF2
					RSPH3	NKPD1		NBR1
					RPS10	PPP2R5B		PPP1CC
					EME1	UBE2H		OCEL1
					SKA2	CSTF2		GRN
					TMEM59	NEIL3		IDUA
					SMIM14	CCDC150		SMC1A
					ZBTB4	SPATA1		GNS
					DONSON	MSH6		MKRN1
					RABL2A	RAB5B		SSPO
					SNRPA1	TUBG1		NUP160
					NAA50	ZBTB4		POLD4
					NKPD1	SAFB		PPP2R5B
					PPP1CC	OCEL1		HNRNPA3
					RRP1B	DDX55		NFE2L1
					RPP30	IDUA		RAB5B
					CTDSPL2	GDF15		FUS
					CCT8	EME1		DNAJC4
					SNRPA	EXD3		GOLGA6D
					CCDC159	SMIM14		CCDC150
					DDX23	POLR2D		SPATA1
					MYO15B	NFE2L1		UBE2H
					POLR1A	GRN		CHPF
					TLCD2	DNAJC4		MSH6
					NUP54	CTBS		RBMX
					ANKRD32	CCPG1		EFTUD2
					CAD	CHPF		EME1
					NOL10	SENP1		EXD3
					DFNB59	TOM1		POLR2D
					CCDC150	POLR3G		TSC22D3
					EIF4E	PSME3		ITFG3
					BRI3BP	CTPS1		PSME3
					DNAJC4	ZFYVE1		CTBS
					CTPS1	PPP1CC		NEIL3
					MRPL19	PPM1G		PPM1G
					PAQR6	IPO11		RNPEPL1
					WDR4	RNPEPL1		ZFYVE1
					CCT2	TMEM97		PNPLA2
					H6PD	CDC27		GOLGB1
					NOL3	GOLGA6D		TUBG1
					TMEM127	ERLEC1		SYCE3
					PSMD11	SYCE3		BBC3
					PNPT1	UBE2C		TUBB4B
					PLD3	ITFG3		GOLGA6C
					WIPI1	GOLGB1		TLCD2
					CHTF18	PNPLA2		GEMIN6
					SENP1	YIPF3		ZDHHC24
					SLC27A1	ZDHHC24		CTPS1
					CTBS	CEP85		TMEM97
					NUP133	DCK		KLC4
					CEP135	MNT		SAFB
					P2RX4	LMBR1L		PRPF40A
					POLR1E	SMPD4		CUL7
					PPIH	PAQR6		PAQR6
					IPO9	MXD4		MNT
					KLC4	MPHOSPH9		SMIM14
					TSC22D3	RBCK1		ERLEC1
					PSAP	PRPF40A		BAIAP3
					TMEM97	RNF44		TMUB2
					FICD	CUL7		LMBR1L
					DCK	GOLGA6C		MXD4
					UBE2C	KLC4		ZNF396
					RBCK1	SIDT2		GDF15
					EXOSC3	BRI3BP		SIDT2
					NEIL3	TLCD2		CDC27
					PSMC3	LRRC40		CCPG1
					HSPA8	TSC22D3		DCK
					TUBG1	PSMD1		PIGZ
					GNS	SPATA5		CEBPZ
					NFE2L1	FOXO4		MAN1B1
					SMC1A	CEP135		VBP1
					SPATA1	HNRNPH1		BRI3BP
					WDR45	KHDRBS1		FOXO4
					ARSA	TMEM63B		SHISA4
					GOLGA2	ZNF396		SENP1
					GDF15	NUP54		UBE2C
					CTSO	ARSA		ARSA
					IPO11	GEMIN6		MPHOSPH9
					GOLGA6C	ZSWIM8		HNRNPH1
					CEBPZ	MAN1B1		JUND
					CTCF	INO80B		NUP54
					UBTF	VBP1		TMEM63B
					GEMIN6	SLC39A13		LRRC40
					KLHDC1	PSMG1		CCDC24
					PSMD1	JUND		CEP135
					ZDHHC24	PPIH		RNF44
					EXD3	MYL5		SPATA5
					RNF103	TIMM8A		RBCK1
					GOLGA6D	PIGZ		SLC39A13
					SSPO	CCDC24		LRRC29
					RNPEPL1	ZNF554		MAN2B2
					PHF19	HPRT1		EXOSC3
					CATSPERG	CEBPZ		SMPD4
					SYCE3	NUP133		ZSWIM8
					ZFYVE1	GAA		IGIP
					PSMG1	ANAPC7		CEP85
					SFPQ	C18orf54		U2SURP
					TTLL3	LRRC29		NMRK1
					TPP1	THOC1		ANAPC7
					UCHL5	DDX23		PSMD1
					SAPCD2	2019-03-02		TIMM8A
					MAPK8IP3	AHCTF1		INO80B
					SLC39A13	CFL1		ZNF554
					EZH1	TPP1		CCAR1
					PRPF40A	CCAR1		2019-03-02
					LMBR1L	CHTF18		GAA
					SLC16A8	ANP32E		PPIH
					GRN	SEH1L		TPP1
					PNPLA2	AQR		AHCTF1
					NRF1	MAN2B2		HPRT1
					CSTF2	C1RL		FAM228B
					ZSWIM8	BANF1		SAPCD2
					YWHAQ	ZNF519		MYL5
					THOC1	DYNC2LI1		CATSPERG
					PRPF38A	SAPCD2		USP39
					LRRC40	EXOSC3		PLBD2
					HNRNPH1	FAM111B		HAGH
					OCEL1	LIN54		FBXW4
					NAT10	GABPB1		KHDRBS1
					SMPD1	PEX11G		ERMAP
					ITFG3	USP39		C1RL
					MPHOSPH9	UBTF		PEX11G
					SF1	DENND6B		THOC1
					TMEM63B	FAM228B		NEDD1
					PIGZ	CATSPERG		C12orf29
					RHNO1	DDX11		LIN54
					CFL1	LCA5L		NOL3
					AHCTF1	NMRK1		AQR
					NSL1	FBXW4		DDX23
					TOE1	PLBD2		NUCB1
					GFPT1	MAPRE3		TCERG1
					MXD4	SRSF1		SEH1L
					TCERG1	NEDD1		DYNC2LI1
					DCDC2B	SSB		NUP133
					LCA5L	NOL3		LCA5L
					SEH1L	PSMD11		MAPRE3
					TOM1	PASK		R3HDM2
					SPATA5	SFPQ		SSB
					C1RL	PRPF38A		CHUK
					STARD7	HAGH		ZNF519
					AMT	NUCB1		ENDOV
					RAB43	HNRNPDL		MRPL39
					HERPUD1	KCTD18		DENND6B
					ENDOV	CD63		NAGLU
					ANAPC7	ENDOV		KCTD18
					CUL7	NSL1		QTRTD1
					CTNNAL1	ERMAP		GABPB1
					TMUB2	R3HDM2		ZSWIM4
					ARHGEF39	ENOPH1		ANP32E
					LMF1	LMF1		CFL1
					PXMP2	TOE1		PSMD11
					LRRC29	MKNK2		HNRNPDL
					NRM	CHUK		C18orf54
					NRBP2	CCT6B		STARD7
					SELRC1	ZNF326		DDX11
					LBR	STARD7		CHTF18
					CMSS1	TM2D1		WDTC1
					HNRNPDL	TNKS1BP1		UBTF
					MAPRE3	TCERG1		LMF1
					DNHD1	NAGLU		PSMC3
					BANF1	PAXIP1		PLEKHM1
					B4GALT7	NR1H2		RPAP3
					QTRTD1	RPAP3		ENOPH1
					BBC3	TMEM86A		CD63
					CCT6B	CEP128		FAM111B
					MYL5	CENPJ		ZNF326
					ZNF554	UTP6		SIRT3
					INTS7	FICD		TMEM86A
					ZNF396	PPP1R8		PASK
					FAM228B	PXMP2		PAXIP1
					ZNF519	PLEKHM1		HDAC11
					MTCH2	MGAT4B		NR1H2
					ARL6IP6	QTRTD1		PHF21A
					HEXDC	FAM98B		CCT6B
					SRSF1	ZSWIM4		STX5
					SEL1L	PHF19		NSL1
					WDR13	PQLC3		NTN5
					NPIPB8	NRM		SRSF1
					MGAT4B	TSPAN31		FAM229A
					DBR1	TK2		TNKS1BP1
					2019-03-02	SF1		FICD
					CRYL1	C12orf76		UTP6
					TK2	FAM229A		FAM98B
					CLN6	WIPI1		PRPF40B
					PLEKHM1	PRPF40B		MKNK2
					DENND6B	ACAD10		SFPQ
					SIDT2	TUBGCP4		GPATCH11
					ZNF843	IPO9		NAT10
					DYNC2LI1	STX5		PXMP2
					ELMOD3	DNASE2		TOE1
					NMRK1	SIRT3		WDR36
					RHBDL1	GPATCH11		TM2D1
					TTC27	PIGV		LRP1
					STX5	PHF21A		ATP6AP1
					TSPAN31	TEFM		PIGV
					GSTCD	DHRS12		PQLC3
					INO80B	LBR		WIPI1
					ILKAP	NTN5		PRPF38A
					NAGLU	INTS7		LARP4
					KCTD18	LRP1		PSMA4
					THRAP3	DBR1		TEFM
					PLBD2	TMEM254		CWF19L1
					P4HA2	STK16		C12orf76
					DARS2	PSMA4		PARP2
					CD63	DNAL4		PHF19
					IGSF22	CLN6		TSPAN31
					CD151	HDAC11		CDC5L
					HAGH	ARHGEF39		DNAL4
					TMEM178A	LRRC58		DBR1
					LIN54	LRRC56		CENPJ
					NPIPB7	TMEM184B		CBX7
					ASIC3	VPS9D1		ACAD10
					HAPLN2	ARL6IP6		DNASE2
					ZNF326	NRF1		TUBGCP4
					CDK4	SLC16A8		POLR3B
					CYP2D7P1	IQSEC2		C9orf96
					FAM227A	CWF19L1		TMEM254
					RAB4B	ORC2		NRF1
					ERMAP	LARP4		TMEM184B
					DUSP28	DPF1		MGAT4B
					TM2D1	MBD5		DHRS12
					HLCS	LEPROT		ARL8A
					PASK	ARL8A		LBR
					RFNG	LRSAM1		VPS9D1
					CXorf23	GATSL3		TK2
					PLD1	GSTCD		STK16
					GART	R3HDM1		CEP128
					PEX11G	IGSF22		LRRC58
					MKNK2	U2AF1		LRRC56
					MNT	TTLL3		FAM134A
					SLC38A10	RRP15		SLC33A1
					CTAGE5	CIR1		SLC16A8
					LAS1L	MOGS		ANKRD24
					ODC1	ACRV1		DNAJA1
					ORC2	ANKRD24		MBD5
					RAB5B	RAD51C		VPS39
					SRP9	ZFPL1		PPCS
					AC017099.3	SPATA20		LRSAM1
					FAM98B	OS9		SF1
					CIR1	SART3		ACTL6A
					FAM111B	FAM134A		ZFPL1
					C18orf54	SPAG4		IQSEC2
					NTN5	ELMOD3		G3BP1
					TMEM86A	GABARAPL1		RRP15
					TMEM91	TOLLIP		ORC2
					KRCC1	PPIL6		GMPS
					ACAD10	CHPF2		COPG1
					GAA	DKFZP761J1410		GSTCD
					RAD51C	GPR108		GATSL3
					EVI5L	PRDX5		GLB1L
					FAM229A	COPS4		CHPF2
					RNF44	YIPF1		PPIL6
					TEX22	ZFAND3		INTS7
					C5orf34	PGPEP1		IGSF22
					NR1H2	CDK4		SART3
					RBBP4	GPSM2		TTLL3
					PSMA4	PDS5B		OS9
					LRP1	KRCC1		TMEM53
					VPS9D1	ILKAP		EVI5L
					RFC1	EVI5L		CLN6
					UBQLNL	COPG1		U2AF1
					PIGV	CDKL3		RAD51C
					KLHDC7B	G3BP1		ARL6IP6
					MOGS	RNF187		COPS4
					C14orf28	CCDC40		SPAG4
					ANP32A	TMEM53		CCDC40
					LRRC58	USP14		MRPL35
					USP14	FH		ACRV1
					INCA1	GLB1L		DKFZP761J1410
					MAN2B2	CBX4		R3HDM1
					DNASE2	TMEM178A		TOLLIP
					LENG8	DNHD1		CDK4
					GABPB1	POMGNT1		MOGS
					STK16	BLVRB		HAUS6
					C1orf63	HLCS		ZFAND3
					ANKRD24	SMC6		BZW1
					ENOPH1	COG7		CIR1
					SQSTM1	CASP2		PRSS27
					GLB1	TMEM187		YIPF1
					MYO15A	TPCN1		CCDC41
					DKFZP761J1410	ZNF843		OR13J1
					MIB2	OR13J1		ALG2
					GPR108	UNC50		TMEM178A
					APBB3	FAM134C		SPATA20
					DMGDH	ANP32A		DPF1
					R3HDM1	ADCK4		GABARAPL1
					TAF5L	SCRN2		KRCC1
					CPSF3	WDR26		RFC1
					UTP6	UCN		USP14
					MBD5	SWT1		MYO15A
					TNKS1BP1	MYO15A		PRDX5
					NUCKS1	POLL		ELMOD3
					PAN2	TTC18		C1orf145
					SPATA20	PRSS27		GPR108
					PGPEP1	UBQLNL		POMGNT1
					TEFM	IFITM10		ASNSD1
					TMEM184B	DNAJA1		SMC6
					JUND	PRICKLE4		DNAAF1
					LEPROT	DNAAF1		ZNF843
					MAGED2	HAUS6		PRICKLE4
					ALG2	BBS12		SWT1
					PRDX5	LURAP1L		FH
					LRRC56	SCARB2		MYCBPAP
					PPIL6	PRPS1		SCRN2
					KDELR3	TTC21A		TOMM5
					SART3	CCDC41		DNHD1
					ATP6AP2	C1orf145		RNF187
					TUBGCP4	VPS37D		PGPEP1
					MAN1B1	ERI1		BBS12
					VAMP4	LRRC23		UCN
					ARFGAP3	C22orf23		CBX4
					PHF21A	OSCP1		TMEM187
					ANKZF1	GLB1		FAM134C
					UCN	LSM6		TTC21A
					FH	ANKZF1		COPS2
					SNX33	HDAC5		CDKL3
					ZFPL1	TP53INP1		TP53INP2
					GMPPA	TP53INP2		MTHFR
					SCRN2	TTC17		HDAC5
					ZNF449	NOM1		CCDC92
					GOLGA6L4	COA5		SCARB2
					IQSEC2	ITGB1BP1		YWHAQ
					RRP15	ZNF207		IFITM10
					BEND3	FUBP1		MIB2
					RABAC1	CCDC11		LRRC23
					LARP4	IL17RC		LSM6
					PPCS	CEP76		C22orf23
					DHRS12	ASNSD1		TTC18
					AQR	PGM2		UNC50
					RPAP3	MIB2		PDS5B
					NEDD1	HNRNPH3		OSCP1
					SEC24D	IFT43		ITGB1BP1
					KIAA0430	COX11		HLCS
					DNAJA1	CRYL1		ANP32A
					C22orf23	FAM227A		CASP2
					FANCE	YWHAQ		UBQLNL
					SHMT1	MYCBPAP		NOM1
					LSM6	C14orf79		TPCN1
					GDF9	LRRC27		FAM227A
					RETSAT	ATRAID		ANKZF1
					GCC2	FBXW8		GLB1
					STIM1	PPP1R15A		TTC17
					EIF2AK3	STIM1		STIM1
					SAMD1	FIGNL1		SLC24A1
					FUBP1	RAB24		PRPS1
					C12orf76	CYB5R1		NABP2
					CLHC1	DLGAP4		C14orf79
					PRICKLE4	SLC24A1		IFT43
					TTC21A	SEL1L		INCA1
					TTC17	TBC1D10A		WDR26
					PQLC3	NIF3L1		CCDC11
					CEP128	HSD17B3		ERI1
					BBS12	EIF2AK3		COX11
					CPSF7	NUP98		LRRC27
					PLA2G4C	SPATA25		ZNF207
					SAT1	NEURL2		VPS37D
					SMARCD1	NABP2		POLL
					SWT1	FAM160A2		CRYL1
					HAUS6	INCA1		ILKAP
					R3HDM2	WDR60		PGM2
					PRPF40B	ZNF425		GLO1
					HNRNPH3	MAP1LC3B		NIF3L1
					ARL6IP1	GSTK1		LINC00086
					MRPS9	LINC00086		ATRAID
					ACRV1	CTAGE5		DENR
					ATF6	E2F7		CYB5R1
					SYVN1	ZCWPW2		LURAP1L
					TTC18	ALG10		WDR31
					MMP19	SYVN1		SEL1L
					CCDC40	FAM174A		FBXW8
					LURAP1L	CCDC34		ZCCHC6
					CDKL3	ANO8		E2F7
					GATSL3	MSRB2		TP53INP1
					NUCB1	ACSS2		FRAT1
					MDC1	FURIN		HNRNPH3
					U2AF1	SLC26A11		COA5
					POMGNT1	ZDHHC9		ZNF449
					ZSWIM4	RBBP8		SYVN1
					CCDC146	SAT1		MAP1LC3B
					ZNF207	DENR		PINK1
					SIRT3	PARK2		SKIV2L2
					FBXW4	C14orf28		FURIN
					ZCCHC6	TXNDC11		WDR60
					C9orf96	HS1BP3		FAM160A2
					SCARB2	UBC		DLGAP4
					LRRC23	SAMD1		EIF2AK3
					RNASEH1	ACAT2		TBC1D10A
					C14orf79	TAF1A		CEP76
					CEP76	OTUD1		FIGNL1
					ASNSD1	MMP19		TXNDC11
					CCS	TMBIM4		MSRB2
					GPATCH11	PLA2G4C		NUP98
					DNAAF1	MAN2B1		ZDHHC1
					SRSF9	MPG		ABCD1
					ARL8A	RTTN		CTAGE5
					MAP1LC3B	LDHD		TTC25
					SLC24A1	CTD-3088G3.8		AK8
					MTA2	SH3BGR		ZNF425
					FAM160A2	ZDHHC1		SPATA25
					IFT43	ADCY6		ALG10
					ISG20	FBXL17		ZCWPW2
					RPIA	YEATS4		RAB24
					NIF3L1	RETSAT		ACSS2
					IFT20	DMGDH		YEATS4
					YIPF1	PPCS		PPP1R15A
					FAM174A	FBXL15		BET1L
					OR13J1	SGSH		NAF1
					LDHD	AK8		NDUFB6
					HGSNAT	OGFOD2		RBBP8
					NOXRED1	CLSTN3		TAF1A
					UNC50	RSG1		SLC26A11
					ZCWPW2	TTC25		NEURL2
					TYMP	RASA4B		RTDR1
					FAM134C	KIAA0513		OTUD1
					ZNF333	DCUN1D3		LDHD
					CREB3L2	LZTS3		CXorf23
					ANO8	TMEM234		PARK2
					CCDC11	CALML6		HS1BP3
					LRSAM1	ANXA4		SH3BGR
					C15orf65	ARFGAP3		MATN1
					IGFALS	OPLAH		GCC1
					COPRS	CCS		SAT1
					TXNDC11	MATN1		CNGA4
					E2F3	PET100		CCDC34
					FBXW8	RP11-302B13.5		MMP19
					VPS37D	C15orf65		CALML6
					IFITM10	CXorf23		ADCY6
					ZNF425	CBX1		PLA2G4C
					CLSTN3	HSD11B1L		MAN2B1
					ACAT2	EFCAB6		RSG1
					PRPS1	KIAA1683		CLSTN3
					TBC1D10A	RHBDF2		SNRNP48
					CCDC92	FAM160B1		HSD17B3
					FIGNL1	ZNF467		KBTBD8
					SH3BGR	CALCOCO2		ARFGAP3
					SPATA25	BEAN1		CACNB3
					TPCN1	UBL4B		HSD11B1L
					AC004706.1	CRLF3		UBL4B
					EFCAB6	LHPP		FAM174A
					KIAA0513	CCDC146		C14orf28
					C1QTNF6	C19orf67		LZTS3
					MATN1	RABL2B		RABL2B
					RAB24	C1QTNF6		CST3
					TP53INP2	MMAA		CCS
					CALCOCO2	CPEB4		TMEM8A
					GABARAPL1	CST3		ATP6AP1L
					P2RY4	ACTR1B		C1QTNF6
					PET100	IRF2BP2		KIAA0513
					GIPR	C9orf40		FBXL17
					NEURL2	BRCC3		RASA4B
					BET1L	MMP24-AS1		TMBIM4
					LRRC27	CREB3L2		TMEM234
					ACAD9	LINC00672		RP11-302B13.5
					C19orf67	C20orf195		DMGDH
					FURIN	KLHDC7B		CTD-3088G3.8
					IL11RA	CUL9		EFCAB6
					NABP2	C20orf202		SGSH
					WDR60	RPE		DCUN1D3
					EIF1AX	WFS1		GALNS
					ADCY6	CLPB		C16orf71
					NAF1	ANKK1		BEAN1
					DLGAP4	CHRNA5		RETSAT
					RBBP7	KDM5B		ACAT2
					IL17RC	RHBDD1		OPLAH
					GHDC	TMEM205		CCDC146
					MYCBPAP	LTBP3		LHPP
					SPG11	STAG1		PET100
					LINC00086	JUNB		OGFOD2
					ALG10	WNT2B		WDR93
					ATP6AP1L	PTPRH		CUL9
					DUSP8	GHDC		BRCC3
					FBXL17	TMEM232		GPRC5C
					SPAG4	ATF3		C20orf202
					RASA4B	FSBP		C9orf40
					MAN2B1	ZNF143		KLHDC7B
					CCDC34	NLN		C19orf67
					CUL9	GGT7		DBP
					YEATS4	C9orf172		C15orf65
					COX11	IZUMO4		ACTR1B
					RHBDD1	RP11-81A22.5		ZNF467
					CALML6	JAK3		CALCOCO2
					MMAA	NT5DC2		C20orf195
					RNF170	IFT20		CREB3L2
					WNT2B	ERICH2		NLN
					C1orf145	OR52B6		WFS1
					MAN2C1	CHMP1B		KDM5B
					BCL3	CLCNKA		MMP24-AS1
					ANXA4	PRR25		GEMIN8
					SNRNP48	API5		LTBP3
					CCDC176	TNXB		LINC00672
					OPLAH	LMOD1		RHBDF2
					NUP98	MXRA8		ANKK1
					ENGASE	LEKR1		C2orf62
					ACVR1	ARSD		SMU1
					MIOX	TLR5		MMAA
					RBBP8	SIAE		CLPB
					SLC2A11	CEACAM19		TTC23L
					OTUD1	FAM182B		WNT2B
					C9orf40	C5AR1		RP11-81A22.5
					CPEB4	ITM2B		GTPBP8
					CST3	NUPR1		TNXB
					HSD17B3	MYOM1		LMOD1
					MSRB2	BCAS3		STAG1
					GLB1L	KCTD21		JUNB
					WDR26	FAM109A		TMEM205
					RSG1	CLU		OR52B6
					PARK2	ACYP2		LEKR1
					POU6F1	KLF9		GGT7
					GOLGA3	ISOC1		MORN3
					WEE1	RUFY4		CLCNKA
					C20orf202	CDK2AP1		RPE
					CACNB3	VWA5A		GHDC
					HDAC5	SEMA3B		CPEB4
					JUNB	ODF3L1		CHMP1B
					TMEM53			ERICH2
					HSD11B1L			ZNF143
					KIAA0020			BBS2
					ARSD			FSBP
					AP000322.54			JAK3
					CCNDBP1			TMEM232
					SPATA32			C9orf172
					ZDHHC1			API5
					OGFOD2			PTPRH
					RP11-302B13.5			IZUMO4
					LINC00672			HIST3H3
					SPATA7			MXRA8
					UBL4B			AC004706.1
					GEMIN8			TUBG2
					YIPF6			PRR25
					TAF1B			KCTD21
					MANBA			ARSD
					SMU1			NT5DC2
					ACSS2			CLU
					CLPB			MYOM1
					OR52B6			TLR5
					API5			BCAS3
					CCDC113			C5AR1
					SEMA3B			SIAE
					SMS			FAM182B
					CNGA4			CEACAM19
					OTUD5			RUFY4
					LHPP			ITM2B
					TMBIM4			ISOC1
					DLEC1			KLF9
					OSCP1			FAM109A
					COG7			SEMA4C
					PPAPDC1B			ODF3L1
					BBS2			IQUB
					CYP3A4			ADSSL1
					TP53INP1			SEMA3B
					NR1D1			KHNYN
					CTD-3088G3.8			ADHFE1
					LMOD1			VWA5A
					HEMK1			ECHDC2
					CHRNA5
					ERICH2
					ABHD4
					IZUMO4
					TMEM232
					BTG1
					GLIPR1L2
					PTPRH
					C9orf172
					ATHL1
					WFS1
					NUPR1
					C20orf195
					LZTS3
					CEACAM19
					NLN
					ANKK1
					BEAN1
					FAM182B
					SLC17A5
					SEC16B
					LTBP3
					ISOC1
					AGA
					ITM2B
					MTMR11
					TEKT3
					TNXB
					ACYP2
					RAPGEF2
					MYOM1
					LGI4
					FSBP
					RUFY4
					RP11-503N18.1
					DCUN1D3
					CYP3A43
					FCHSD1
					MOV10L1
					KCTD21
					AIG1
					ADHFE1
					ODF3L1
					C1orf204
					TRAF1
					MXRA8
					ECHDC2
