# Supplementary material for: A ribosomal gene panel predicting a novel synthetic lethality in non-BRCAness tumors
Source: Signal Transduct Target Ther. 2023 May 10;8:183. doi: 10.1038/s41392-023-01401-y (PMC10170152; doi:10.1038/s41392-023-01401-y)
Supplement: Supplementary file 3 — Table S3. Pearson correlation analysis between basal gene expression and drug sensitivity of PARP inhibitors and cisplatin [file 41392_2023_1401_MOESM3_ESM.xlsx]

## Sheet: olaparib
	z_cor_result	Cor_result.P_value	Cor_result.Q_value
A1BG	0.561082	0.375995	0.513129
A1CF	-0.69367	0.407758	0.529864
A2M	1.95591	0.00509596	0.0869656
A2ML1	1.50585	0.0292471	0.183673
A3GALT2	-0.00282536	0.908198	0.692494
A4GALT	0.929433	0.164792	0.374209
A4GNT	-0.486322	0.586004	0.601345
AAAS	-1.60903	0.0373547	0.206582
AACS	0.183304	0.711858	0.643111
AADAC	-0.565692	0.513741	0.575723
AADACL2	0.189905	0.705155	0.640584
AADACL3	-0.228051	0.847686	0.678221
AADACL4	-1.10128	0.165955	0.375398
AADAT	-0.120059	0.964359	0.705089
AAED1	-0.675083	0.422293	0.535965
AAGAB	-0.245617	0.828952	0.674722
AAK1	0.661918	0.306246	0.474911
AAMDC	2.71885	0.0001124	0.0178129
AAMP	0.451305	0.462148	0.555226
AANAT	-0.506701	0.567008	0.593776
AAR2	1.35586	0.0483886	0.230603
AARD	0.329394	0.569482	0.594813
AARS	-0.870385	0.284894	0.462475
AARS2	0.690679	0.288029	0.46452
AARSD1	-1.11261	0.161265	0.370655
AASDH	0.11682	0.780544	0.66125
AASDHPPT	-0.438714	0.631488	0.618537
AASS	-2.42347	0.00134186	0.048399
AATK	0.487154	0.432872	0.541814
AATK-AS1	0.057103	0.843747	0.677504
ABAT	-0.0119802	0.918108	0.694957
ABCA1	0.790678	0.23044	0.42816
ABCA10	-1.33384	0.088381	0.296285
ABCA12	0.870863	0.190551	0.396313
ABCA13	0.924576	0.166823	0.376125
ABCA2	-0.36629	0.70338	0.640002
ABCA3	0.167081	0.728429	0.647512
ABCA4	1.12648	0.0970904	0.306902
ABCA5	0.0279605	0.874986	0.685478
ABCA6	-1.2101	0.124939	0.334517
ABCA7	0.606059	0.343756	0.495771
ABCA8	0.544927	0.388014	0.519864
ABCA9	0.201463	0.693471	0.636894
ABCB1	0.752832	0.251194	0.441345
ABCB10	-0.808907	0.324459	0.485225
ABCB11	0.371458	0.531147	0.583309
ABCB4	-0.327509	0.743045	0.651702
ABCB5	1.22764	0.0721955	0.272122
ABCB6	-1.98929	0.00916814	0.112693
ABCB7	0.624168	0.331287	0.488933
ABCB8	-0.521234	0.553644	0.590655
ABCB9	-0.358187	0.711606	0.643045
ABCC1	-0.599565	0.484372	0.565125
ABCC10	0.297899	0.599021	0.606595
ABCC11	1.43449	0.037342	0.206582
ABCC12	1.52624	0.0272308	0.178089
ABCC2	-1.74011	0.0236851	0.167509
ABCC3	0.473917	0.443555	0.546368
ABCC4	-1.95602	0.0104735	0.118948
ABCC5	-0.0816581	0.993838	0.710977
ABCC6	0.27693	0.619063	0.614009
ABCC8	-0.242248	0.832538	0.675412
ABCC9	0.23865	0.656381	0.626302
ABCD1	0.114594	0.782877	0.661579
ABCD2	-0.0765095	0.988232	0.709579
ABCD3	0.826908	0.211739	0.414683
ABCD4	0.0125253	0.891614	0.689592
ABCE1	-0.263588	0.809885	0.669266
ABCF1	-1.20399	0.127011	0.336585
ABCF2	-2.15542	0.00457805	0.0837906
ABCF3	0.908085	0.17386	0.382115
ABCG1	-0.0667196	0.977574	0.707246
ABCG2	-1.6858	0.0287089	0.181915
ABCG4	-0.018788	0.925485	0.696176
ABCG5	0.748301	0.253763	0.442363
ABCG8	0.229844	0.665091	0.628697
ABHD1	-0.918169	0.256485	0.444375
ABHD10	-0.347515	0.722491	0.646468
ABHD11	0.918007	0.1696	0.378439
ABHD12	1.34195	0.0506032	0.235533
ABHD12B	-0.227086	0.848718	0.678367
ABHD13	0.496913	0.425091	0.53737
ABHD14A	0.0996143	0.798626	0.666328
ABHD14B	1.19071	0.0805992	0.283972
ABHD15	-1.23478	0.116836	0.328508
ABHD16A	0.946693	0.157724	0.366595
ABHD17A	1.09521	0.106039	0.317166
ABHD17B	-1.20925	0.125224	0.334743
ABHD17C	0.0548635	0.84614	0.67796
ABHD2	1.26672	0.0640954	0.259004
ABHD3	0.656352	0.309858	0.477276
ABHD4	0.439249	0.472237	0.559469
ABHD5	0.190502	0.704549	0.640228
ABHD6	-0.693665	0.407762	0.529864
ABHD8	0.615886	0.336953	0.49153
ABI1	0.987322	0.141992	0.352032
ABI2	-1.4967	0.0539151	0.241856
ABI3	-0.413186	0.656477	0.626302
ABI3BP	-0.162777	0.917975	0.694953
ABL1	-1.38617	0.0757686	0.277355
ABL2	0.374859	0.528106	0.581992
ABLIM1	1.0672	0.114597	0.326285
ABLIM2	-0.421838	0.647963	0.623731
ABLIM3	0.598687	0.348916	0.499273
ABO	2.36991	0.000737678	0.0386619
ABR	-0.742873	0.370744	0.510096
ABRA	1.1031	0.103723	0.313956
ABRACL	-0.165516	0.915008	0.694157
ABT1	-0.713742	0.3924	0.522068
ABTB1	0.0298389	0.872966	0.685214
ABTB2	0.143832	0.752397	0.65408
AC002365.1	-0.771296	0.350342	0.50056
AC002429.5	-0.643784	0.44744	0.548387
AC002472.13	-0.235253	0.839994	0.676405
AC004076.7	-0.0843088	0.996724	0.71147
AC004076.9	1.25177	0.0671007	0.263566
AC004381.6	0.37645	0.526686	0.581513
AC004706.1	1.42528	0.0385151	0.20986
AC004980.11	1.40147	0.0416899	0.216263
AC005281.1	0.301669	0.595449	0.605125
AC006116.20	0.596924	0.350157	0.50041
AC006547.14	-1.17652	0.136656	0.347932
AC007040.11	-0.896792	0.268943	0.452047
AC007390.5	-0.988527	0.218327	0.418843
AC007431.1	-1.67829	0.0294717	0.184306
AC009014.3	-1.07002	0.179428	0.385829
AC010731.4	-0.36861	0.701031	0.639173
AC011242.6	-0.857127	0.293139	0.468113
AC012313.1	0.418564	0.489823	0.567044
AC013269.5	-1.43219	0.0659231	0.261634
AC017099.3	0.801538	0.224715	0.424908
AC018720.10	-0.0755955	0.987237	0.709353
AC022431.2	0.598121	0.349314	0.49968
AC025335.1	-0.244609	0.830024	0.675271
AC034228.7	0.803666	0.223606	0.423824
AC073869.1	2.60968	0.000207691	0.0225857
AC074212.3	-0.940076	0.244139	0.436991
AC079354.1	1.17327	0.0848361	0.290684
AC084121.16	-0.168316	0.911978	0.693403
AC092835.2	0.554968	0.380516	0.515931
AC104809.3	0.56461	0.3734	0.511745
AC114783.1	1.29967	0.057859	0.247605
AC131097.4	0.0350684	0.867347	0.683744
AC138647.1	0.444492	0.467835	0.557484
AC138969.4	0.0502562	0.851066	0.679018
AC140481.2	-0.354974	0.714877	0.644157
ACAA1	2.78831	7.5129e-05	0.0145239
ACAA2	-1.47566	0.0576137	0.24725
ACACB	0.520561	0.406578	0.529313
ACAD10	0.542196	0.390069	0.521139
ACAD11	0.334597	0.56467	0.592762
ACAD8	-0.249755	0.824552	0.673427
ACAD9	-0.305608	0.765757	0.657768
ACADL	-0.648796	0.443357	0.546368
ACADM	-0.918185	0.256476	0.444375
ACADS	0.679107	0.295269	0.469418
ACADSB	-0.660341	0.434033	0.542334
ACADVL	-1.00053	0.212246	0.415053
ACAN	-0.654433	0.43879	0.544282
ACAP1	0.850499	0.200165	0.404546
ACAP2	0.863684	0.193901	0.399144
ACAP3	-0.880365	0.278792	0.458605
ACAT1	0.118093	0.779211	0.661243
ACAT2	-0.243572	0.831128	0.675412
ACBD3	0.82677	0.211808	0.414683
ACBD4	1.84636	0.00806124	0.106437
ACBD5	-0.428874	0.641073	0.621533
ACBD7	-0.568125	0.511602	0.575307
ACCS	0.412625	0.494936	0.569162
ACCSL	-0.229935	0.845672	0.67796
ACD	-0.845619	0.300423	0.47201
ACE	2.07343	0.00304085	0.0691006
ACE2	0.0591393	0.841573	0.676787
ACER1	0.855516	0.197764	0.402442
ACER2	-0.452908	0.61777	0.613354
ACER3	-0.567779	0.511905	0.575357
ACHE	1.35715	0.0481877	0.230222
ACIN1	-0.99359	0.215747	0.417688
ACKR2	0.0623081	0.838192	0.676144
ACKR3	0.732297	0.262983	0.449219
ACKR4	-1.07806	0.175887	0.383284
ACLY	-1.50396	0.052686	0.239694
ACMSD	-1.28399	0.101914	0.311227
ACN9	-0.487426	0.584967	0.600917
ACO1	-0.613368	0.47267	0.559569
ACO2	1.80529	0.00952019	0.114322
ACOT1	1.32839	0.0528427	0.239997
ACOT11	1.34897	0.0494752	0.232952
ACOT12	-0.389252	0.680261	0.63241
ACOT13	-1.26473	0.107565	0.318989
ACOT2	0.89356	0.180239	0.386273
ACOT4	1.51823	0.028008	0.179962
ACOT6	1.84894	0.00797647	0.105975
ACOT7	-1.48077	0.0566981	0.246432
ACOT8	2.03551	0.00360204	0.0751534
ACOT9	-0.633836	0.455607	0.552578
ACOX1	1.29708	0.0583312	0.24856
ACOX2	0.43683	0.474275	0.560194
ACOX3	0.579448	0.362612	0.506179
ACOXL	0.548659	0.385217	0.518301
ACP1	-1.03727	0.194392	0.399478
ACP2	1.52635	0.0272199	0.178089
ACP5	0.35931	0.542083	0.586401
ACP6	-0.269145	0.804011	0.667391
ACPL2	-0.569021	0.510815	0.574681
ACPP	0.235165	0.659822	0.627149
ACPT	0.614865	0.337656	0.491973
ACR	0.616811	0.336317	0.491419
ACRBP	-0.747018	0.367724	0.509134
ACRC	1.44802	0.035676	0.202074
ACRV1	-0.373355	0.696236	0.637604
ACSBG1	-0.354759	0.715096	0.64419
ACSBG2	0.196368	0.698613	0.638419
ACSF2	1.17177	0.0852087	0.290989
ACSF3	1.07093	0.113428	0.325382
ACSL1	1.08127	0.110235	0.321477
ACSL3	0.803758	0.223558	0.423824
ACSL4	-1.17656	0.136641	0.347932
ACSL5	1.38291	0.0443153	0.220671
ACSL6	0.142183	0.754106	0.654632
ACSM1	1.33482	0.0517708	0.237919
ACSM2A	-0.279229	0.793381	0.664824
ACSM2B	0.444028	0.468223	0.557748
ACSM3	0.625514	0.330373	0.488761
ACSM4	0.226825	0.668088	0.629923
ACSM5	0.094725	0.803785	0.667391
ACSS1	0.911287	0.172477	0.380885
ACSS2	0.777476	0.237537	0.431532
ACSS3	-0.89286	0.271278	0.453335
ACTA1	0.620637	0.333696	0.490065
ACTA2	1.54383	0.025588	0.173611
ACTB	-1.51009	0.0516668	0.237897
ACTBL2	0.367338	0.534844	0.583727
ACTC1	1.84353	0.0081549	0.10675
ACTG1	-0.215485	0.861142	0.682359
ACTG2	0.521262	0.406037	0.529262
ACTL6A	-1.58616	0.040323	0.214291
ACTL6B	-0.230502	0.845066	0.677882
ACTL7A	1.02007	0.130211	0.340234
ACTL7B	0.606689	0.343317	0.495488
ACTL8	0.370871	0.531673	0.583524
ACTL9	-0.0175817	0.924178	0.695934
ACTN1	-0.0842623	0.996673	0.71147
ACTN2	-1.06876	0.179989	0.385932
ACTN3	0.0745463	0.825162	0.673427
ACTN4	1.66407	0.0164845	0.142865
ACTR10	1.64997	0.0173795	0.145737
ACTR1A	-1.6768	0.0296243	0.184913
ACTR1B	1.8882	0.00678335	0.0978201
ACTR2	-1.15436	0.144839	0.353816
ACTR3	1.41973	0.0392354	0.21146
ACTR3B	-1.30884	0.0949761	0.303824
ACTR3C	-0.0218685	0.928826	0.697521
ACTR5	-0.525643	0.54962	0.58869
ACTR6	-1.81624	0.0179305	0.148331
ACTR8	-0.506985	0.566745	0.593613
ACTRT1	0.999096	0.137665	0.348648
ACTRT2	0.105726	0.79219	0.664696
ACTRT3	0.263015	0.632522	0.618618
ACVR1	-0.214273	0.862442	0.682659
ACVR1B	-0.598323	0.485433	0.565472
ACVR1C	0.65516	0.310635	0.477759
ACVR2A	-1.42512	0.0673648	0.263824
ACVR2B	-0.621969	0.465457	0.55638
ACVRL1	0.235528	0.659464	0.627032
ACY1	0.0552214	0.845757	0.67796
ACY3	0.439292	0.4722	0.559469
ACYP1	0.43782	0.47344	0.56011
ACYP2	0.836856	0.206801	0.410496
ADA	-1.43422	0.065515	0.261006
ADAD1	-0.186738	0.892069	0.68961
ADAD2	-0.273649	0.799258	0.666377
ADAL	0.760004	0.247164	0.438675
ADAM10	-0.051123	0.960603	0.704175
ADAM11	-0.719887	0.38777	0.519846
ADAM12	0.54788	0.3858	0.518562
ADAM15	0.60824	0.342238	0.494973
ADAM17	-2.01448	0.00827849	0.107003
ADAM18	0.58142	0.361193	0.505624
ADAM19	-1.00403	0.210498	0.413406
ADAM2	0.642873	0.318719	0.482348
ADAM20	1.36749	0.0466006	0.226251
ADAM21	-0.122289	0.961933	0.704548
ADAM22	-0.929847	0.249851	0.440669
ADAM23	-0.458098	0.612787	0.611659
ADAM28	1.25671	0.0660943	0.261896
ADAM29	0.691216	0.287696	0.464263
ADAM30	-1.28522	0.101563	0.310496
ADAM32	0.545742	0.387402	0.519616
ADAM33	-0.00108758	0.906318	0.692364
ADAM7	-0.165692	0.914818	0.694052
ADAM8	0.20124	0.693695	0.636902
ADAM9	0.526506	0.402001	0.527432
ADAMDEC1	0.756476	0.249141	0.440093
ADAMTS1	-0.814186	0.320928	0.483497
ADAMTS10	0.135583	0.76096	0.656043
ADAMTS12	-1.02431	0.200562	0.404858
ADAMTS13	0.391553	0.513305	0.575723
ADAMTS14	0.19485	0.700147	0.639066
ADAMTS15	0.0528702	0.84827	0.678322
ADAMTS16	0.713231	0.274265	0.45554
ADAMTS17	1.09588	0.105842	0.316927
ADAMTS18	-0.818731	0.317908	0.482094
ADAMTS19	0.103981	0.794026	0.664931
ADAMTS2	1.03312	0.12573	0.335089
ADAMTS20	-0.367692	0.701961	0.639459
ADAMTS3	-1.65342	0.0321207	0.191962
ADAMTS4	-0.846946	0.299577	0.471835
ADAMTS5	0.816433	0.21703	0.418411
ADAMTS6	0.416879	0.49127	0.567514
ADAMTS7	-1.9919	0.00907224	0.111844
ADAMTS8	0.223308	0.671587	0.630432
ADAMTS9	-0.750314	0.365333	0.507731
ADAMTSL1	0.486848	0.433117	0.541945
ADAMTSL2	-0.893513	0.270889	0.452993
ADAMTSL3	1.80696	0.00945663	0.114156
ADAMTSL4	0.90264	0.176231	0.383435
ADAMTSL5	1.3425	0.0505146	0.235354
ADAP1	1.28972	0.0596878	0.250292
ADAP2	0.35148	0.549191	0.588536
ADAR	-0.751759	0.364288	0.507071
ADARB1	-1.85011	0.01579	0.140886
ADARB2	-0.943859	0.24205	0.435608
ADAT1	-1.06445	0.181912	0.388294
ADAT2	-1.55143	0.0452091	0.222445
ADC	-1.16389	0.141274	0.351513
ADCK1	0.571579	0.368309	0.509222
ADCK2	-0.004678	0.910202	0.692796
ADCK3	0.22077	0.674116	0.630586
ADCK4	-0.0447315	0.953654	0.702689
ADCK5	1.0589	0.117236	0.328969
ADCY1	0.106369	0.791514	0.664696
ADCY10	-0.0179254	0.92455	0.695934
ADCY2	0.95096	0.156012	0.365556
ADCY3	-0.73714	0.374947	0.512442
ADCY4	0.938509	0.161046	0.370444
ADCY5	1.06752	0.114498	0.326285
ADCY6	0.364677	0.537238	0.584676
ADCY7	-1.37822	0.0775852	0.280134
ADCY8	0.49079	0.429963	0.540019
ADCY9	-1.14549	0.148217	0.357261
ADCYAP1	0.404141	0.502289	0.571667
ADCYAP1R1	0.912718	0.171861	0.380366
ADD1	0.504345	0.419221	0.53467
ADD2	-2.44038	0.00123634	0.0464762
ADD3	-0.185686	0.893204	0.690197
ADGB	0.231318	0.66363	0.628438
ADH1A	-0.538281	0.538166	0.58498
ADH1B	0.584412	0.359046	0.504248
ADH1C	1.12049	0.0987579	0.309017
ADH4	0.149073	0.746972	0.652726
ADH5	-1.79058	0.0197167	0.154254
ADH6	-1.3094	0.0948236	0.303615
ADH7	-0.285759	0.786517	0.662531
ADHFE1	1.29	0.0596356	0.250292
ADI1	-0.599762	0.484205	0.565028
ADIG	0.752469	0.251399	0.441473
ADIPOQ	1.19747	0.079005	0.281883
ADIPOR1	1.007	0.134819	0.346172
ADIPOR2	-0.20319	0.874346	0.68534
ADIRF	1.55786	0.0243398	0.16972
ADK	-1.37665	0.0779467	0.280479
ADM	0.149659	0.746366	0.652625
ADM2	-0.568731	0.51107	0.574805
ADM5	-1.12248	0.157261	0.36622
ADNP	-0.967985	0.229022	0.427663
ADNP2	0.0809204	0.818395	0.671408
ADO	-2.3017	0.00238227	0.0628008
ADORA1	-0.489553	0.582973	0.600142
ADORA2A	0.986533	0.142286	0.352166
ADORA2B	0.860491	0.195404	0.40057
ADORA3	0.857022	0.197047	0.40192
ADPGK	-0.59742	0.486205	0.565657
ADPRH	0.0714653	0.828438	0.674474
ADPRHL1	-1.13781	0.151191	0.360761
ADPRHL2	-0.584817	0.497046	0.569942
ADPRM	-1.36895	0.0797471	0.282865
ADRA1A	0.695037	0.285334	0.462803
ADRA1B	0.267666	0.62801	0.617004
ADRA1D	-0.102306	0.983679	0.708375
ADRA2A	2.44988	0.00048934	0.0331337
ADRA2C	-0.699441	0.403306	0.527918
ADRB1	-0.657346	0.436441	0.543085
ADRB2	0.673784	0.29864	0.47109
ADRB3	0.666851	0.303069	0.473125
ADRBK1	1.14658	0.0916645	0.299326
ADRBK2	1.54434	0.0255415	0.173561
ADRM1	-0.18287	0.896244	0.690412
ADSL	-1.32101	0.091719	0.299351
ADSS	-0.813347	0.321487	0.483729
ADSSL1	0.504792	0.418869	0.534547
ADTRP	-0.00944445	0.915362	0.694267
AEBP1	-1.20358	0.12715	0.336654
AEBP2	-1.16427	0.141134	0.351513
AEN	-0.876107	0.281385	0.460484
AES	-0.0711039	0.982346	0.708324
AF165138.7	0.529564	0.399658	0.525902
AFAP1	-0.166274	0.914188	0.694045
AFAP1L1	-1.60284	0.0381394	0.208733
AFAP1L2	0.531983	0.397811	0.525074
AFF1	0.640128	0.320544	0.483409
AFF2	0.218329	0.676551	0.631559
AFF3	-1.56463	0.0432968	0.219014
AFF4	0.543199	0.389314	0.520847
AFG3L2	-0.28034	0.792212	0.664696
AFM	-1.13324	0.152979	0.362194
AFMID	0.652618	0.312296	0.478545
AFP	-1.79114	0.019676	0.154116
AFTPH	2.19222	0.00175837	0.0549767
AGA	0.792302	0.229577	0.427843
AGAP1	-1.17131	0.138547	0.349404
AGAP10	-1.15398	0.14498	0.354064
AGAP2	-0.0585453	0.968678	0.706147
AGAP3	-1.36016	0.0818405	0.286083
AGAP4	-0.643918	0.44733	0.548387
AGAP5	-0.0243512	0.931519	0.698185
AGAP6	-0.567317	0.512312	0.575523
AGBL2	0.948909	0.156833	0.365928
AGBL3	-0.51047	0.563527	0.592476
AGBL4	0.212245	0.682636	0.633036
AGBL5	-0.783316	0.341932	0.494584
AGER	0.237865	0.657155	0.626309
AGFG1	-0.808137	0.324976	0.485589
AGFG2	1.01866	0.1307	0.340875
AGGF1	1.58871	0.0217791	0.161217
AGK	-1.46179	0.0601658	0.251348
AGL	-1.12743	0.15528	0.364729
AGMAT	-0.55715	0.521291	0.578064
AGMO	0.252475	0.642798	0.62223
AGO1	-2.16656	0.00436183	0.0825718
AGO2	0.210634	0.684251	0.633424
AGO3	-1.47649	0.0574652	0.24725
AGO4	-0.722125	0.386091	0.518748
AGPAT1	0.63462	0.324226	0.485193
AGPAT2	-0.118375	0.966191	0.705622
AGPAT3	0.872376	0.18985	0.395797
AGPAT4	-1.92978	0.0116162	0.125268
AGPAT5	-1.40064	0.072552	0.27265
AGPAT6	1.26526	0.0643836	0.259514
AGPAT9	-0.959641	0.23347	0.429741
AGPS	-0.644417	0.446923	0.548276
AGR2	0.765008	0.244379	0.436991
AGR3	1.09373	0.106479	0.317677
AGRN	0.311951	0.585756	0.601265
AGRP	-1.31839	0.092411	0.300319
AGT	0.950493	0.156199	0.365607
AGTPBP1	0.195244	0.699749	0.638833
AGTR1	-1.23275	0.117489	0.329022
AGTR2	-1.12161	0.15761	0.366575
AGTRAP	-0.396125	0.673397	0.630432
AGXT	0.638949	0.32133	0.483714
AGXT2	0.167969	0.727519	0.647237
AHCTF1	-1.87534	0.0143451	0.133997
AHCY	0.310582	0.587043	0.60166
AHCYL1	-0.965664	0.230253	0.428124
AHCYL2	0.14331	0.752938	0.654154
AHDC1	0.224593	0.670307	0.630244
AHI1	-0.713909	0.392274	0.522052
AHNAK	1.54345	0.0256229	0.173672
AHNAK2	0.523704	0.404155	0.528349
AHR	-0.0644351	0.975087	0.706884
AHRR	-1.08104	0.174591	0.38217
AHSA1	-1.13076	0.153959	0.363019
AHSA2	0.515608	0.410416	0.530275
AHSG	-1.66422	0.0309465	0.188868
AHSP	-0.268267	0.804939	0.667743
AICDA	1.39487	0.0426071	0.217416
AIDA	-1.31088	0.0944225	0.303058
AIF1	0.318096	0.579999	0.599321
AIF1L	-0.500514	0.572744	0.596167
AIFM1	-0.292113	0.779854	0.661243
AIFM2	-0.530977	0.544771	0.587177
AIFM3	0.337417	0.56207	0.592012
AIG1	0.454469	0.459521	0.554337
AIM1	0.331588	0.567451	0.593994
AIM1L	2.27317	0.00119248	0.0457084
AIM2	-0.182981	0.896124	0.690412
AIMP1	-0.0402163	0.948746	0.701438
AIMP2	-1.41411	0.0696578	0.267634
AIP	0.101215	0.796939	0.665775
AIPL1	-0.704692	0.399281	0.525784
AIRE	-0.503173	0.570276	0.59499
AJAP1	-0.0570247	0.967023	0.705838
AJUBA	-0.305136	0.76625	0.657895
AK1	-0.886582	0.275036	0.456252
AK2	-1.87097	0.0145865	0.134931
AK3	-0.0177071	0.924314	0.695934
AK4	-0.467003	0.604279	0.608754
AK5	-0.267371	0.805885	0.667944
AK7	-1.32178	0.0915161	0.299274
AK8	-0.564485	0.514805	0.576092
AK9	0.91334	0.171594	0.380366
AKAP1	-0.501504	0.571824	0.595498
AKAP10	-1.88438	0.0138562	0.132486
AKAP11	-0.138935	0.943839	0.700706
AKAP12	-1.513	0.0511884	0.236406
AKAP13	0.745092	0.255594	0.443787
AKAP14	0.597945	0.349438	0.49975
AKAP17A	-0.514257	0.560041	0.591655
AKAP2	-0.217057	0.859456	0.681995
AKAP3	1.09975	0.104702	0.314917
AKAP4	0.514905	0.410962	0.530453
AKAP5	0.312152	0.585567	0.60123
AKAP6	0.852801	0.199061	0.403293
AKAP7	-1.08339	0.173571	0.381996
AKAP8	0.0672908	0.832881	0.675412
AKAP8L	-0.204179	0.873282	0.685282
AKAP9	0.823595	0.213402	0.41629
AKIP1	-0.638924	0.451419	0.550864
AKIRIN1	-1.54787	0.0457374	0.224259
AKIRIN2	-0.671353	0.425246	0.53737
AKNA	0.656712	0.309623	0.477163
AKNAD1	-0.635491	0.454242	0.552138
AKR1A1	-0.272086	0.800907	0.666709
AKR1B1	-2.11729	0.00539294	0.089141
AKR1B10	-1.29961	0.0975064	0.307621
AKR1B15	-0.615708	0.470702	0.558655
AKR1C1	-1.54918	0.0455426	0.223673
AKR1C2	-1.31607	0.0930296	0.300921
AKR1C3	-0.70422	0.399642	0.525902
AKR1C4	-1.50703	0.0521728	0.23846
AKR1D1	-0.176324	0.903315	0.69194
AKR1E2	1.57082	0.023234	0.166445
AKR7A2	-0.278053	0.794618	0.665031
AKR7A3	1.78848	0.0101818	0.117321
AKR7L	0.855305	0.197865	0.402442
AKT1	0.436754	0.474339	0.560194
AKT1S1	-0.12704	0.956767	0.703619
AKT2	0.904617	0.175367	0.382603
AKT3	-1.06989	0.179487	0.385829
AKTIP	1.1592	0.0883839	0.296285
AL021920.2	0.762922	0.245538	0.437511
AL034548.1	-1.22122	0.121237	0.331662
AL137798.1	0.807656	0.221535	0.422033
AL355149.2	-1.13167	0.1536	0.362569
ALAD	0.761628	0.246258	0.437863
ALAS1	-1.09035	0.170578	0.379668
ALAS2	-0.160943	0.919962	0.695568
ALB	-2.00208	0.00870621	0.109045
ALCAM	-0.198672	0.879207	0.686682
ALDH16A1	0.130094	0.766674	0.657963
ALDH18A1	-0.826461	0.312815	0.478918
ALDH1A1	-0.479926	0.592026	0.603545
ALDH1A2	-0.135415	0.947663	0.701438
ALDH1A3	0.729122	0.264839	0.450009
ALDH1B1	-0.484	0.588187	0.602132
ALDH1L1	-0.388129	0.681385	0.632501
ALDH1L2	-1.18402	0.133966	0.345074
ALDH2	-1.04783	0.18947	0.395543
ALDH3A1	-0.832943	0.308585	0.476196
ALDH3A2	-2.36667	0.00175987	0.0549767
ALDH3B1	1.37181	0.0459504	0.224601
ALDH3B2	1.64024	0.0180216	0.148757
ALDH4A1	-0.0923568	0.994512	0.711106
ALDH5A1	0.269058	0.626662	0.616842
ALDH6A1	0.925387	0.166483	0.375786
ALDH7A1	1.11331	0.100783	0.310016
ALDH8A1	0.199354	0.695597	0.637549
ALDH9A1	-1.02523	0.200119	0.404546
ALDOA	0.0704059	0.829565	0.675021
ALDOB	-0.505457	0.568159	0.594257
ALDOC	-0.329774	0.740709	0.65088
ALG1	-0.183536	0.895525	0.690412
ALG10	0.0403915	0.861634	0.682461
ALG10B	0.102278	0.79582	0.665381
ALG11	2.05342	0.0033262	0.0718095
ALG12	0.66155	0.306484	0.475121
ALG13	0.113437	0.784091	0.661579
ALG14	0.410768	0.496541	0.569766
ALG1L	-0.267739	0.805496	0.667914
ALG1L2	0.162846	0.732776	0.648878
ALG2	1.17207	0.0851341	0.290968
ALG3	0.392348	0.512605	0.575602
ALG5	-0.0704205	0.981602	0.708148
ALG6	0.132058	0.764628	0.657095
ALG8	-0.186901	0.891893	0.689592
ALG9	0.18462	0.71052	0.642337
ALK	0.861557	0.194901	0.399884
ALKBH1	-0.615823	0.470605	0.55859
ALKBH2	-0.135297	0.947791	0.701438
ALKBH3	-0.667176	0.428566	0.539512
ALKBH4	-0.060037	0.970301	0.706529
ALKBH5	-2.02931	0.00779141	0.104874
ALKBH6	2.17078	0.00194486	0.0577769
ALKBH7	0.523595	0.404238	0.528349
ALKBH8	0.114087	0.783409	0.661579
ALLC	-0.601247	0.482938	0.56428
ALMS1	-0.878803	0.279742	0.458978
ALOX12	0.115886	0.781523	0.661579
ALOX12B	0.430646	0.479508	0.563013
ALOX15	1.06643	0.114839	0.326808
ALOX15B	0.765301	0.244217	0.436991
ALOX5	0.726772	0.266219	0.45082
ALOX5AP	0.212854	0.682026	0.632819
ALOXE3	0.395605	0.509746	0.574382
ALPI	0.0810885	0.818216	0.671361
ALPK1	1.76446	0.0111985	0.122944
ALPK2	0.106152	0.791742	0.664696
ALPK3	0.0371038	0.865162	0.683312
ALPL	0.0636593	0.836751	0.676144
ALPP	0.880136	0.186286	0.392186
ALPPL2	0.930709	0.164262	0.37375
ALS2	-0.0165766	0.923088	0.695934
ALS2CL	1.51723	0.0281061	0.180332
ALS2CR11	0.526693	0.401857	0.527432
ALS2CR12	1.07523	0.112091	0.324476
ALX1	-1.9988	0.00882263	0.109781
ALX3	-0.0897225	0.997381	0.711769
ALX4	-1.01891	0.203174	0.406624
ALYREF	-1.02549	0.199993	0.404507
AMACR	0.171721	0.723676	0.646698
AMBN	-1.15036	0.146356	0.355731
AMBP	-1.02377	0.200823	0.405011
AMBRA1	0.630262	0.327158	0.487378
AMD1	-1.57736	0.041516	0.216263
AMDHD1	-1.00345	0.210785	0.413808
AMDHD2	1.19823	0.078828	0.281883
AMELX	1.0276	0.127611	0.336763
AMELY	-0.396785	0.672739	0.630432
AMER1	-1.55403	0.0448267	0.22184
AMER2	-1.9739	0.00975277	0.115234
AMER3	-1.23762	0.115932	0.32819
AMFR	0.20991	0.684977	0.633762
AMH	-0.116511	0.968219	0.706054
AMHR2	-0.293684	0.778209	0.661195
AMICA1	-0.637655	0.452462	0.551331
AMIGO1	-0.172848	0.907074	0.692364
AMIGO2	-1.3622	0.081352	0.285118
AMMECR1	-1.14068	0.150075	0.359593
AMMECR1L	1.23021	0.0716373	0.270854
AMN	0.359065	0.542305	0.586401
AMN1	-0.237557	0.837536	0.676144
AMOT	-0.538151	0.538284	0.58498
AMOTL1	-1.03712	0.194466	0.399506
AMOTL2	-0.0713371	0.9826	0.708324
AMPD1	0.368014	0.534237	0.583693
AMPD2	-0.633087	0.456225	0.552886
AMPD3	-0.0249619	0.932182	0.698368
AMPH	0.690522	0.288127	0.464565
AMT	-0.197336	0.880645	0.686758
AMTN	0.374565	0.528368	0.582137
AMY1A	1.1054	0.103056	0.312843
AMY1B	0.872016	0.190016	0.395976
AMY1C	0.807669	0.221529	0.422033
AMY2A	1.7793	0.0105604	0.119378
AMY2B	1.11497	0.100313	0.309812
AMZ1	0.594106	0.352147	0.501474
AMZ2	-1.41597	0.069267	0.266881
ANAPC1	-1.8854	0.0138021	0.132451
ANAPC10	0.777758	0.237384	0.431528
ANAPC11	1.30909	0.0561722	0.245587
ANAPC13	-0.750669	0.365076	0.507658
ANAPC15	0.996621	0.138566	0.349404
ANAPC16	0.109441	0.788285	0.663072
ANAPC2	-0.0271164	0.93452	0.699064
ANAPC4	-0.584398	0.497409	0.56997
ANAPC5	-0.902637	0.265496	0.450683
ANAPC7	-1.1005	0.166282	0.375622
ANG	1.62703	0.0189267	0.151813
ANGEL1	0.715996	0.272609	0.454088
ANGEL2	-2.06002	0.00686329	0.098335
ANGPT1	-1.36452	0.0807973	0.28422
ANGPT2	1.23528	0.0705493	0.268803
ANGPT4	1.11588	0.100054	0.309812
ANGPTL1	-0.61627	0.47023	0.558461
ANGPTL2	-1.31914	0.092212	0.300079
ANGPTL3	-0.397028	0.672497	0.630432
ANGPTL4	-0.194998	0.883164	0.687476
ANGPTL5	1.5069	0.0291403	0.183673
ANGPTL6	0.72074	0.269783	0.452501
ANGPTL7	0.0782111	0.82127	0.672414
ANHX	0.860285	0.195502	0.400708
ANK1	-0.320483	0.750308	0.653637
ANK2	-0.88518	0.27588	0.457042
ANK3	-0.29317	0.778748	0.661206
ANKAR	0.810511	0.220063	0.420557
ANKDD1A	1.39488	0.042606	0.217416
ANKDD1B	1.283	0.0609482	0.253229
ANKEF1	-1.11754	0.159256	0.368231
ANKFN1	1.29474	0.0587599	0.249366
ANKFY1	-2.67497	0.000375323	0.0295425
ANKH	-0.794407	0.334287	0.49013
ANKHD1	1.1249	0.0975279	0.307621
ANKIB1	0.333058	0.566092	0.593223
ANKK1	1.48769	0.0311495	0.189296
ANKLE1	-2.87183	0.000127192	0.0179907
ANKLE2	-0.082884	0.995173	0.711172
ANKMY1	0.394814	0.51044	0.574623
ANKMY2	0.243992	0.651118	0.624745
ANKRA2	1.213	0.0754372	0.276734
ANKRD1	0.771549	0.240772	0.434598
ANKRD10	0.780886	0.235689	0.431113
ANKRD11	-1.95547	0.0104963	0.118948
ANKRD12	1.38931	0.0433942	0.219196
ANKRD13A	0.419329	0.489166	0.56684
ANKRD13B	-1.98366	0.00937826	0.113937
ANKRD13C	0.943864	0.158866	0.367836
ANKRD13D	0.555332	0.380247	0.515772
ANKRD16	-1.28106	0.102759	0.312572
ANKRD17	-0.135753	0.947296	0.701438
ANKRD18A	-0.622253	0.46522	0.55638
ANKRD18B	-1.37847	0.0775256	0.280134
ANKRD2	0.263646	0.631909	0.618557
ANKRD20A2	-0.759311	0.358857	0.504248
ANKRD20A4	-0.714766	0.391626	0.521802
ANKRD20A8P	0.0121569	0.892011	0.68961
ANKRD22	2.1758	0.00189963	0.0572849
ANKRD23	0.691988	0.287218	0.46414
ANKRD24	0.943971	0.158823	0.367836
ANKRD26	-1.43824	0.0647117	0.259685
ANKRD27	0.693546	0.286254	0.463225
ANKRD28	1.22159	0.0735204	0.274365
ANKRD29	-0.865738	0.287766	0.464277
ANKRD30A	-0.43403	0.636043	0.619739
ANKRD30B	1.41651	0.0396596	0.212033
ANKRD30BL	0.801374	0.224801	0.424908
ANKRD31	0.994626	0.139296	0.350184
ANKRD32	0.223373	0.671522	0.630432
ANKRD33	0.424358	0.484861	0.56525
ANKRD33B	-0.863063	0.289428	0.465762
ANKRD34B	1.0085	0.134282	0.345325
ANKRD34C	-0.388169	0.681345	0.632501
ANKRD35	0.785226	0.233353	0.429741
ANKRD36	0.430619	0.479531	0.563013
ANKRD36B	0.435965	0.475005	0.56057
ANKRD36C	0.132763	0.763894	0.656866
ANKRD37	0.308639	0.58887	0.602132
ANKRD39	-0.594372	0.488816	0.56674
ANKRD40	-1.26265	0.108189	0.319605
ANKRD42	0.29258	0.604077	0.608751
ANKRD44	0.85229	0.199306	0.40367
ANKRD45	-1.39617	0.0735336	0.274365
ANKRD46	0.662402	0.305933	0.474629
ANKRD49	2.13102	0.00233936	0.0624098
ANKRD50	-2.11399	0.00546925	0.0893783
ANKRD52	-1.3263	0.0903297	0.297804
ANKRD53	0.146743	0.749382	0.653542
ANKRD54	0.0983258	0.799985	0.666482
ANKRD55	0.0433883	0.858421	0.681823
ANKRD6	1.3817	0.0444901	0.221186
ANKRD60	-0.200131	0.877637	0.686184
ANKRD61	-0.135614	0.947446	0.701438
ANKRD62	-0.135684	0.947371	0.701438
ANKRD63	-1.38743	0.0754835	0.276734
ANKRD65	-1.03016	0.197759	0.402442
ANKRD66	0.1252	0.771779	0.659628
ANKRD7	-0.00407885	0.909554	0.692717
ANKRD9	1.23588	0.0704208	0.268803
ANKS1A	1.08201	0.110008	0.321096
ANKS1B	0.0160454	0.887817	0.688979
ANKS3	-0.414421	0.655259	0.625979
ANKS4B	0.757262	0.2487	0.439801
ANKS6	-0.483105	0.589029	0.602168
ANKUB1	0.798677	0.226214	0.425886
ANKZF1	1.2173	0.0744742	0.275706
ANLN	-0.634278	0.455242	0.552578
ANO1	0.397394	0.508178	0.573973
ANO10	0.572353	0.367746	0.509134
ANO2	0.902516	0.176285	0.383435
ANO3	-1.05232	0.187405	0.393247
ANO4	-1.36016	0.0818408	0.286083
ANO5	-0.73278	0.378162	0.513965
ANO6	-0.592336	0.490563	0.567328
ANO7	1.1133	0.100786	0.310016
ANO8	-0.0167412	0.923267	0.695934
ANO9	0.541234	0.390795	0.521545
ANP32A	-2.40835	0.00144318	0.0505268
ANP32B	-2.0113	0.00838632	0.107362
ANP32D	-1.00721	0.208916	0.41221
ANP32E	-2.92783	9.22086e-05	0.0153506
ANPEP	0.523352	0.404425	0.528422
ANTXR1	-1.43037	0.0662921	0.262085
ANTXR2	0.236922	0.658086	0.626615
ANXA1	-0.100626	0.985508	0.70901
ANXA10	-1.86654	0.0148351	0.136379
ANXA11	0.580777	0.361655	0.505683
ANXA13	0.367735	0.534487	0.583693
ANXA2	-0.646424	0.445286	0.547539
ANXA2R	-0.311673	0.759447	0.655599
ANXA3	1.73109	0.0127598	0.128447
ANXA4	1.08302	0.109701	0.32062
ANXA5	-0.765976	0.354105	0.502802
ANXA6	0.274572	0.621335	0.614781
ANXA7	0.705452	0.278961	0.458699
ANXA9	1.89397	0.00662218	0.0962241
AOAH	0.595729	0.351	0.501072
AOC1	2.39958	0.000634394	0.0374129
AOC2	-0.319744	0.751073	0.653786
AOC3	-0.662026	0.432681	0.541778
AOX1	-0.326574	0.74401	0.651849
AP000322.53	1.26447	0.0645401	0.25955
AP000322.54	1.22571	0.0726172	0.272704
AP003068.6	1.1465	0.0916861	0.299326
AP003419.11	2.6713	0.000147288	0.0194524
AP1AR	-0.576143	0.504582	0.572156
AP1B1	0.61061	0.340594	0.493682
AP1G1	-0.850225	0.297493	0.470679
AP1G2	0.712185	0.274893	0.456136
AP1M1	-1.20254	0.127505	0.336763
AP1M2	0.505432	0.418367	0.534389
AP1S1	-0.0359367	0.944096	0.700706
AP1S2	-0.13393	0.949276	0.701531
AP1S3	0.274057	0.621832	0.614781
AP2A1	0.245933	0.649211	0.624
AP2A2	0.282991	0.61324	0.611792
AP2B1	0.998392	0.137921	0.348903
AP2M1	-0.229047	0.846622	0.67796
AP2S1	-1.2099	0.125007	0.334634
AP3B1	0.213727	0.681152	0.632501
AP3B2	-0.358047	0.711748	0.643055
AP3D1	1.69974	0.014398	0.134024
AP3M1	-0.92484	0.252681	0.442
AP3M2	0.422173	0.486729	0.565745
AP3S1	0.316024	0.581937	0.600116
AP3S2	0.994414	0.139374	0.350296
AP4B1	-0.902145	0.265785	0.450714
AP4E1	-1.25276	0.111198	0.323295
AP4M1	-0.536135	0.540103	0.585964
AP4S1	0.318589	0.579538	0.599217
AP5B1	0.0710162	0.828916	0.674722
AP5M1	1.27675	0.0621404	0.255785
AP5S1	0.536045	0.394721	0.523332
AP5Z1	1.65692	0.0169334	0.144588
APAF1	-1.22833	0.118912	0.330048
APBA1	0.585791	0.35806	0.503942
APBA2	-1.68568	0.0287211	0.181915
APBA3	1.51275	0.0285504	0.181684
APBB1	-1.04714	0.18979	0.39579
APBB1IP	-0.343255	0.726851	0.647237
APBB2	-0.923291	0.25356	0.442252
APBB3	0.510355	0.414509	0.531821
APC	0.0445289	0.857199	0.681501
APC2	0.846505	0.202092	0.406103
APCDD1	-0.416472	0.653238	0.625107
APCDD1L	0.329042	0.569808	0.594967
APCS	1.35661	0.0482729	0.230299
APEH	-0.0889651	0.998206	0.712083
APEX1	-1.66032	0.0313655	0.189797
APEX2	-0.547741	0.529672	0.582851
APH1A	0.820137	0.215149	0.417432
APH1B	-0.0400761	0.948594	0.701438
API5	-1.55785	0.0442707	0.220671
APIP	-1.71461	0.0259404	0.174935
APLF	0.222808	0.672085	0.630432
APLN	-0.436059	0.634068	0.619081
APLNR	0.776723	0.237946	0.431532
APLP1	0.343856	0.556155	0.59116
APLP2	2.54611	0.000293798	0.0261266
APMAP	0.880304	0.18621	0.392186
APOA1	0.177524	0.717748	0.644807
APOA1BP	-0.468357	0.60299	0.608329
APOA2	-1.49256	0.054627	0.243166
APOA4	0.972719	0.147502	0.356895
APOA5	-0.663032	0.431876	0.541227
APOB	-0.876857	0.280927	0.460049
APOBEC1	0.918661	0.169322	0.378135
APOBEC2	-0.685339	0.414236	0.531753
APOBEC3A	-0.800594	0.33007	0.488552
APOBEC3B	-0.809282	0.324207	0.485193
APOBEC3C	-1.11419	0.160617	0.36984
APOBEC3D	-0.659851	0.434426	0.542334
APOBEC3F	-0.680803	0.417788	0.533854
APOBEC3G	-0.87711	0.280773	0.460014
APOBEC3H	-1.65258	0.0322134	0.192086
APOBEC4	-0.213389	0.863391	0.682924
APOBR	0.953085	0.155165	0.364587
APOC1	-1.72086	0.0253708	0.173106
APOC2	-1.82497	0.0173557	0.145737
APOC3	-0.110354	0.974918	0.706884
APOD	0.339808	0.55987	0.591655
APOE	-0.468357	0.602989	0.608329
APOF	0.427254	0.482392	0.564176
APOH	-2.39799	0.00151657	0.0521383
APOL1	0.793341	0.229027	0.427663
APOL2	0.317213	0.580824	0.599803
APOL3	-0.404573	0.664998	0.628672
APOL4	-0.140582	0.942049	0.700587
APOL5	0.508314	0.416105	0.532827
APOL6	1.21405	0.0752007	0.276262
APOLD1	1.03862	0.12388	0.334164
APOM	1.34308	0.0504203	0.234996
APOO	-1.62782	0.0350562	0.199751
APOOL	0.35383	0.547053	0.587733
APOPT1	1.57921	0.0225419	0.16449
APP	0.930847	0.164204	0.37375
APPBP2	1.17915	0.0833881	0.288465
APPL1	-0.294845	0.776995	0.661051
APPL2	0.297768	0.599145	0.606652
APRT	-1.30464	0.0961204	0.305421
APTX	-1.93381	0.0114341	0.12471
AQP1	0.205726	0.689179	0.635059
AQP10	-0.0930604	0.993746	0.710973
AQP11	0.570096	0.369389	0.509469
AQP12A	1.10181	0.1041	0.314161
AQP12B	1.0566	0.117974	0.32922
AQP2	2.31704	0.000961184	0.0425957
AQP3	-0.869191	0.28563	0.463011
AQP4	0.250725	0.644511	0.623025
AQP5	1.83455	0.00845857	0.108074
AQP6	1.75737	0.0115153	0.124982
AQP7	-0.150499	0.931285	0.698103
AQP8	0.278679	0.61738	0.613354
AQP9	0.175197	0.720123	0.645828
AQPEP	0.907791	0.173987	0.38217
AQR	-0.835714	0.306788	0.475138
AR	-0.134445	0.948717	0.701438
ARAF	0.665828	0.303726	0.473194
ARAP1	2.17462	0.0019102	0.0572849
ARAP2	0.658927	0.308184	0.475962
ARAP3	0.0279023	0.875049	0.685478
ARC	-0.374719	0.69486	0.637205
ARCN1	0.992421	0.140106	0.350794
AREG	1.28127	0.0612757	0.253918
AREL1	0.726339	0.266474	0.451074
ARF1	0.0981595	0.80016	0.666504
ARF3	-0.668921	0.427177	0.538494
ARF4	0.347576	0.552752	0.590281
ARF5	-0.303771	0.767672	0.658308
ARF6	0.598683	0.348919	0.499273
ARFGAP1	0.442641	0.469386	0.558086
ARFGAP2	1.49004	0.0308975	0.188857
ARFGAP3	1.60303	0.0206727	0.157589
ARFGEF1	2.52362	0.00033153	0.0280596
ARFGEF2	2.89387	3.99905e-05	0.0105978
ARFIP1	0.437121	0.474029	0.560194
ARFIP2	1.57623	0.0227858	0.164932
ARFRP1	1.20409	0.0774688	0.280134
ARG1	-0.0906168	0.996407	0.711398
ARG2	-0.987744	0.218728	0.419275
ARGFX	-0.064191	0.974822	0.706884
ARGLU1	0.39683	0.508672	0.573974
ARHGAP1	0.619603	0.334403	0.490169
ARHGAP10	0.756991	0.248851	0.440011
ARHGAP11A	-1.72395	0.0250935	0.17264
ARHGAP11B	-0.589309	0.493168	0.568279
ARHGAP12	-1.22367	0.120432	0.331031
ARHGAP15	0.920007	0.168751	0.377428
ARHGAP17	-1.6776	0.0295426	0.184576
ARHGAP18	-0.671319	0.425272	0.53737
ARHGAP19	-2.22303	0.00340158	0.0729485
ARHGAP20	0.469012	0.447552	0.548387
ARHGAP21	-0.636316	0.453563	0.551866
ARHGAP22	-0.860361	0.291113	0.467064
ARHGAP24	-0.720408	0.387379	0.519616
ARHGAP25	-0.207815	0.869375	0.684485
ARHGAP26	0.370369	0.532123	0.583524
ARHGAP27	2.15766	0.00206772	0.0592003
ARHGAP28	0.121696	0.775441	0.660641
ARHGAP29	1.43999	0.0366571	0.204848
ARHGAP30	1.34591	0.0499648	0.233697
ARHGAP31	-0.96024	0.233149	0.429741
ARHGAP32	0.313846	0.583978	0.60041
ARHGAP33	0.0846263	0.814466	0.670465
ARHGAP35	0.188305	0.706778	0.641213
ARHGAP36	-0.490111	0.58245	0.600142
ARHGAP39	0.323413	0.575038	0.597069
ARHGAP4	-2.12591	0.00519796	0.0876449
ARHGAP40	1.07235	0.112985	0.325111
ARHGAP42	-0.0361617	0.944341	0.700786
ARHGAP44	0.0218839	0.881526	0.687111
ARHGAP5	0.796337	0.227444	0.426588
ARHGAP6	-0.434933	0.635163	0.61947
ARHGAP8	1.74957	0.0118729	0.125934
ARHGAP9	0.215122	0.679756	0.63241
ARHGDIA	-0.412675	0.656982	0.626309
ARHGDIB	0.343334	0.556633	0.59116
ARHGDIG	0.113034	0.784513	0.661579
ARHGEF1	-0.715352	0.391184	0.521802
ARHGEF10	-0.202594	0.874987	0.685478
ARHGEF10L	-0.249068	0.825282	0.673427
ARHGEF11	-1.77799	0.0206481	0.157589
ARHGEF12	0.275149	0.620778	0.614607
ARHGEF15	-0.35058	0.719359	0.645421
ARHGEF16	-0.0561694	0.966093	0.705622
ARHGEF17	0.350999	0.549629	0.58869
ARHGEF18	-0.80512	0.327008	0.487324
ARHGEF19	-0.853096	0.295677	0.469418
ARHGEF2	0.520514	0.406615	0.529313
ARHGEF25	-0.844602	0.301073	0.472424
ARHGEF26	-0.335322	0.734996	0.649246
ARHGEF28	-0.751825	0.36424	0.507058
ARHGEF3	0.472581	0.444642	0.547251
ARHGEF33	0.661648	0.306421	0.47511
ARHGEF35	1.22534	0.072697	0.272706
ARHGEF37	1.09623	0.105738	0.316814
ARHGEF38	2.43102	0.00053966	0.0346085
ARHGEF39	0.120876	0.776298	0.660991
ARHGEF4	-0.317341	0.753563	0.654407
ARHGEF40	-1.25551	0.110356	0.321688
ARHGEF5	1.2376	0.0700549	0.26814
ARHGEF6	-0.632596	0.456631	0.553055
ARHGEF7	0.396428	0.509024	0.57405
ARHGEF9	-0.860792	0.290844	0.466857
ARID1A	-1.18036	0.135275	0.346726
ARID1B	0.257354	0.638033	0.620543
ARID2	-1.6932	0.0279748	0.179962
ARID3A	-0.377129	0.692432	0.636245
ARID3B	-0.702521	0.400942	0.526916
ARID3C	-0.688132	0.412057	0.530751
ARID4A	1.98094	0.00457489	0.0837906
ARID4B	-0.460144	0.610828	0.611199
ARID5A	-1.01485	0.205152	0.408926
ARID5B	0.403308	0.503014	0.571869
ARIH1	-0.900481	0.266764	0.451266
ARIH2	-0.994484	0.215294	0.417432
ARL1	0.920894	0.168376	0.377158
ARL10	-0.208216	0.868944	0.684273
ARL11	-0.467054	0.60423	0.608751
ARL13A	-0.349155	0.720814	0.645964
ARL13B	-1.79461	0.0194262	0.153239
ARL14	1.32131	0.0540444	0.242076
ARL14EP	-0.811903	0.322452	0.48448
ARL14EPL	-0.341507	0.728644	0.647552
ARL15	0.221697	0.673191	0.630432
ARL16	0.550717	0.38368	0.517119
ARL17A	0.369395	0.532997	0.583524
ARL17B	-0.200189	0.877575	0.686184
ARL2	-0.971176	0.227336	0.426446
ARL2BP	-1.36595	0.0804561	0.283918
ARL3	-1.91985	0.0120768	0.126447
ARL4A	-0.508991	0.564893	0.592831
ARL4C	-0.964506	0.230869	0.428169
ARL4D	-0.296026	0.775759	0.660786
ARL5A	-0.81348	0.321398	0.483714
ARL5B	-2.25523	0.00294428	0.0675971
ARL5C	0.105823	0.792088	0.664696
ARL6	-1.37304	0.0787857	0.281883
ARL6IP1	-0.763339	0.355981	0.503494
ARL6IP4	0.0741466	0.825587	0.673427
ARL6IP5	1.93758	0.00551069	0.0893783
ARL6IP6	-0.908949	0.261808	0.448303
ARL8A	0.0877579	0.81115	0.669512
ARL8B	1.7985	0.0097827	0.115234
ARL9	0.061979	0.838543	0.676144
ARMC1	-0.24373	0.83096	0.675412
ARMC10	-0.154967	0.926439	0.696451
ARMC12	-0.590957	0.491749	0.567822
ARMC2	0.250557	0.644675	0.623025
ARMC3	0.263971	0.631594	0.618537
ARMC4	-0.250441	0.823823	0.673306
ARMC5	-0.268202	0.805007	0.667743
ARMC6	-0.451234	0.619381	0.614049
ARMC7	1.11414	0.100549	0.310016
ARMC8	-1.58393	0.040622	0.214513
ARMC9	-0.155796	0.92554	0.696176
ARMCX1	0.469362	0.447266	0.548387
ARMCX2	0.496631	0.425315	0.53737
ARMCX3	0.895969	0.179169	0.385768
ARMCX4	0.00547495	0.899225	0.690828
ARMCX5	1.6011	0.0208187	0.158375
ARMCX6	0.150113	0.745898	0.652607
ARMS2	-0.728563	0.381289	0.516401
ARNT	-0.399875	0.669664	0.630092
ARNT2	-0.840606	0.303634	0.473153
ARNTL	-0.551225	0.52656	0.581513
ARNTL2	-1.70961	0.0264037	0.176246
ARPC1A	0.225392	0.669513	0.630092
ARPC1B	0.218033	0.676847	0.631629
ARPC2	-0.236475	0.838691	0.676144
ARPC3	0.430379	0.479734	0.563013
ARPC4	0.449542	0.463616	0.555584
ARPC5	-0.774262	0.348254	0.498769
ARPC5L	-1.06894	0.179908	0.385932
ARPP19	-1.06211	0.18296	0.388907
ARPP21	-0.481311	0.590719	0.602834
ARR3	0.752406	0.251434	0.441477
ARRB1	1.06175	0.116324	0.328508
ARRB2	-2.27513	0.00269029	0.0652671
ARRDC1	2.15611	0.00208266	0.0593129
ARRDC2	-0.109906	0.975407	0.706884
ARRDC3	1.75169	0.0117746	0.125851
ARRDC4	1.92505	0.00581136	0.0910875
ARRDC5	-0.507886	0.565913	0.593129
ARSA	1.52433	0.0274141	0.178481
ARSB	-0.00482817	0.910365	0.692802
ARSD	0.746243	0.254936	0.443019
ARSE	-1.21485	0.123346	0.333397
ARSF	-0.559063	0.519595	0.577714
ARSG	-1.09784	0.167401	0.376554
ARSH	1.26506	0.0644231	0.259514
ARSI	-0.517599	0.556972	0.591309
ARSJ	-0.539738	0.536853	0.584629
ARSK	0.404987	0.501554	0.571377
ART1	0.0911783	0.807532	0.668802
ART3	-1.11638	0.159726	0.368836
ART4	-1.21249	0.124135	0.334243
ART5	-0.56754	0.512116	0.575448
ARTN	-0.56174	0.517227	0.576977
ARV1	0.735612	0.261055	0.44776
ARVCF	1.25817	0.0657995	0.261309
ARX	-0.476255	0.595494	0.605125
AS3MT	1.22065	0.0737282	0.274391
ASAH1	2.7531	9.22584e-05	0.0153506
ASAH2	-0.590268	0.492342	0.568014
ASAH2B	-1.02976	0.197951	0.402442
ASAP1	-0.406593	0.662995	0.62833
ASAP2	0.312036	0.585677	0.60123
ASAP3	0.273591	0.622281	0.614867
ASB1	-1.13543	0.152122	0.361447
ASB10	-0.0586078	0.968746	0.706147
ASB11	0.852287	0.199307	0.40367
ASB12	0.664032	0.304882	0.473825
ASB13	-0.348069	0.721924	0.646437
ASB14	-1.14495	0.148425	0.357399
ASB15	1.54662	0.0253357	0.173106
ASB16	1.04212	0.122712	0.333288
ASB17	0.578282	0.363452	0.506468
ASB18	0.0098703	0.894479	0.690329
ASB2	0.380819	0.522797	0.579108
ASB3	0.724577	0.267512	0.451526
ASB4	-0.595879	0.487523	0.566029
ASB5	0.540153	0.391611	0.521802
ASB6	-1.31376	0.0936485	0.301735
ASB7	0.6346	0.324239	0.485193
ASB8	0.392324	0.512627	0.575602
ASB9	-0.405856	0.663726	0.628438
ASCC1	-0.947194	0.240219	0.433834
ASCC2	0.233495	0.661475	0.627647
ASCC3	-0.926106	0.251963	0.441655
ASCL1	-0.328333	0.742194	0.651526
ASCL2	1.08286	0.109748	0.320686
ASCL3	-0.525819	0.54946	0.58869
ASCL4	0.436641	0.474435	0.560194
ASCL5	-1.15776	0.14356	0.353137
ASF1A	-1.47293	0.0581102	0.248379
ASF1B	-0.575659	0.505005	0.57221
ASGR1	-2.56578	0.000662279	0.038059
ASGR2	-2.03066	0.00774835	0.104586
ASH1L	0.178658	0.716591	0.644589
ASH2L	-0.211958	0.864926	0.683299
ASIC1	0.00695621	0.897625	0.690647
ASIC2	0.150093	0.745918	0.652607
ASIC3	0.400748	0.505246	0.572309
ASIC4	-0.285222	0.78708	0.662565
ASIC5	0.0622383	0.838266	0.676144
ASIP	-1.54754	0.0457871	0.224259
ASL	1.11594	0.100038	0.309812
ASMT	0.265783	0.629835	0.617742
ASMTL	-1.38849	0.0752445	0.276347
ASNA1	0.237964	0.657058	0.626309
ASNS	-0.635541	0.454201	0.552138
ASNSD1	-0.336142	0.734152	0.649188
ASPA	-0.566867	0.512707	0.575602
ASPDH	0.124951	0.772039	0.659723
ASPG	1.14347	0.0924886	0.300319
ASPH	0.540512	0.391339	0.521802
ASPHD1	-0.345613	0.724436	0.646792
ASPHD2	-0.703191	0.400429	0.526397
ASPM	-1.0713	0.178859	0.38543
ASPN	1.31422	0.0552704	0.244481
ASPRV1	0.181102	0.7141	0.643958
ASPSCR1	0.694078	0.285925	0.463175
ASRGL1	0.464668	0.451109	0.550638
ASS1	-0.380363	0.689177	0.635059
ASTE1	-0.982849	0.221247	0.421906
ASTL	-0.39977	0.669768	0.630092
ASTN1	0.469396	0.447238	0.548387
ASTN2	0.754301	0.250365	0.440884
ASUN	-0.805846	0.326518	0.486985
ASXL1	0.957222	0.153526	0.362459
ASXL2	-1.46874	0.0588759	0.249366
ASXL3	-1.76523	0.021631	0.160655
ASZ1	-0.032183	0.94002	0.700385
ATAD1	0.102002	0.79611	0.665451
ATAD2	-0.302754	0.768733	0.658684
ATAD2B	-1.49885	0.0535487	0.241601
ATAD3A	-1.78801	0.0199035	0.155004
ATAD3B	-1.20123	0.127955	0.337045
ATAD3C	0.167396	0.728106	0.647354
ATAD5	-1.1973	0.129308	0.338777
ATAT1	-1.08856	0.171343	0.380324
ATCAY	-0.192092	0.886295	0.688605
ATE1	-1.54747	0.045797	0.224259
ATF1	-0.860898	0.290778	0.466857
ATF2	0.172356	0.723027	0.646468
ATF3	0.786546	0.232645	0.429741
ATF4	0.452659	0.461023	0.555009
ATF5	-0.507356	0.566402	0.593455
ATF6	0.477647	0.44053	0.545057
ATF6B	2.218	0.00155591	0.0522726
ATF7	-0.226199	0.849667	0.678628
ATF7IP	0.284767	0.611538	0.611308
ATF7IP2	-1.03073	0.197487	0.402442
ATG10	-0.673709	0.423379	0.536629
ATG12	-0.203359	0.874164	0.68534
ATG13	0.00779648	0.896718	0.690412
ATG14	1.20222	0.0778996	0.280385
ATG16L1	-0.0590608	0.969239	0.706147
ATG16L2	1.52187	0.0276524	0.17897
ATG2A	2.59233	0.000228498	0.0226748
ATG2B	0.744954	0.255672	0.443787
ATG3	-0.893566	0.270858	0.452993
ATG4A	-0.15693	0.92431	0.695934
ATG4B	0.384016	0.51996	0.577714
ATG4C	-1.40342	0.0719457	0.271636
ATG4D	-0.280501	0.792043	0.664696
ATG5	0.0887302	0.810121	0.669266
ATG7	0.354511	0.546434	0.587722
ATG9A	-0.198858	0.879007	0.686644
ATG9B	1.9998	0.00421473	0.0813612
ATHL1	-0.118448	0.966112	0.705622
ATIC	-1.19487	0.130151	0.340143
ATL1	-0.559969	0.518793	0.577314
ATL2	-1.812	0.0182157	0.149251
ATL3	1.84213	0.00820171	0.107003
ATM	1.11337	0.100768	0.310016
ATMIN	0.00752168	0.897015	0.690519
ATN1	0.28679	0.609602	0.611025
ATOH1	-1.06804	0.180308	0.386306
ATOH7	0.945982	0.158011	0.36707
ATOH8	-0.989089	0.21804	0.418723
ATOX1	0.596966	0.350127	0.50041
ATP10A	-0.519458	0.555269	0.591122
ATP10B	2.06858	0.00310799	0.0695598
ATP10D	-0.53051	0.545195	0.587383
ATP11A	-0.123911	0.960169	0.704175
ATP11B	0.708748	0.276965	0.45729
ATP11C	-0.0275193	0.934957	0.699064
ATP12A	0.203436	0.691484	0.635945
ATP13A1	0.0179011	0.885817	0.688536
ATP13A2	0.695136	0.285273	0.46276
ATP13A3	-0.147317	0.934738	0.699064
ATP13A4	1.16457	0.0870154	0.29372
ATP13A5	0.173422	0.721937	0.646437
ATP1A1	0.780784	0.235745	0.431113
ATP1A2	0.171551	0.723851	0.646718
ATP1A3	0.383348	0.520553	0.577824
ATP1A4	0.762868	0.245568	0.437511
ATP1B1	0.13441	0.76218	0.656275
ATP1B2	-0.297911	0.773789	0.660203
ATP1B3	-0.918115	0.256516	0.444375
ATP1B4	0.578621	0.363208	0.506468
ATP2A1	-0.0914862	0.99546	0.711244
ATP2A2	-0.760625	0.357917	0.503882
ATP2A3	-0.203306	0.874221	0.68534
ATP2B1	-0.620611	0.466592	0.556999
ATP2B2	0.906658	0.174479	0.38217
ATP2B3	-0.700515	0.402481	0.527432
ATP2B4	-0.0264932	0.933843	0.699023
ATP2C1	0.47532	0.442416	0.546196
ATP2C2	1.99018	0.00439504	0.0825718
ATP4A	0.598579	0.348992	0.499273
ATP4B	-1.60817	0.0374632	0.206668
ATP5A1	-0.612	0.473823	0.560167
ATP5B	-1.73672	0.0239743	0.168456
ATP5C1	-1.27473	0.104601	0.314917
ATP5D	-0.253573	0.820497	0.672029
ATP5E	1.08414	0.109359	0.320481
ATP5EP2	-0.0778342	0.989674	0.709829
ATP5F1	-0.174896	0.90486	0.69197
ATP5G1	0.286101	0.610262	0.611044
ATP5G2	-1.52131	0.0498412	0.233641
ATP5G3	-0.978232	0.223642	0.423824
ATP5H	1.9374	0.00551483	0.0893783
ATP5I	1.26021	0.0653893	0.260913
ATP5J	-0.481111	0.590908	0.602934
ATP5J2	-0.22396	0.852062	0.679486
ATP5J2-PTCD1	-0.0274993	0.934935	0.699064
ATP5L	0.689551	0.28873	0.465031
ATP5L2	-0.625077	0.462866	0.555384
ATP5O	0.140434	0.755921	0.65494
ATP5S	1.93599	0.00554806	0.0895955
ATP5SL	-1.30401	0.0962935	0.305665
ATP6AP1	2.36722	0.000747786	0.0386619
ATP6AP1L	0.703723	0.280013	0.459226
ATP6AP2	3.27077	3.50198e-06	0.00311421
ATP6V0A1	1.53246	0.0266401	0.177272
ATP6V0A2	-0.768594	0.35225	0.501515
ATP6V0A4	0.236144	0.658855	0.62681
ATP6V0B	-0.208743	0.868378	0.68407
ATP6V0C	1.60354	0.0206341	0.157589
ATP6V0D1	0.760281	0.247009	0.438615
ATP6V0D2	0.799554	0.225754	0.425631
ATP6V0E1	2.29475	0.00107298	0.0439035
ATP6V0E2	-0.0809322	0.993047	0.710762
ATP6V1A	0.190692	0.704357	0.640205
ATP6V1B1	-0.0297143	0.937339	0.699714
ATP6V1B2	0.815664	0.217422	0.418411
ATP6V1C1	1.52068	0.0277682	0.179208
ATP6V1C2	-0.416516	0.653195	0.625107
ATP6V1D	0.9487	0.156917	0.366059
ATP6V1E1	0.958668	0.152956	0.362194
ATP6V1E2	0.707712	0.277591	0.458041
ATP6V1F	0.212208	0.682673	0.633036
ATP6V1G1	1.13817	0.0939037	0.302338
ATP6V1G3	0.468827	0.447704	0.548446
ATP6V1H	1.19691	0.079137	0.28194
ATP7A	1.21036	0.0760338	0.277477
ATP7B	1.83687	0.00837943	0.107362
ATP8A1	0.932845	0.163376	0.373294
ATP8A2	-2.00452	0.00862069	0.108806
ATP8B1	2.81764	6.31942e-05	0.0133802
ATP8B2	-1.43279	0.0658018	0.261309
ATP8B3	-0.232038	0.843426	0.677436
ATP8B4	0.741842	0.257457	0.445368
ATP9A	-0.170877	0.909207	0.692717
ATP9B	1.31476	0.0551773	0.244198
ATPAF1	-0.0154935	0.921914	0.695934
ATPAF2	-0.725436	0.383617	0.517087
ATPIF1	0.168548	0.726925	0.647237
ATR	-1.46919	0.0587935	0.249366
ATRAID	-0.146949	0.935137	0.699089
ATRIP	-0.760875	0.357739	0.503882
ATRN	-0.05853	0.968661	0.706147
ATRNL1	-0.379577	0.689967	0.635412
ATRX	0.103675	0.794348	0.664985
ATXN1	0.667643	0.302561	0.472918
ATXN10	-0.760543	0.357976	0.503911
ATXN1L	-0.38317	0.686356	0.634291
ATXN2	0.894462	0.179837	0.385932
ATXN2L	-0.990856	0.217138	0.418411
ATXN3	0.62803	0.328667	0.48767
ATXN3L	0.023136	0.880178	0.686684
ATXN7	-0.00509762	0.910656	0.692904
ATXN7L1	0.0641199	0.83626	0.676144
ATXN7L2	-1.84143	0.016316	0.14257
ATXN7L3	-0.419288	0.650468	0.624694
ATXN7L3B	-0.11038	0.974891	0.706884
AUH	0.640883	0.320041	0.483078
AUNIP	-0.979331	0.22307	0.423264
AUP1	0.253695	0.641605	0.621751
AURKA	-0.409377	0.66024	0.627376
AURKAIP1	-1.16675	0.140218	0.35091
AURKB	-2.37763	0.00167095	0.0540718
AURKC	1.26397	0.064639	0.25955
AUTS2	-0.196052	0.882028	0.687124
AVEN	-0.36279	0.706929	0.641228
AVIL	1.36011	0.0477284	0.228765
AVL9	-1.24752	0.112817	0.325111
AVP	0.144382	0.751827	0.65408
AVPI1	0.474711	0.44291	0.546368
AVPR1A	0.0952276	0.803254	0.667289
AVPR1B	-0.588929	0.493495	0.568313
AVPR2	-1.60295	0.0381252	0.208733
AWAT1	1.24525	0.068448	0.266043
AWAT2	-0.222722	0.853387	0.680012
AXDND1	0.139459	0.756933	0.655022
AXIN1	0.374883	0.528084	0.581992
AXIN2	0.65916	0.308032	0.475838
AXL	-1.93215	0.0115087	0.124982
AZGP1	2.29602	0.00106628	0.0438627
AZI1	0.202863	0.69206	0.636041
AZI2	0.690543	0.288113	0.464565
AZIN1	0.862395	0.194507	0.399517
AZU1	1.16416	0.0871196	0.29372
B2M	0.872793	0.189657	0.395701
B3GALNT1	-0.168307	0.911987	0.693403
B3GALNT2	-2.15251	0.0046361	0.0842129
B3GALT1	0.303159	0.59404	0.604678
B3GALT2	-1.15995	0.142739	0.352434
B3GALT4	1.3054	0.0568292	0.246498
B3GALT5	0.311349	0.586322	0.60143
B3GALT6	-0.97013	0.227888	0.426914
B3GALTL	0.993811	0.139595	0.350318
B3GAT1	-1.04534	0.190623	0.396313
B3GAT2	0.564798	0.373263	0.511745
B3GAT3	0.321943	0.576408	0.597861
B3GNT1	0.06053	0.840089	0.676405
B3GNT2	1.04466	0.121871	0.332716
B3GNT3	2.05337	0.00332694	0.0718095
B3GNT4	-0.17819	0.901299	0.691544
B3GNT5	0.330677	0.568294	0.594257
B3GNT6	0.980851	0.144414	0.3536
B3GNT7	0.790228	0.23068	0.42816
B3GNT8	1.25501	0.066439	0.262255
B3GNT9	0.160159	0.735539	0.649259
B3GNTL1	0.0601108	0.840536	0.676516
B4GALNT1	-2.23329	0.00324936	0.0712099
B4GALNT2	0.51402	0.411651	0.530535
B4GALNT3	-0.441563	0.628724	0.617342
B4GALNT4	-1.29512	0.0987578	0.309017
B4GALT1	0.536731	0.3942	0.522942
B4GALT2	-0.682175	0.416711	0.533244
B4GALT3	-0.653378	0.439642	0.544583
B4GALT4	0.234156	0.66082	0.627549
B4GALT5	0.336962	0.562489	0.592152
B4GALT6	-1.00698	0.209032	0.412225
B4GALT7	2.02083	0.00384341	0.0781297
B9D1	-0.734184	0.377125	0.513577
B9D2	-1.64283	0.0333089	0.194958
BAALC	0.814796	0.217865	0.418647
BAAT	0.327144	0.571569	0.595356
BABAM1	-0.00149328	0.906757	0.692364
BACE1	-1.43109	0.066147	0.2619
BACE2	-0.542324	0.534527	0.583693
BACH1	0.0148875	0.889066	0.689214
BACH2	-0.699725	0.403088	0.527861
BAD	1.3621	0.0474229	0.227837
BAG1	0.0636201	0.836793	0.676144
BAG2	-2.12262	0.00527162	0.0879406
BAG3	-1.5962	0.0389963	0.210762
BAG4	-1.14153	0.149746	0.359129
BAG5	0.959273	0.152718	0.362035
BAG6	0.170408	0.725021	0.646792
BAHD1	0.165462	0.73009	0.648128
BAI1	0.0876598	0.811254	0.669556
BAI2	-0.57481	0.505746	0.572589
BAI3	-0.493965	0.578845	0.598906
BAIAP2	1.36646	0.0467561	0.226398
BAIAP2L1	1.05859	0.117336	0.328969
BAIAP2L2	0.682488	0.293141	0.468113
BAIAP3	0.839686	0.205412	0.409016
BAK1	-0.242616	0.832146	0.675412
BAMBI	-0.0955447	0.991041	0.71009
BANF1	0.173591	0.721764	0.646396
BANF2	-0.0935473	0.993216	0.710799
BANK1	0.933243	0.163212	0.373046
BANP	-0.607342	0.47776	0.561982
BAP1	-0.61208	0.473756	0.560167
BARD1	-0.442567	0.627752	0.616938
BARHL1	-1.51241	0.0512852	0.236712
BARHL2	-0.993488	0.215799	0.417728
BARX1	-1.90548	0.0127719	0.128447
BARX2	1.74755	0.0119672	0.126291
BASP1	-0.148182	0.9338	0.699023
BATF	1.32298	0.0537601	0.241856
BATF2	-0.817923	0.318443	0.482297
BATF3	-0.865461	0.287938	0.464484
BAX	-1.78097	0.0204243	0.157027
BAZ1A	-1.8644	0.0149568	0.136849
BAZ1B	-1.90372	0.0128593	0.128536
BAZ2A	-0.616202	0.470287	0.558461
BAZ2B	-0.073315	0.984754	0.708735
BBC3	0.0829522	0.81624	0.670828
BBIP1	-1.68706	0.028583	0.181684
BBOX1	-0.949434	0.238994	0.432618
BBS1	0.71136	0.27539	0.45659
BBS10	0.57707	0.364328	0.507073
BBS12	0.645308	0.317106	0.481711
BBS2	-0.733181	0.377866	0.513965
BBS4	-0.488937	0.58355	0.600266
BBS5	1.33012	0.0525525	0.239413
BBS7	0.165856	0.729685	0.647938
BBS9	-0.0169293	0.923471	0.695934
BBX	-1.63946	0.0336939	0.195922
BCAM	-0.0668959	0.977766	0.707246
BCAN	-0.00303335	0.908423	0.692564
BCAP29	0.782913	0.234596	0.430335
BCAP31	1.17131	0.0853225	0.291065
BCAR1	-0.151613	0.930076	0.697823
BCAR3	0.50932	0.415318	0.532165
BCAS1	2.37529	0.00071787	0.0384872
BCAS2	-0.816831	0.319168	0.482535
BCAS3	-0.102002	0.98401	0.708391
BCAS4	0.339414	0.560232	0.591655
BCAT1	-2.55355	0.00070478	0.0384872
BCAT2	-0.955253	0.235834	0.431113
BCCIP	-1.71027	0.0263424	0.176044
BCDIN3D	0.339202	0.560427	0.591655
BCHE	-0.0193399	0.926084	0.696286
BCKDHA	-0.0484345	0.95768	0.703671
BCKDHB	1.74684	0.0120003	0.12634
BCKDK	-0.345107	0.724954	0.646792
BCL10	0.164377	0.731204	0.648537
BCL11A	-1.26033	0.108889	0.320141
BCL11B	0.0230551	0.880265	0.686696
BCL2	-0.586395	0.495683	0.569526
BCL2A1	0.0750996	0.824574	0.673427
BCL2L1	1.85953	0.00763755	0.104143
BCL2L10	-1.36232	0.0813234	0.285093
BCL2L11	0.134579	0.762004	0.656255
BCL2L12	-0.35649	0.713333	0.643745
BCL2L13	0.757474	0.24858	0.439765
BCL2L14	1.56928	0.0233631	0.166832
BCL2L15	1.04158	0.122893	0.333292
BCL2L2	1.40579	0.0410969	0.215485
BCL2L2-PABPN1	0.428075	0.481693	0.563729
BCL3	0.00977307	0.894584	0.690329
BCL6	0.722271	0.268875	0.452047
BCL6B	-1.49033	0.0550136	0.243879
BCL7A	-1.03019	0.197746	0.402442
BCL7B	-1.14609	0.147985	0.357055
BCL7C	0.491787	0.429168	0.539913
BCL9	-1.12547	0.15606	0.365588
BCL9L	1.15398	0.0897273	0.297287
BCLAF1	-0.717918	0.38925	0.520837
BCMO1	1.03389	0.125469	0.334811
BCO2	0.586557	0.357512	0.503837
BCOR	-0.68739	0.412635	0.531137
BCORL1	-1.39068	0.0747533	0.275807
BCR	-0.533582	0.542411	0.586401
BCS1L	-0.730686	0.379713	0.515287
BDH1	-1.32953	0.0894914	0.2971
BDH2	-0.351233	0.718692	0.64509
BDKRB1	1.40813	0.0407795	0.214984
BDNF	-0.167077	0.913319	0.693783
BDP1	-0.0753566	0.986976	0.709263
BEAN1	-0.769668	0.351491	0.501333
BECN1	1.32744	0.0530023	0.240467
BECN1P1	-0.325358	0.745266	0.652539
BEGAIN	-1.87922	0.0141331	0.133934
BEND2	0.398347	0.507344	0.573537
BEND3	-1.50083	0.0532138	0.240815
BEND4	-0.96907	0.228447	0.427439
BEND5	-0.807589	0.325344	0.48587
BEND6	-0.150601	0.931175	0.698083
BEND7	0.395362	0.509959	0.574387
BEST1	2.10744	0.00260647	0.0647719
BEST2	-0.766571	0.353684	0.502631
BEST3	-1.3488	0.0846133	0.290314
BEST4	0.164145	0.731442	0.648591
BET1	1.00409	0.13586	0.347282
BET1L	1.78074	0.0105001	0.118948
BEX1	-1.04269	0.191855	0.397371
BEX2	0.130716	0.766026	0.657895
BEX4	0.344614	0.555461	0.59116
BEX5	-0.0252967	0.932545	0.698522
BFAR	0.278455	0.617596	0.613354
BFSP1	-1.333	0.0885958	0.29634
BFSP2	0.467722	0.448606	0.548933
BGLAP	-0.502121	0.571252	0.595304
BGN	-1.40008	0.0726734	0.272706
BHLHA15	0.550995	0.383472	0.517002
BHLHA9	-1.02402	0.200703	0.40496
BHLHB9	0.0987636	0.799523	0.666433
BHLHE22	-0.629551	0.45915	0.554232
BHLHE23	-0.512003	0.562115	0.592012
BHLHE40	1.07986	0.110665	0.322377
BHLHE41	1.73778	0.0124324	0.127677
BHMT	0.154982	0.740871	0.650937
BHMT2	0.145441	0.75073	0.653682
BICC1	-0.362435	0.707289	0.641228
BICD1	-0.291622	0.780368	0.66125
BICD2	-1.79216	0.0196022	0.153744
BID	-1.68796	0.0284937	0.181684
BIK	0.342883	0.557047	0.591317
BIN1	-0.679915	0.418485	0.534465
BIN2	-0.0380866	0.946432	0.701412
BIN3	-0.422905	0.646917	0.62367
BIRC2	0.524408	0.403612	0.528136
BIRC3	0.550104	0.384137	0.517527
BIRC5	-0.528274	0.547226	0.587733
BIRC6	-0.595111	0.488182	0.566448
BIRC7	0.76227	0.2459	0.437636
BIRC8	0.0206552	0.882849	0.687387
BIVM	-0.802173	0.329	0.487672
BLACE	-1.69713	0.0275916	0.17897
BLCAP	1.93002	0.00569051	0.0908393
BLID	-0.392914	0.676601	0.631559
BLK	0.0950404	0.803452	0.66735
BLM	-1.05423	0.186533	0.392387
BLMH	-2.65191	0.000423951	0.0306613
BLNK	1.61968	0.0194475	0.153317
BLOC1S2	-1.54444	0.0462516	0.225422
BLOC1S3	0.759985	0.247175	0.438675
BLOC1S4	0.213799	0.68108	0.632501
BLOC1S5	-1.08745	0.17182	0.380366
BLOC1S6	-0.213876	0.862868	0.6828
BLVRA	-0.841106	0.303312	0.47315
BLVRB	1.20298	0.0777248	0.280134
BLZF1	0.574625	0.366097	0.508316
BMF	0.428187	0.481598	0.563729
BMI1	-0.442456	0.627859	0.616938
BMP1	0.400462	0.505496	0.572446
BMP10	-0.261291	0.812316	0.669792
BMP15	-1.07224	0.178446	0.384971
BMP2	-0.165251	0.915296	0.694267
BMP2K	-0.57463	0.505903	0.572589
BMP3	-0.561863	0.517119	0.576954
BMP4	1.67605	0.0157558	0.140815
BMP5	-0.929519	0.250036	0.440762
BMP6	0.675415	0.297605	0.470742
BMP7	0.771913	0.240573	0.434356
BMP8A	-0.475388	0.596315	0.605533
BMP8B	-0.476998	0.594792	0.605062
BMPER	-0.386106	0.683412	0.633207
BMPR1A	-1.17081	0.138728	0.349613
BMPR1B	0.394152	0.511021	0.574799
BMPR2	0.73081	0.263851	0.449509
BMS1	-1.77149	0.0211439	0.15911
BMX	-0.375894	0.693676	0.636902
BNC1	-1.00892	0.208067	0.411478
BNC2	-0.322185	0.748547	0.653235
BNIP1	-0.0492117	0.958525	0.703839
BNIP2	-1.82741	0.0171982	0.145299
BNIP3	-1.29186	0.0996748	0.309506
BNIP3L	1.32115	0.0540722	0.242119
BNIPL	1.64355	0.0178009	0.147758
BOC	-0.480357	0.591619	0.603429
BOD1	0.252844	0.642437	0.621961
BOD1L1	0.80121	0.224887	0.424908
BOD1L2	0.27837	0.617677	0.613354
BOK	0.238444	0.656583	0.626302
BOLA1	0.615724	0.337065	0.49153
BOLA2B	0.150703	0.745287	0.652539
BOLA3	0.203561	0.691357	0.635945
BOLL	-1.41764	0.0689158	0.266155
BORA	0.229175	0.665755	0.628966
BPGM	-0.265507	0.807855	0.66886
BPHL	0.0273093	0.875687	0.685526
BPI	0.815571	0.21747	0.418411
BPIFA1	0.604546	0.344811	0.496504
BPIFA2	1.07772	0.111324	0.323405
BPIFA3	1.78642	0.0102658	0.117744
BPIFB1	1.39992	0.0419028	0.21636
BPIFB2	1.68405	0.0152856	0.138799
BPIFB3	-0.591846	0.490984	0.567479
BPIFB4	0.811861	0.219369	0.41973
BPIFB6	1.60526	0.0205043	0.157336
BPIFC	0.445133	0.467297	0.557289
BPNT1	-1.08763	0.17174	0.380366
BPTF	0.474736	0.44289	0.546368
BPY2	-1.03296	0.196427	0.401371
BPY2B	-1.01172	0.206687	0.410391
BPY2C	-0.473948	0.59768	0.606135
BRAF	0.396406	0.509044	0.57405
BRAP	0.231106	0.663841	0.628461
BRAT1	-0.772696	0.349356	0.499687
BRCA1	-0.18249	0.896654	0.690412
BRCA2	-0.190939	0.887538	0.688869
BRCC3	0.188448	0.706632	0.641168
BRD1	-0.315641	0.755326	0.654786
BRD2	0.85909	0.196067	0.401193
BRD3	-0.811047	0.323024	0.484842
BRD4	-0.377083	0.692478	0.636245
BRD7	-1.28817	0.100719	0.310016
BRD8	1.06456	0.115433	0.327541
BRD9	-1.15969	0.142837	0.352443
BRDT	-0.152705	0.928893	0.697521
BRE	-0.331914	0.738503	0.650264
BRF1	0.776089	0.238292	0.431932
BRF2	0.500974	0.421878	0.535642
BRI3	1.80783	0.0094235	0.114063
BRI3BP	-0.769331	0.351729	0.50144
BRICD5	-0.530118	0.545551	0.587457
BRINP1	1.09483	0.106154	0.317249
BRINP2	-0.155786	0.925552	0.696176
BRINP3	-1.44726	0.0629377	0.257091
BRIP1	-0.541787	0.53501	0.583799
BRIX1	-2.26841	0.00277372	0.0654846
BRK1	1.91552	0.00604997	0.0922285
BRMS1	0.120331	0.776868	0.661051
BRMS1L	0.169054	0.726407	0.647094
BROX	0.704938	0.279274	0.458775
BRPF1	0.441671	0.4702	0.558461
BRPF3	1.12329	0.0979765	0.307944
BRS3	-1.52847	0.0487059	0.23107
BRSK1	-1.2405	0.11502	0.326808
BRSK2	-0.443913	0.626448	0.616842
BRWD1	0.591024	0.354331	0.502802
BRWD3	0.484185	0.435255	0.542455
BSCL2	0.491355	0.429512	0.539961
BSDC1	0.737724	0.259831	0.446805
BSG	-0.115859	0.968929	0.706147
BSN	0.384287	0.51972	0.577714
BSND	-0.142463	0.940008	0.700385
BSPH1	0.0800122	0.819358	0.671733
BSPRY	1.7249	0.0130696	0.129395
BST1	0.428615	0.481233	0.563658
BST2	-0.0137709	0.920048	0.695568
BSX	0.101546	0.79659	0.66565
BTAF1	-0.637017	0.452986	0.551617
BTBD1	-0.241654	0.83317	0.675412
BTBD10	0.427922	0.481823	0.563729
BTBD11	-1.81312	0.0181399	0.149048
BTBD16	0.49219	0.428847	0.539667
BTBD17	-1.13942	0.150564	0.359925
BTBD18	0.022875	0.880459	0.686723
BTBD19	-0.443158	0.627179	0.616908
BTBD2	-0.193133	0.885173	0.688221
BTBD3	0.35112	0.549519	0.58869
BTBD6	-0.313093	0.757971	0.655215
BTBD7	0.244318	0.650798	0.624745
BTBD8	0.238162	0.656862	0.626309
BTBD9	-0.154139	0.927337	0.69693
BTC	1.46777	0.0333564	0.195065
BTD	1.05384	0.118865	0.330048
BTF3	-0.647366	0.444519	0.547151
BTF3L4	-0.294382	0.777479	0.661051
BTG1	-0.0779524	0.989803	0.709841
BTG2	-0.326172	0.744426	0.652128
BTG3	0.721876	0.269109	0.452156
BTG4	-0.810464	0.323415	0.485106
BTK	0.662062	0.306153	0.47486
BTLA	-0.665644	0.429788	0.539961
BTN1A1	-0.883717	0.276762	0.457219
BTN2A1	0.335672	0.563678	0.592476
BTN2A2	-0.239206	0.835779	0.676144
BTN3A1	-0.140115	0.942557	0.700619
BTN3A2	-0.15066	0.931111	0.698075
BTN3A3	0.172393	0.722989	0.646468
BTNL2	0.0651838	0.835126	0.676
BTNL3	0.81836	0.216049	0.417861
BTNL8	0.440528	0.47116	0.558888
BTNL9	0.120945	0.776226	0.660991
BTRC	-1.12377	0.156741	0.365928
BUB1	-1.23307	0.117384	0.328969
BUB1B	-1.48634	0.0557118	0.245079
BUB3	-2.77263	0.000221493	0.0226748
BUD13	-0.199637	0.878169	0.686271
BUD31	-0.70488	0.399138	0.525736
BVES	-0.57673	0.504071	0.571949
BYSL	-1.38021	0.0771276	0.279636
BZRAP1	-0.538	0.53842	0.58498
BZW1	-1.14719	0.147566	0.356895
BZW2	-0.82331	0.314884	0.480195
C10orf10	0.140072	0.756296	0.655022
C10orf105	1.0885	0.108041	0.319605
C10orf107	-0.442702	0.627621	0.616925
C10orf11	0.338746	0.560847	0.591678
C10orf112	0.017436	0.886318	0.688605
C10orf113	0.712177	0.274898	0.456136
C10orf118	1.05679	0.117913	0.32921
C10orf120	-0.431463	0.638545	0.620543
C10orf126	0.665157	0.304157	0.47329
C10orf128	1.91384	0.00609285	0.0923234
C10orf129	-0.201531	0.87613	0.685698
C10orf137	-1.60396	0.0379957	0.208314
C10orf2	-2.68519	0.000355475	0.028563
C10orf35	-0.674515	0.422741	0.536083
C10orf53	-0.188895	0.889742	0.689281
C10orf54	0.674002	0.298502	0.47109
C10orf55	-0.73992	0.372905	0.511546
C10orf62	-0.294212	0.777657	0.661051
C10orf67	-0.244192	0.830468	0.675385
C10orf71	-0.980727	0.222345	0.422528
C10orf76	-1.21957	0.121779	0.332601
C10orf82	0.594672	0.351747	0.50144
C10orf88	-1.26523	0.107413	0.318753
C10orf90	-0.44055	0.629707	0.61767
C10orf95	0.410656	0.496637	0.569766
C10orf99	0.333669	0.565527	0.593051
C11orf1	1.25945	0.065542	0.261006
C11orf16	0.675721	0.297411	0.470679
C11orf21	-0.990609	0.217264	0.418411
C11orf24	0.73127	0.263582	0.449376
C11orf30	0.62071	0.333645	0.490065
C11orf31	1.38564	0.0439202	0.219998
C11orf34	-1.44541	0.0632985	0.257721
C11orf35	1.81431	0.00918111	0.112693
C11orf40	-0.201512	0.876151	0.685698
C11orf42	0.55867	0.377774	0.513965
C11orf45	-0.41567	0.654028	0.62552
C11orf49	-0.97133	0.227255	0.426446
C11orf52	0.797009	0.22709	0.426446
C11orf53	-1.18781	0.132626	0.343403
C11orf54	1.18169	0.0827685	0.287066
C11orf57	0.801139	0.224924	0.424908
C11orf58	0.209008	0.685883	0.634273
C11orf63	0.263895	0.631667	0.618537
C11orf65	1.31965	0.0543303	0.242598
C11orf68	1.3475	0.0497107	0.233516
C11orf70	0.76813	0.242653	0.43634
C11orf71	1.0647	0.115387	0.327479
C11orf73	0.416247	0.491814	0.567847
C11orf74	-0.973946	0.225881	0.425631
C11orf80	1.11093	0.101463	0.310377
C11orf82	-0.596507	0.486986	0.565898
C11orf84	-1.32125	0.0916543	0.299326
C11orf85	-0.157263	0.92395	0.695934
C11orf86	0.51016	0.414661	0.531821
C11orf87	0.631239	0.3265	0.486985
C11orf88	-0.312758	0.75832	0.65522
C11orf91	0.160046	0.735655	0.649259
C11orf94	-0.113273	0.971742	0.706847
C11orf95	-0.312147	0.758954	0.655386
C11orf96	-0.118817	0.96571	0.705574
C12orf10	-1.44819	0.0627584	0.25687
C12orf23	-0.549936	0.52771	0.581791
C12orf29	-1.46347	0.0598519	0.250539
C12orf39	-1.43436	0.0654862	0.261006
C12orf4	0.162257	0.733381	0.649038
C12orf40	0.551722	0.38293	0.516803
C12orf42	0.501334	0.421594	0.535536
C12orf43	-0.15212	0.929526	0.697639
C12orf44	0.0827169	0.81649	0.670828
C12orf45	-1.44692	0.0630037	0.257091
C12orf49	0.160496	0.735192	0.649246
C12orf5	-1.18721	0.132836	0.343659
C12orf50	0.0738137	0.825941	0.673634
C12orf52	-0.11049	0.974771	0.706884
C12orf54	-0.970004	0.227954	0.426944
C12orf55	-0.533721	0.542285	0.586401
C12orf56	-0.448715	0.621809	0.614781
C12orf57	-0.519631	0.555111	0.591049
C12orf60	-1.3479	0.0848365	0.290684
C12orf65	-1.06936	0.179721	0.385917
C12orf66	-1.18378	0.134053	0.345074
C12orf68	-0.671539	0.425098	0.53737
C12orf71	-1.15432	0.144852	0.353816
C12orf73	-0.760296	0.358152	0.503947
C12orf74	0.528816	0.400231	0.526292
C12orf75	-1.87646	0.0142834	0.133997
C12orf76	0.587827	0.356606	0.503629
C13orf45	1.48777	0.031141	0.189296
C14orf1	1.57449	0.0229293	0.165417
C14orf105	-0.102125	0.983876	0.708375
C14orf119	0.663044	0.305519	0.474227
C14orf132	-0.421936	0.647867	0.623731
C14orf142	0.417491	0.490744	0.567328
C14orf159	0.463209	0.452307	0.551293
C14orf164	1.06156	0.116385	0.328508
C14orf166	-0.782472	0.342518	0.495191
C14orf166B	0.425686	0.483728	0.564867
C14orf177	0.213165	0.681715	0.632719
C14orf178	-0.218392	0.858025	0.681675
C14orf180	0.431001	0.479207	0.562988
C14orf2	0.743486	0.256513	0.444375
C14orf28	1.8143	0.00918132	0.112693
C14orf37	2.51435	0.000348364	0.028563
C14orf39	0.969238	0.148839	0.357984
C14orf79	0.590606	0.354628	0.503074
C14orf80	-0.00195224	0.907254	0.692364
C14orf93	-0.261867	0.811706	0.669639
C15orf26	1.17415	0.0846191	0.290314
C15orf27	-0.229378	0.846267	0.67796
C15orf38	1.18903	0.0810009	0.28456
C15orf39	-0.0214528	0.928375	0.697454
C15orf40	0.823727	0.213336	0.416221
C15orf41	-0.809256	0.324225	0.485193
C15orf43	1.33316	0.0520464	0.23839
C15orf48	0.608688	0.341927	0.494584
C15orf52	0.446952	0.465777	0.556623
C15orf53	0.243831	0.651277	0.624745
C15orf57	0.746708	0.254671	0.442903
C15orf59	-0.118273	0.966302	0.705659
C15orf60	-0.0709762	0.982207	0.708324
C15orf61	-0.349025	0.720947	0.646027
C15orf65	0.610122	0.340933	0.493686
C16orf11	-0.794173	0.334447	0.490169
C16orf13	-0.27287	0.80008	0.666504
C16orf45	-1.07156	0.178744	0.385299
C16orf46	-0.706593	0.39783	0.525074
C16orf52	-0.775048	0.347703	0.498284
C16orf54	-1.30176	0.0969133	0.306626
C16orf58	1.12354	0.0979053	0.307944
C16orf59	-1.89082	0.0135167	0.131606
C16orf62	-1.16117	0.142284	0.352166
C16orf70	-1.26788	0.106622	0.317678
C16orf71	0.903376	0.175909	0.383284
C16orf72	-1.57797	0.0414334	0.216149
C16orf74	-0.916596	0.257388	0.445368
C16orf78	-0.0186075	0.92529	0.696176
C16orf80	-1.7445	0.0233142	0.166751
C16orf82	-0.130854	0.952619	0.702552
C16orf86	-0.677483	0.420399	0.535183
C16orf87	-1.48488	0.0559678	0.245217
C16orf89	0.474128	0.443384	0.546368
C16orf90	-0.656887	0.43681	0.543259
C16orf91	-0.893973	0.270616	0.452993
C16orf92	-0.234282	0.841031	0.676607
C16orf93	-0.0686299	0.979653	0.707469
C16orf95	-0.843405	0.301838	0.472497
C16orf96	1.0688	0.114095	0.326056
C17orf104	-1.30304	0.0965617	0.306094
C17orf105	-0.0187981	0.925496	0.696176
C17orf47	0.00675223	0.897846	0.690762
C17orf49	-1.13574	0.151999	0.361401
C17orf51	-0.906387	0.263301	0.449376
C17orf53	-0.800154	0.330369	0.488761
C17orf58	0.0814186	0.817866	0.671215
C17orf59	-0.931478	0.248934	0.440041
C17orf62	1.13309	0.0952801	0.304151
C17orf64	0.39305	0.511988	0.575402
C17orf67	0.0385329	0.863628	0.682956
C17orf70	-0.436672	0.633472	0.618833
C17orf72	1.04743	0.120959	0.331311
C17orf74	-0.513383	0.560845	0.591678
C17orf75	-1.29007	0.100182	0.309812
C17orf80	-0.335975	0.734323	0.649188
C17orf85	-1.87523	0.0143511	0.133997
C17orf89	1.1199	0.0989236	0.309017
C17orf97	-1.01911	0.203078	0.406492
C17orf99	0.171559	0.723842	0.646718
C18orf21	-0.515533	0.558868	0.591655
C18orf25	0.501418	0.421527	0.535536
C18orf32	0.452722	0.46097	0.555009
C18orf42	0.0606376	0.839974	0.676405
C18orf54	-0.864509	0.288529	0.464876
C18orf63	-0.287354	0.784843	0.661678
C18orf8	-1.57065	0.0424475	0.217188
C19orf10	0.300068	0.596964	0.605922
C19orf12	0.284575	0.611722	0.611318
C19orf18	2.21955	0.00154443	0.0522726
C19orf24	0.0379409	0.864263	0.68319
C19orf25	1.00945	0.133943	0.345074
C19orf26	-1.08816	0.171516	0.380324
C19orf33	1.48363	0.0315888	0.190233
C19orf35	-1.03085	0.197433	0.402441
C19orf38	1.41294	0.0401333	0.213623
C19orf40	0.0293375	0.873505	0.685316
C19orf43	-0.0870387	0.999697	0.712417
C19orf44	-0.274036	0.798851	0.666328
C19orf45	-0.771499	0.350199	0.50041
C19orf47	0.023317	0.879983	0.686684
C19orf48	-0.606002	0.478896	0.562772
C19orf52	-0.292446	0.779506	0.661243
C19orf53	-0.0626806	0.973178	0.70687
C19orf54	-0.904722	0.264274	0.449641
C19orf55	-0.589247	0.493221	0.568288
C19orf57	0.94729	0.157484	0.366484
C19orf59	0.541152	0.390857	0.521575
C19orf60	0.984956	0.142874	0.35247
C19orf66	0.574914	0.365887	0.508177
C19orf67	1.45549	0.0347832	0.199269
C19orf68	0.402823	0.503437	0.571949
C19orf69	-1.53764	0.0472831	0.22753
C19orf70	1.01792	0.130959	0.341164
C19orf71	0.934068	0.162871	0.372714
C19orf77	0.372572	0.53015	0.582924
C19orf80	-0.448268	0.622241	0.614867
C19orf81	0.0254393	0.877699	0.686184
C1D	-0.144	0.938339	0.700071
C1GALT1	0.506375	0.417626	0.533749
C1GALT1C1	0.749546	0.253055	0.44206
C1orf100	-0.0817894	0.993981	0.711041
C1orf101	1.10658	0.102713	0.312572
C1orf105	-0.0275414	0.934981	0.699064
C1orf106	-0.535957	0.540263	0.585998
C1orf109	-1.148	0.147255	0.356737
C1orf110	0.627726	0.328872	0.487672
C1orf111	0.410868	0.496454	0.569766
C1orf112	-1.50982	0.0517101	0.237919
C1orf115	-0.450129	0.620445	0.614416
C1orf116	1.92	0.00593682	0.0920794
C1orf122	0.801745	0.224607	0.424817
C1orf123	-1.15477	0.144683	0.353662
C1orf127	-0.161343	0.919528	0.695369
C1orf131	-1.13667	0.151637	0.361031
C1orf141	0.135871	0.760661	0.65601
C1orf145	0.600566	0.347596	0.498186
C1orf146	0.221586	0.673302	0.630432
C1orf158	-0.554757	0.523416	0.579457
C1orf159	-1.8727	0.0144907	0.134324
C1orf162	0.772266	0.24038	0.434065
C1orf167	0.203441	0.691478	0.635945
C1orf168	0.516718	0.409554	0.530145
C1orf170	1.17666	0.0839991	0.289527
C1orf172	1.95775	0.00505582	0.0868955
C1orf173	-0.337797	0.732452	0.648878
C1orf174	-1.36668	0.0802823	0.28368
C1orf177	0.782157	0.235003	0.430647
C1orf185	0.24805	0.647132	0.62367
C1orf189	0.845956	0.202357	0.406194
C1orf192	1.02529	0.128405	0.337339
C1orf194	1.20692	0.076818	0.279321
C1orf198	0.402738	0.503511	0.571949
C1orf204	0.283019	0.613213	0.611792
C1orf21	0.54515	0.387847	0.519846
C1orf210	1.79295	0.0100022	0.116728
C1orf216	0.610804	0.340461	0.493682
C1orf222	0.0407972	0.861199	0.682364
C1orf226	0.308397	0.589099	0.602194
C1orf227	-0.798844	0.331259	0.488933
C1orf228	0.102884	0.795181	0.665219
C1orf233	-0.0958203	0.990741	0.71009
C1orf234	-0.10012	0.98606	0.709141
C1orf27	0.322009	0.576346	0.597861
C1orf35	-0.198297	0.879611	0.686684
C1orf43	-0.411735	0.65791	0.626537
C1orf50	0.854523	0.198238	0.402482
C1orf51	1.42386	0.0386978	0.210422
C1orf52	-0.809142	0.324301	0.485193
C1orf53	0.518459	0.408204	0.529882
C1orf54	-1.03282	0.196495	0.401388
C1orf56	0.248551	0.646642	0.623597
C1orf61	-0.26272	0.810803	0.66935
C1orf63	1.27372	0.0627257	0.25687
C1orf64	1.29736	0.0582794	0.248467
C1orf65	0.162189	0.733452	0.649038
C1orf68	1.52628	0.0272267	0.178089
C1orf74	-0.84127	0.303207	0.473125
C1orf85	0.719002	0.270816	0.452993
C1orf86	0.338285	0.561271	0.591751
C1orf87	0.147837	0.74825	0.653119
C1orf94	0.330454	0.568501	0.594257
C1orf95	-0.561095	0.517797	0.577076
C1QA	-1.05819	0.18473	0.390945
C1QB	-0.261218	0.812393	0.669792
C1QBP	-3.28212	1.04235e-05	0.00534768
C1QC	0.00756996	0.896963	0.690519
C1QL1	0.210725	0.684159	0.633424
C1QL2	-0.155395	0.925975	0.696286
C1QL3	-1.04387	0.191305	0.396821
C1QL4	-1.19675	0.1295	0.338906
C1QTNF1	0.0235537	0.879728	0.686684
C1QTNF2	-0.247363	0.827094	0.673924
C1QTNF3	0.688654	0.289287	0.465611
C1QTNF4	-0.475748	0.595975	0.605385
C1QTNF6	-0.00573929	0.911351	0.693198
C1QTNF7	0.397068	0.508464	0.573974
C1QTNF8	-0.0680492	0.979021	0.707396
C1QTNF9B	1.77223	0.0108601	0.120921
C1QTNF9B-AS1	1.94783	0.00527507	0.0879406
C1R	-0.297665	0.774045	0.660295
C1RL	0.431004	0.479204	0.562988
C1S	-0.203377	0.874145	0.68534
C2	0.395287	0.510025	0.574405
C20orf112	-1.13307	0.153048	0.362276
C20orf141	0.0657785	0.834492	0.675938
C20orf173	-0.00482983	0.910367	0.692802
C20orf194	-0.837356	0.305727	0.474365
C20orf195	1.32284	0.0537828	0.241856
C20orf196	0.168063	0.727422	0.647237
C20orf201	-0.54168	0.535106	0.583799
C20orf202	1.45629	0.0346889	0.199189
C20orf24	1.19272	0.0801239	0.283368
C20orf26	0.0844258	0.814679	0.670465
C20orf27	-1.04001	0.193108	0.398458
[truncated: 16,720 more rows]

## Sheet: olaparib-1
	z_cor_result	Cor_result.P_value	Cor_result.Q_value
A1BG	1.02798	0.0767316	0.206668
A1CF	0.889582	0.119114	0.258899
A2M	1.19572	0.0427032	0.152255
A2ML1	0.347938	0.46372	0.495952
A3GALT2	-0.273762	0.831131	0.629016
A4GALT	1.45423	0.0153948	0.0886126
A4GNT	-0.0041659	0.843916	0.632637
AAAS	-1.61332	0.0240015	0.111185
AACS	1.38707	0.0203472	0.102342
AADAC	-0.61164	0.46695	0.497329
AADACL2	-0.968623	0.203588	0.337802
AADACL3	-0.781886	0.323768	0.418853
AADACL4	-1.90117	0.00694888	0.0579529
AADAT	-0.471934	0.6067	0.556269
AAED1	-0.902045	0.242052	0.367621
AAGAB	0.445426	0.378214	0.450729
AAK1	0.283927	0.525243	0.52357
AAMDC	1.33155	0.0254356	0.11445
AAMP	0.0869265	0.737264	0.602652
AANAT	0.491333	0.341542	0.429038
AAR2	0.0348011	0.797819	0.61984
AARD	1.14112	0.0520133	0.168813
AARS	-0.785126	0.321354	0.417752
AARS2	0.0917389	0.731748	0.601334
AARSD1	-1.22775	0.0955241	0.23074
AASDH	0.939214	0.102194	0.239218
AASDHPPT	-1.70351	0.0165981	0.0915539
AASS	-2.51004	0.000272161	0.00899126
AATK	0.434584	0.387215	0.455923
AATK-AS1	-0.272617	0.83249	0.629373
ABAT	1.035	0.0749607	0.204265
ABCA1	0.660366	0.226762	0.357083
ABCA10	-0.881818	0.254687	0.375753
ABCA12	0.588491	0.271693	0.387283
ABCA13	0.11917	0.700579	0.591832
ABCA2	0.654369	0.230295	0.359551
ABCA3	0.769677	0.168985	0.31042
ABCA4	-0.0439822	0.891574	0.645076
ABCA5	1.41264	0.0183188	0.0966267
ABCA6	-0.475689	0.602711	0.554782
ABCA7	0.641236	0.238169	0.365357
ABCA8	0.300759	0.508672	0.517153
ABCA9	0.438274	0.384137	0.454221
ABCB1	1.62504	0.00724236	0.0593186
ABCB10	-1.57207	0.0282451	0.121663
ABCB11	-0.377712	0.710333	0.594375
ABCB4	2.17519	0.00040719	0.0116975
ABCB5	1.39021	0.0200881	0.101646
ABCB6	0.145631	0.670979	0.581044
ABCB7	0.0423244	0.788994	0.617083
ABCB8	0.336291	0.474608	0.500745
ABCB9	-0.0141852	0.855862	0.63629
ABCC1	-0.364087	0.72583	0.599395
ABCC10	0.1133	0.707208	0.593542
ABCC11	2.8539	4.32069e-06	0.000874861
ABCC12	2.3175	0.000172336	0.00688775
ABCC2	-0.408157	0.676141	0.583178
ABCC3	1.38309	0.0206805	0.103299
ABCC4	-1.05723	0.159554	0.300889
ABCC5	0.195705	0.616366	0.560401
ABCC6	1.28723	0.0302516	0.125893
ABCC8	0.475251	0.354122	0.437348
ABCC9	-0.0807464	0.935932	0.655959
ABCD1	0.696407	0.206337	0.339908
ABCD2	-0.717722	0.374005	0.44828
ABCD3	0.566065	0.28688	0.397705
ABCD4	0.298457	0.510922	0.518271
ABCE1	-0.695493	0.392473	0.458374
ABCF1	-1.25118	0.088614	0.222401
ABCF2	-1.61951	0.0234143	0.109966
ABCF3	0.743299	0.181801	0.320865
ABCG1	1.43122	0.0169574	0.0928801
ABCG2	-0.776853	0.327543	0.421048
ABCG4	-0.406408	0.678088	0.583991
ABCG5	0.132814	0.685256	0.586043
ABCG8	-0.189473	0.932246	0.655095
ABHD1	0.242845	0.566813	0.540355
ABHD10	-1.28022	0.0806137	0.211763
ABHD11	2.16426	0.000434109	0.0121646
ABHD12	0.595579	0.26701	0.383175
ABHD12B	0.0955645	0.727373	0.599727
ABHD13	-0.0145343	0.856279	0.636374
ABHD14A	0.605589	0.26049	0.379676
ABHD14B	1.25854	0.0337689	0.133437
ABHD15	-0.645242	0.436207	0.481077
ABHD16A	0.446737	0.377134	0.450218
ABHD17A	1.68825	0.00538928	0.050894
ABHD17B	-1.22027	0.0978172	0.233413
ABHD17C	0.242593	0.567072	0.54042
ABHD2	1.73017	0.00440814	0.0460393
ABHD3	0.138186	0.679258	0.584239
ABHD4	0.390359	0.425261	0.475605
ABHD5	0.650205	0.232772	0.36132
ABHD6	0.183576	0.629417	0.565475
ABHD8	-0.0686323	0.921287	0.652622
ABI1	1.01127	0.0810859	0.212558
ABI2	-1.55323	0.0303885	0.126155
ABI3	-0.00509965	0.845028	0.633119
ABI3BP	-0.551135	0.525207	0.52357
ABL1	-0.824892	0.292674	0.400675
ABL2	-0.254166	0.854454	0.635777
ABLIM1	1.91728	0.00171233	0.0272595
ABLIM2	0.544146	0.302264	0.406883
ABLIM3	0.788747	0.160148	0.301286
ABO	1.29411	0.0294565	0.124509
ABR	-0.844509	0.279176	0.392347
ABRA	0.52586	0.315511	0.414145
ABRACL	-0.852593	0.273739	0.388528
ABT1	-1.36041	0.0615171	0.183352
ABTB1	-0.722046	0.370475	0.446685
ABTB2	0.506866	0.329666	0.422278
AC002365.1	-1.27009	0.0833348	0.215617
AC002429.5	-0.514466	0.562236	0.538523
AC002472.13	0.913506	0.110703	0.249686
AC004076.7	-0.139349	0.993005	0.66839
AC004076.9	0.819722	0.146545	0.288189
AC004381.6	0.931634	0.104647	0.24234
AC004706.1	0.775676	0.166167	0.307493
AC004980.11	1.92372	0.00165512	0.0268799
AC005281.1	0.853391	0.132777	0.27366
AC006116.20	0.214468	0.596416	0.552326
AC006547.14	0.622543	0.249701	0.373224
AC007040.11	-1.83366	0.00944694	0.0689911
AC007390.5	-1.3577	0.0620952	0.184244
AC007431.1	-1.30651	0.0738829	0.202793
AC009014.3	-0.255899	0.852386	0.635168
AC010731.4	-0.905993	0.239638	0.366072
AC011242.6	-0.295211	0.805772	0.621502
AC012313.1	0.807877	0.151639	0.293005
AC013269.5	-0.798118	0.311789	0.411969
AC017099.3	1.13235	0.0536566	0.171225
AC018720.10	1.09761	0.060594	0.182245
AC022431.2	0.175117	0.638587	0.569147
AC025335.1	-0.746161	0.351173	0.435967
AC034228.7	0.656636	0.228955	0.358607
AC073869.1	1.82851	0.00270857	0.0356245
AC074212.3	0.301676	0.507776	0.516619
AC079354.1	0.672176	0.219916	0.351247
AC084121.16	-0.318774	0.778149	0.61381
AC092835.2	-0.307372	0.791483	0.61779
AC104809.3	1.19838	0.0422875	0.151591
AC114783.1	0.582635	0.275605	0.389717
AC131097.4	0.506323	0.330077	0.422484
AC138647.1	0.149467	0.666729	0.579431
AC138969.4	1.41393	0.0182209	0.0964345
AC140481.2	0.0567157	0.772189	0.612603
ACAA1	1.87494	0.0021358	0.0312501
ACAA2	-1.13467	0.127314	0.267675
ACACB	0.258522	0.550766	0.534386
ACAD10	0.723844	0.191705	0.328552
ACAD11	0.297807	0.511558	0.518684
ACAD8	-0.159917	0.968049	0.663849
ACAD9	-0.583373	0.493713	0.509537
ACADL	-1.33578	0.0669371	0.191924
ACADM	-0.355495	0.735662	0.60239
ACADS	-0.454048	0.625855	0.564109
ACADSB	0.0509428	0.778918	0.614092
ACADVL	-1.56006	0.0295958	0.124615
ACAN	-0.376992	0.711149	0.594624
ACAP1	0.365729	0.44736	0.488003
ACAP2	0.183512	0.629486	0.565475
ACAP3	2.3916	0.000108027	0.00509989
ACAT1	-0.770016	0.332715	0.423746
ACAT2	-0.399951	0.685295	0.586043
ACBD3	0.329114	0.481386	0.503186
ACBD4	0.823661	0.14488	0.286401
ACBD5	0.472455	0.356338	0.438541
ACBD7	-0.533143	0.54322	0.531529
ACCS	-0.258299	0.849524	0.63437
ACCSL	0.110941	0.709879	0.59428
ACD	-1.0117	0.181187	0.320501
ACE	2.46617	6.66204e-05	0.00408394
ACE2	0.442812	0.380372	0.452219
ACER1	1.11516	0.0570017	0.176418
ACER2	-0.428015	0.654187	0.575111
ACER3	-0.564479	0.512048	0.518684
ACHE	2.08633	0.000679771	0.0158947
ACIN1	-0.392877	0.693224	0.589016
ACKR2	0.803972	0.153347	0.294188
ACKR3	0.591087	0.269971	0.385562
ACKR4	-0.727059	0.366409	0.444044
ACLY	-0.502539	0.574546	0.542937
ACMSD	-0.344095	0.748773	0.60528
ACN9	-1.10301	0.139826	0.280723
ACO1	-0.688315	0.398553	0.461295
ACO2	2.36964	0.000124235	0.00567139
ACOT1	1.70548	0.00496431	0.0488794
ACOT11	0.883668	0.121269	0.261534
ACOT12	0.716916	0.195326	0.331454
ACOT13	0.452621	0.372312	0.447397
ACOT2	1.17142	0.0466565	0.159814
ACOT4	1.80972	0.00297787	0.0376473
ACOT6	1.56055	0.00970093	0.0699593
ACOT7	-0.568919	0.507708	0.516591
ACOT8	1.62306	0.0073085	0.0594969
ACOT9	-0.868396	0.26332	0.381448
ACOX1	1.68379	0.00550436	0.0515295
ACOX2	0.562412	0.289406	0.399151
ACOX3	0.901426	0.11489	0.254466
ACOXL	0.519336	0.320327	0.417083
ACP1	-1.50476	0.0365528	0.139689
ACP2	0.735913	0.185516	0.323285
ACP5	0.952519	0.0979981	0.233711
ACP6	-0.300892	0.799089	0.620077
ACPL2	-1.02285	0.175702	0.316281
ACPP	1.22826	0.0378538	0.14292
ACPT	0.0900141	0.733724	0.601487
ACR	0.524343	0.316626	0.414792
ACRBP	-0.17462	0.950226	0.65928
ACRC	1.51597	0.0118092	0.0767525
ACRV1	-0.588603	0.4887	0.507062
ACSBG1	0.510538	0.326898	0.420915
ACSBG2	0.782539	0.162986	0.304117
ACSF2	0.168507	0.645792	0.572259
ACSF3	1.44242	0.0161806	0.0909127
ACSL1	1.75661	0.00387563	0.0429443
ACSL3	0.489621	0.342868	0.430174
ACSL4	-1.71471	0.0158356	0.0898268
ACSL5	0.661056	0.226357	0.357038
ACSL6	1.85342	0.00238589	0.0330234
ACSM1	1.74734	0.00405526	0.0441486
ACSM2A	-0.00813231	0.848641	0.634257
ACSM2B	0.891489	0.118426	0.258273
ACSM3	0.536309	0.307896	0.409555
ACSM4	-0.350563	0.741325	0.603684
ACSM5	-0.315829	0.781587	0.614602
ACSS1	0.382331	0.432393	0.478943
ACSS2	0.990136	0.0868748	0.220371
ACSS3	-1.54378	0.031516	0.128875
ACTA1	0.85082	0.133792	0.274166
ACTA2	0.858844	0.130644	0.271173
ACTB	-0.648283	0.433483	0.479757
ACTBL2	0.439275	0.383304	0.453848
ACTC1	1.30155	0.0286163	0.122317
ACTG1	-1.52387	0.0340069	0.13404
ACTG2	1.5866	0.00863032	0.0653706
ACTL6A	-1.90952	0.0066853	0.056707
ACTL6B	1.77266	0.00358133	0.041059
ACTL7A	0.356418	0.455881	0.492006
ACTL7B	0.100783	0.72142	0.598339
ACTL8	0.564767	0.287776	0.398089
ACTL9	0.0804531	0.744705	0.604483
ACTN1	-0.484	0.593927	0.551119
ACTN2	0.17106	0.643005	0.571241
ACTN3	-0.561273	0.515194	0.519894
ACTN4	0.21965	0.590958	0.549872
ACTR10	0.955263	0.0971502	0.232484
ACTR1A	-0.241798	0.869242	0.639346
ACTR1B	1.01189	0.0809217	0.21227
ACTR2	-1.20564	0.102434	0.239602
ACTR3	0.558857	0.29188	0.400387
ACTR3B	-0.0197406	0.8625	0.638028
ACTR3C	1.64677	0.00654909	0.0564494
ACTR5	-0.883102	0.253871	0.375524
ACTR6	-0.735005	0.360022	0.440742
ACTR8	0.654509	0.230212	0.359549
ACTRT1	1.02597	0.077247	0.207522
ACTRT2	-0.198894	0.92086	0.652622
ACTRT3	-2.00249	0.00429949	0.0455294
ACVR1	0.602914	0.262222	0.380711
ACVR1B	0.376322	0.437777	0.482469
ACVR1C	-0.132282	0.998418	0.670125
ACVR2A	-1.02755	0.173422	0.314294
ACVR2B	-0.938112	0.220625	0.351842
ACVRL1	0.686644	0.211733	0.344503
ACY1	0.690058	0.209834	0.343072
ACY3	0.700811	0.203935	0.338066
ACYP1	0.111445	0.709308	0.594217
ACYP2	0.0547338	0.774497	0.613003
ADA	-2.46937	0.000347178	0.0105237
ADAD1	0.689243	0.210287	0.343326
ADAD2	0.0119387	0.82479	0.626729
ADAL	0.643748	0.236649	0.363879
ADAM10	-0.868562	0.263212	0.381448
ADAM11	-0.730788	0.363403	0.442623
ADAM12	0.493323	0.340006	0.427909
ADAM15	0.432198	0.389213	0.456957
ADAM17	-2.32382	0.000803355	0.0174787
ADAM18	-0.0227082	0.86605	0.638868
ADAM19	-1.50725	0.0362125	0.138769
ADAM2	-0.214981	0.901454	0.647833
ADAM20	0.636641	0.240968	0.3669
ADAM21	-0.52017	0.556394	0.536351
ADAM22	-0.474206	0.604285	0.555312
ADAM23	-1.18998	0.107561	0.245881
ADAM28	1.35713	0.0229693	0.109119
ADAM29	1.06258	0.0683233	0.194363
ADAM30	-0.731714	0.362658	0.442313
ADAM32	-0.343537	0.749416	0.605449
ADAM33	-0.362706	0.727408	0.599727
ADAM7	-0.102829	0.962681	0.662599
ADAM8	-0.518704	0.557893	0.536884
ADAM9	-1.04791	0.163817	0.305259
ADAMDEC1	0.371108	0.442479	0.485307
ADAMTS1	-1.55241	0.0304856	0.126361
ADAMTS10	-0.869283	0.262743	0.381146
ADAMTS12	-2.15078	0.00204199	0.0303791
ADAMTS13	1.17824	0.045517	0.157994
ADAMTS14	0.330634	0.479946	0.502577
ADAMTS15	-0.0243663	0.868035	0.639346
ADAMTS16	-0.856272	0.271289	0.386795
ADAMTS17	0.251933	0.557483	0.536742
ADAMTS18	-1.32035	0.0705297	0.19817
ADAMTS19	0.00529235	0.832672	0.629373
ADAMTS2	-0.238032	0.873753	0.640376
ADAMTS20	-0.952934	0.212226	0.344649
ADAMTS3	0.203768	0.607758	0.556751
ADAMTS4	0.544605	0.301937	0.40666
ADAMTS5	-0.458553	0.621006	0.562281
ADAMTS6	-0.979971	0.197501	0.333185
ADAMTS7	-0.543214	0.533099	0.527131
ADAMTS8	1.15034	0.050332	0.165756
ADAMTS9	0.208859	0.602349	0.554548
ADAMTSL1	-0.112697	0.974649	0.665088
ADAMTSL2	-0.156433	0.972274	0.664623
ADAMTSL3	1.24471	0.0355862	0.137194
ADAMTSL4	-0.35295	0.738583	0.60325
ADAMTSL5	0.360009	0.452585	0.490393
ADAP1	1.14522	0.0512603	0.16719
ADAP2	-0.107002	0.967742	0.663766
ADAR	-0.52317	0.553334	0.535318
ADARB1	-1.64922	0.0207684	0.103544
ADARB2	0.363417	0.449468	0.488661
ADAT1	0.599455	0.264472	0.381883
ADAT2	-1.15211	0.120804	0.261071
ADC	-1.47753	0.040461	0.148032
ADCK1	1.83562	0.00261267	0.0347817
ADCK2	0.408043	0.409793	0.467456
ADCK3	-0.460078	0.619367	0.561449
ADCK4	0.721936	0.192698	0.329264
ADCK5	1.13537	0.053085	0.170534
ADCY1	0.133001	0.685047	0.58599
ADCY10	0.86354	0.128829	0.269415
ADCY2	2.04849	0.000840798	0.0179207
ADCY3	-1.06513	0.156007	0.297236
ADCY4	1.3503	0.0236067	0.110403
ADCY5	1.83973	0.00255862	0.03446
ADCY6	1.33448	0.0251415	0.113656
ADCY7	-1.32632	0.0691229	0.195671
ADCY8	-0.384155	0.703046	0.592306
ADCY9	0.173877	0.639937	0.569684
ADCYAP1	-0.243713	0.866949	0.638902
ADCYAP1R1	0.386628	0.428567	0.476962
ADD1	-0.274735	0.829978	0.62868
ADD2	-1.65082	0.0206331	0.103197
ADD3	0.0873043	0.736831	0.602454
ADGB	0.0996286	0.722735	0.598499
ADH1A	-1.03566	0.169545	0.311131
ADH1B	0.0238995	0.810652	0.622943
ADH1C	0.0294908	0.804063	0.621176
ADH4	-0.607515	0.470805	0.499107
ADH5	-1.15937	0.118172	0.258109
ADH6	-0.0268319	0.870988	0.63955
ADH7	-0.476972	0.601352	0.55427
ADHFE1	0.531933	0.31107	0.411457
ADI1	0.0776498	0.747935	0.605088
ADIG	0.649725	0.233058	0.361415
ADIPOQ	0.190235	0.622237	0.562561
ADIPOR1	0.541517	0.304145	0.407797
ADIPOR2	0.542866	0.303179	0.407391
ADIRF	0.740473	0.183216	0.321493
ADK	-0.709939	0.380409	0.452219
ADM	-0.887746	0.250937	0.373923
ADM2	0.57237	0.282553	0.394478
ADM5	-0.215405	0.900944	0.647706
ADNP	-0.468787	0.610051	0.557276
ADNP2	0.349286	0.462469	0.495077
ADO	-0.524719	0.551756	0.534907
ADORA1	-0.207404	0.910587	0.650028
ADORA2A	1.33483	0.0251069	0.113541
ADORA2B	-0.98107	0.196919	0.332539
ADORA3	0.781831	0.163312	0.304545
ADPGK	-0.596124	0.481539	0.503304
ADPRH	0.928706	0.105607	0.243709
ADPRHL1	0.122397	0.696943	0.590493
ADPRHL2	0.189437	0.623096	0.563118
ADPRM	-2.66625	0.000102983	0.00497246
ADRA1A	1.07392	0.0657376	0.189857
ADRA1B	-0.462598	0.616666	0.560401
ADRA1D	0.56476	0.287781	0.398089
ADRA2A	1.3518	0.0234651	0.110004
ADRA2C	-0.00907015	0.849759	0.63437
ADRB1	0.137429	0.680102	0.584479
ADRB2	-0.914747	0.234345	0.362621
ADRB3	0.238904	0.570882	0.541912
ADRBK1	1.11237	0.0575612	0.177286
ADRBK2	1.52754	0.0112265	0.0747272
ADRM1	-0.22055	0.894749	0.646293
ADSL	-0.860174	0.268706	0.384561
ADSS	-1.91697	0.00645739	0.0560618
ADSSL1	1.81101	0.00295863	0.0375948
ADTRP	-1.74908	0.0136836	0.0831873
AEBP1	0.0648351	0.762754	0.609451
AEBP2	-1.7442	0.0139726	0.0840489
AEN	-0.694943	0.392937	0.458788
AES	0.741444	0.182729	0.321406
AF165138.7	1.11189	0.0576562	0.177448
AFAP1	-0.603125	0.474926	0.500896
AFAP1L1	-1.17064	0.114172	0.253578
AFAP1L2	-0.834541	0.285981	0.397055
AFF1	1.16096	0.0484519	0.163116
AFF2	0.326554	0.483816	0.50434
AFF3	-0.0543685	0.904078	0.648442
AFF4	0.274571	0.534572	0.528047
AFG3L2	-0.612481	0.466166	0.497136
AFM	-0.142967	0.988614	0.667614
AFMID	0.32505	0.485248	0.504952
AFP	-1.03454	0.170081	0.311678
AFTPH	0.745136	0.180886	0.320331
AGA	1.26671	0.0327331	0.131581
AGAP1	-0.371163	0.717768	0.597382
AGAP10	-0.578108	0.498787	0.511744
AGAP2	0.686431	0.211852	0.344503
AGAP3	-0.909631	0.237428	0.36456
AGAP4	0.255973	0.55336	0.535318
AGAP5	0.345892	0.465623	0.496802
AGAP6	0.192063	0.620272	0.56186
AGBL2	0.169249	0.644982	0.57211
AGBL3	0.00997126	0.827122	0.627559
AGBL4	0.879406	0.12284	0.262873
AGBL5	-2.23321	0.00132077	0.023653
AGER	-0.617363	0.461631	0.494829
AGFG1	-0.567836	0.508764	0.51719
AGFG2	2.67404	1.6105e-05	0.00187162
AGGF1	2.26829	0.000233277	0.00834339
AGK	-0.834985	0.285675	0.396806
AGL	-0.0103387	0.851272	0.634887
AGMAT	-0.194874	0.925716	0.653745
AGMO	-0.568248	0.508362	0.517006
AGO1	-1.62865	0.0225711	0.108266
AGO2	0.252266	0.557143	0.536701
AGO3	-0.964384	0.205896	0.339568
AGO4	-0.0963894	0.954875	0.660519
AGPAT1	0.555261	0.294396	0.401849
AGPAT2	-0.178464	0.945569	0.658269
AGPAT3	-0.218156	0.897631	0.647072
AGPAT4	-1.2673	0.0840961	0.21625
AGPAT5	-2.36389	0.000640861	0.015383
AGPAT6	0.994679	0.0856029	0.218584
AGPAT9	-0.425856	0.65656	0.575745
AGPS	-1.69501	0.0171984	0.0935468
AGR2	1.9194	0.00169327	0.0272477
AGR3	1.83736	0.00258971	0.0346566
AGRN	-0.352171	0.739477	0.603279
AGRP	-0.253636	0.855087	0.63597
AGT	0.934231	0.103801	0.241406
AGTPBP1	-0.286253	0.816341	0.624017
AGTR1	-2.00048	0.00434179	0.0455623
AGTR2	0.270861	0.538294	0.529432
AGTRAP	0.272516	0.536631	0.528959
AGXT	0.61075	0.257172	0.377383
AGXT2	0.761303	0.172978	0.314221
AHCTF1	-2.94604	1.55627e-05	0.00184313
AHCY	-0.553011	0.523347	0.522967
AHCYL1	-0.564379	0.512146	0.518684
AHCYL2	1.12535	0.0549974	0.173432
AHDC1	0.671795	0.220135	0.351417
AHI1	-1.6828	0.0180933	0.0963186
AHNAK	-0.164605	0.962363	0.662448
AHNAK2	-0.115003	0.977447	0.665694
AHR	0.483713	0.347467	0.433597
AHRR	-0.421032	0.661875	0.577555
AHSA1	-0.289652	0.812327	0.62329
AHSA2	0.034921	0.797678	0.61984
AHSG	-1.18707	0.108538	0.246977
AHSP	-0.375722	0.71259	0.595291
AICDA	1.52026	0.0115904	0.0761006
AIDA	-2.03198	0.00372267	0.0418762
AIF1	0.507498	0.329188	0.421967
AIF1L	-0.0562287	0.90632	0.648836
AIFM1	0.349839	0.461956	0.494934
AIFM2	-0.683157	0.402956	0.463587
AIFM3	0.86149	0.129619	0.270155
AIG1	0.0461436	0.784524	0.615474
AIM1	0.471303	0.357255	0.439182
AIM1L	0.662961	0.225245	0.356133
AIM2	-0.333825	0.760646	0.608763
AIMP1	0.471142	0.357382	0.439254
AIMP2	-0.539959	0.53636	0.528815
AIP	0.131451	0.686781	0.586257
AIPL1	-0.197354	0.922719	0.652926
AIRE	0.617004	0.253191	0.375091
AJAP1	-0.973194	0.20112	0.336107
AJUBA	-1.02789	0.173262	0.314226
AK1	-0.0187314	0.861294	0.637835
AK2	-1.1411	0.124883	0.265216
AK3	-1.05386	0.161084	0.302588
AK4	-0.112636	0.974576	0.665088
AK5	-0.478965	0.599242	0.553392
AK7	-0.334857	0.75945	0.608349
AK8	-0.8835	0.253619	0.375326
AK9	1.19756	0.0424156	0.151846
AKAP1	-0.136105	0.996943	0.669527
AKAP10	-1.62925	0.0225161	0.108176
AKAP11	0.533164	0.310175	0.410836
AKAP12	-2.32236	0.000809958	0.0175312
AKAP13	1.02623	0.0771804	0.207387
AKAP14	-0.171243	0.954316	0.660257
AKAP17A	0.519827	0.319963	0.417003
AKAP2	-1.34173	0.0655928	0.189701
AKAP3	-0.555201	0.521179	0.522258
AKAP4	0.188886	0.623689	0.56341
AKAP5	1.45487	0.015353	0.0886085
AKAP6	1.66612	0.00598295	0.0536878
AKAP7	-1.043	0.166097	0.30741
AKAP8	-0.671486	0.413027	0.46895
AKAP8L	-0.035474	0.881351	0.642026
AKAP9	0.846615	0.135464	0.275898
AKIP1	-0.596294	0.481378	0.503186
AKIRIN1	-0.254975	0.853489	0.63537
AKIRIN2	-1.48777	0.0389514	0.145403
AKNA	0.851356	0.133579	0.274054
AKNAD1	-1.78464	0.0117326	0.0765267
AKR1A1	0.304081	0.505434	0.515112
AKR1B1	-1.87746	0.00774921	0.061924
AKR1B10	-0.396547	0.689106	0.587381
AKR1B15	-0.141785	0.990048	0.6679
AKR1C1	-0.23918	0.872377	0.63989
AKR1C2	0.318413	0.491589	0.508307
AKR1C3	0.319568	0.490482	0.507689
AKR1C4	0.694109	0.207598	0.34112
AKR1D1	0.542381	0.303526	0.407446
AKR1E2	0.600389	0.263863	0.381669
AKR7A2	0.879478	0.122813	0.262873
AKR7A3	2.22046	0.000311383	0.00987136
AKR7L	1.22332	0.038558	0.144364
AKT1	1.19662	0.0425619	0.15214
AKT1S1	1.00722	0.0821705	0.214105
AKT2	0.879029	0.122979	0.26295
AKT3	-1.76354	0.0128582	0.0806307
AKTIP	0.453628	0.37149	0.447111
AL021920.2	-0.828917	0.289869	0.399322
AL034548.1	-1.13132	0.128593	0.269165
AL137798.1	-0.522935	0.553574	0.535318
AL355149.2	-0.550678	0.525661	0.523704
ALAD	1.03218	0.0756694	0.205083
ALAS1	-0.360773	0.729618	0.600631
ALAS2	0.387304	0.427967	0.476813
ALB	0.401882	0.415144	0.470197
ALCAM	-0.49869	0.578545	0.544891
ALDH16A1	-0.539304	0.537018	0.528963
ALDH18A1	-0.770732	0.332171	0.423268
ALDH1A1	-0.300025	0.800108	0.620109
ALDH1A2	0.66198	0.225818	0.356655
ALDH1A3	-0.221668	0.893404	0.645715
ALDH1B1	-1.10671	0.138317	0.279301
ALDH1L1	-0.50876	0.568109	0.540674
ALDH1L2	-0.807582	0.30494	0.408039
ALDH2	-0.082667	0.938256	0.656344
ALDH3A1	-0.962629	0.206857	0.340346
ALDH3A2	-1.00107	0.186537	0.324293
ALDH3B1	0.700124	0.204308	0.338281
ALDH3B2	2.33034	0.000159091	0.00665735
ALDH4A1	0.559019	0.291766	0.400354
ALDH5A1	-0.346713	0.745755	0.604554
ALDH6A1	1.12468	0.0551276	0.173667
ALDH7A1	0.272082	0.537067	0.528963
ALDH8A1	-0.210591	0.906744	0.648946
ALDH9A1	-0.845515	0.278496	0.391806
ALDOA	1.12099	0.0558474	0.174708
ALDOB	-0.163291	0.963957	0.662816
ALDOC	0.35787	0.454546	0.491627
ALG1	0.209727	0.601429	0.55427
ALG10	-0.891027	0.248879	0.372395
ALG10B	1.37312	0.0215349	0.105608
ALG11	1.54068	0.0105957	0.0728125
ALG12	0.68416	0.213122	0.345112
ALG13	-0.299735	0.800449	0.620109
ALG14	-0.0505637	0.899494	0.647387
ALG1L	-0.00896788	0.849637	0.63437
ALG1L2	0.81769	0.147409	0.28915
ALG2	0.783952	0.162337	0.303629
ALG3	0.31006	0.499634	0.51215
ALG5	-0.49322	0.58425	0.547051
ALG6	-1.09063	0.144966	0.286505
ALG8	-0.51278	0.563969	0.539278
ALG9	-1.14097	0.12493	0.265216
ALK	0.572982	0.282136	0.394374
ALKBH1	-0.237136	0.874827	0.640714
ALKBH2	-0.788744	0.318671	0.416031
ALKBH3	-0.567767	0.508832	0.51719
ALKBH4	0.0131961	0.823301	0.62627
ALKBH5	-1.32539	0.0693401	0.195879
ALKBH6	2.76696	8.24508e-06	0.00126229
ALKBH7	0.558224	0.292321	0.400637
ALKBH8	-1.52218	0.0342259	0.134439
ALLC	0.254472	0.554889	0.535831
ALMS1	-1.3519	0.0633476	0.186025
ALOX12	-0.406767	0.677688	0.583911
ALOX12B	0.64264	0.237318	0.364481
ALOX15	0.604501	0.261193	0.380217
ALOX15B	0.873099	0.125194	0.265305
ALOX5	0.796958	0.156453	0.29786
ALOX5AP	-0.232846	0.879973	0.64166
ALOXE3	0.507462	0.329216	0.421967
ALPI	1.37654	0.0212379	0.105009
ALPK1	1.27621	0.0315637	0.129015
ALPK2	-1.01263	0.180728	0.320331
ALPK3	1.2865	0.0303372	0.126023
ALPL	-0.331702	0.763107	0.609489
ALPP	-0.426551	0.655796	0.575657
ALPPL2	-0.0485312	0.897047	0.64684
ALS2	-1.04483	0.165243	0.306462
ALS2CL	0.566149	0.286821	0.397694
ALS2CR11	0.312202	0.497564	0.511353
ALS2CR12	0.141772	0.675266	0.582906
ALX1	-2.0317	0.00372774	0.0418958
ALX3	-0.947815	0.2151	0.346909
ALX4	-1.50902	0.0359722	0.138143
ALYREF	-0.930345	0.225121	0.356074
AMACR	0.656008	0.229326	0.358719
AMBN	0.500385	0.334589	0.424839
AMBP	1.01499	0.0800994	0.21103
AMBRA1	0.796342	0.156728	0.298248
AMD1	-1.50587	0.0364015	0.139281
AMDHD1	0.479398	0.350851	0.435748
AMDHD2	1.24523	0.0355163	0.1371
AMELX	0.274832	0.53431	0.527871
AMELY	-0.227774	0.886064	0.643313
AMER1	-0.915673	0.23379	0.362164
AMER2	-1.00412	0.184994	0.322956
AMER3	0.55513	0.294488	0.401931
AMFR	-0.0172853	0.859565	0.637354
AMH	0.313908	0.495919	0.510471
AMHR2	0.354962	0.457222	0.492316
AMICA1	-0.148933	0.981373	0.66638
AMIGO1	-0.11165	0.973379	0.664779
AMIGO2	-0.731736	0.362641	0.442313
AMMECR1	-0.612913	0.465763	0.496823
AMMECR1L	1.11201	0.0576323	0.177448
AMN	0.257135	0.552176	0.535079
AMN1	-0.989715	0.192381	0.329127
AMOT	-0.0693836	0.922195	0.652869
AMOTL1	-0.425909	0.656502	0.575745
AMOTL2	-1.80533	0.010714	0.0730802
AMPD1	0.362701	0.450121	0.488927
AMPD2	-0.913426	0.235139	0.363079
AMPD3	-0.67597	0.40914	0.467064
AMPH	1.22098	0.0388961	0.145326
AMT	0.785679	0.161546	0.303041
AMTN	-0.274912	0.829767	0.62868
AMY1A	-0.219002	0.896613	0.646783
AMY1B	-0.354872	0.736377	0.602394
AMY1C	-0.455328	0.624475	0.563553
AMY2A	0.795502	0.157103	0.298602
AMY2B	0.334479	0.476314	0.501593
AMZ1	1.19049	0.0435289	0.154192
AMZ2	-1.29497	0.0767784	0.20675
ANAPC1	-1.77613	0.0121757	0.0781728
ANAPC10	-0.359701	0.730844	0.600886
ANAPC11	0.670603	0.220819	0.351973
ANAPC13	-0.138055	0.994576	0.668726
ANAPC15	-0.397362	0.688194	0.587002
ANAPC16	0.523673	0.31712	0.415086
ANAPC2	0.978501	0.0902012	0.224419
ANAPC4	-0.874247	0.259532	0.378897
ANAPC5	-0.722078	0.370449	0.446685
ANAPC7	-0.303515	0.796008	0.619466
ANG	0.72171	0.192815	0.329331
ANGEL1	1.59345	0.00836695	0.064204
ANGEL2	-1.55018	0.0307491	0.126689
ANGPT1	-0.927746	0.22664	0.357083
ANGPT2	0.472247	0.356504	0.438646
ANGPT4	0.137352	0.680188	0.584479
ANGPTL1	-0.253483	0.85527	0.636019
ANGPTL2	-0.84459	0.279121	0.392347
ANGPTL3	0.174372	0.639398	0.569487
ANGPTL4	-0.584588	0.492546	0.509002
ANGPTL5	0.794978	0.157338	0.298839
ANGPTL6	1.05402	0.0703292	0.197783
ANGPTL7	0.755919	0.175583	0.316202
ANHX	-0.0255703	0.869477	0.639346
ANK1	-0.396825	0.688794	0.587231
ANK2	-0.690239	0.396918	0.460522
ANK3	0.337395	0.47357	0.500266
ANKAR	-0.197367	0.922704	0.652926
ANKDD1A	0.178195	0.635244	0.568004
ANKDD1B	1.41429	0.0181943	0.0964259
ANKEF1	-1.17863	0.111406	0.250353
ANKFN1	1.31056	0.0276274	0.120136
ANKFY1	-1.99233	0.00451626	0.0466039
ANKH	-0.381451	0.706101	0.593288
ANKHD1	0.375024	0.438944	0.483013
ANKIB1	0.385472	0.429595	0.477475
ANKK1	-0.0178279	0.860214	0.637674
ANKLE1	-1.78313	0.0118101	0.0767525
ANKLE2	-0.810229	0.303042	0.407391
ANKMY1	1.29885	0.0289184	0.123315
ANKMY2	0.675841	0.217822	0.349478
ANKRA2	1.20978	0.0405479	0.148061
ANKRD1	0.143018	0.67388	0.582471
ANKRD10	0.978448	0.0902164	0.224419
ANKRD11	-1.2186	0.0983368	0.234058
ANKRD12	0.278656	0.530489	0.525832
ANKRD13A	0.241342	0.568363	0.540674
ANKRD13B	-1.04092	0.16707	0.308344
ANKRD13C	0.111916	0.708775	0.594041
ANKRD13D	-0.531124	0.545259	0.532404
ANKRD16	-0.716578	0.374941	0.448753
ANKRD17	0.95691	0.096644	0.231942
ANKRD18A	-0.988195	0.193174	0.329615
ANKRD18B	-0.813794	0.300499	0.405898
ANKRD2	-0.301455	0.798427	0.619945
ANKRD20A2	-0.896427	0.245516	0.370085
ANKRD20A4	-1.02024	0.176975	0.317121
ANKRD20A8P	-0.130132	0.995807	0.669079
ANKRD22	1.66482	0.0060194	0.0539668
ANKRD23	1.32106	0.0265109	0.117271
ANKRD24	1.44339	0.0161146	0.0907583
ANKRD26	-0.508078	0.568813	0.540868
ANKRD27	-0.559027	0.517404	0.520675
ANKRD28	-0.727735	0.365864	0.443897
ANKRD29	-0.415763	0.667699	0.579521
ANKRD30A	0.750028	0.178466	0.318606
ANKRD30B	1.78954	0.00329398	0.0396252
ANKRD30BL	-0.85231	0.273928	0.388615
ANKRD31	0.263491	0.545726	0.532646
ANKRD32	-0.415883	0.667566	0.579521
ANKRD33	0.721386	0.192984	0.329439
ANKRD33B	-1.71672	0.0157023	0.0894802
ANKRD34B	0.889125	0.11928	0.259024
ANKRD34C	-0.247617	0.862278	0.638028
ANKRD35	0.702006	0.203287	0.337616
ANKRD36	-0.474779	0.603677	0.555078
ANKRD36B	-0.509868	0.566967	0.540402
ANKRD36C	0.346276	0.465266	0.496632
ANKRD37	0.96929	0.0929061	0.227533
ANKRD39	-0.594777	0.482818	0.503802
ANKRD40	-1.02507	0.17462	0.315465
ANKRD42	-0.659927	0.423146	0.474392
ANKRD44	0.776619	0.165727	0.307087
ANKRD45	-1.06124	0.157745	0.299231
ANKRD46	0.514357	0.324035	0.419069
ANKRD49	1.43906	0.0164098	0.0910853
ANKRD50	-1.26387	0.0850439	0.217839
ANKRD52	-0.44744	0.632996	0.56664
ANKRD53	-0.137007	0.995847	0.669079
ANKRD54	0.968213	0.0932267	0.227864
ANKRD55	0.217742	0.592965	0.550672
ANKRD6	0.877805	0.123434	0.263578
ANKRD60	-0.00607314	0.846188	0.633356
ANKRD61	1.01447	0.0802373	0.211216
ANKRD62	-0.560618	0.515838	0.520046
ANKRD63	-1.02616	0.174096	0.314879
ANKRD65	-0.812239	0.301607	0.406446
ANKRD66	0.576537	0.279718	0.392703
ANKRD7	0.171879	0.642113	0.57082
ANKRD9	1.65774	0.00622254	0.0548956
ANKS1A	0.52195	0.318391	0.415906
ANKS1B	0.764615	0.171391	0.313069
ANKS3	1.03342	0.075358	0.2046
ANKS4B	1.65071	0.00643028	0.0559037
ANKS6	-1.20658	0.10213	0.239159
ANKUB1	0.0954442	0.727511	0.599756
ANKZF1	1.50437	0.0124204	0.079041
ANLN	-2.0389	0.00359787	0.0412074
ANO1	-0.790102	0.317668	0.4155
ANO10	1.04167	0.0733094	0.20228
ANO2	-0.0331166	0.878522	0.64133
ANO3	0.86509	0.128234	0.268751
ANO4	-1.50328	0.0367568	0.139957
ANO5	-0.212854	0.904017	0.648442
ANO6	-0.726093	0.36719	0.444219
ANO7	1.43734	0.0165288	0.0913697
ANO8	0.202037	0.609601	0.557225
ANO9	1.221	0.0388937	0.145326
ANP32A	-1.98194	0.00474806	0.0478243
ANP32B	-2.44923	0.000391081	0.0114176
ANP32D	0.233943	0.576024	0.543669
ANP32E	-3.61058	7.88007e-08	7.44178e-05
ANPEP	-0.521056	0.55549	0.535974
ANTXR1	-1.88615	0.00744675	0.0602748
ANTXR2	-0.167527	0.958821	0.661587
ANXA1	-2.317	0.000834533	0.0178174
ANXA10	-2.00166	0.00431699	0.045542
ANXA11	0.0514894	0.77828	0.613875
ANXA13	1.44057	0.0163064	0.0909465
ANXA2	-1.68208	0.0181472	0.0964102
ANXA2R	0.541531	0.304136	0.407797
ANXA3	0.518239	0.321142	0.41752
ANXA4	1.26136	0.0334085	0.132485
ANXA5	-1.24904	0.0892289	0.2232
ANXA6	0.175812	0.637832	0.568857
ANXA7	1.26112	0.0334394	0.132511
ANXA9	1.18715	0.0440641	0.155392
AOAH	0.702498	0.203021	0.337407
AOC1	1.85547	0.00236095	0.0329668
AOC2	0.020354	0.814837	0.623602
AOC3	-0.187509	0.934622	0.655665
AOX1	-1.02618	0.174084	0.314879
AP000322.53	0.669266	0.221589	0.3527
AP000322.54	0.615184	0.254345	0.375753
AP003068.6	-0.303067	0.796534	0.61963
AP003419.11	1.87066	0.00218348	0.0314348
AP1AR	0.443835	0.379526	0.45163
AP1B1	1.70957	0.00486807	0.0484641
AP1G1	-0.00264627	0.842107	0.632355
AP1G2	1.12612	0.0548489	0.173067
AP1M1	-1.08813	0.146023	0.287733
AP1M2	0.294075	0.51522	0.519894
AP1S1	0.672527	0.219715	0.351088
AP1S2	0.52807	0.31389	0.413313
AP1S3	-0.280835	0.822748	0.626022
AP2A1	1.38172	0.0207961	0.1036
AP2A2	-0.904858	0.24033	0.366773
AP2B1	-0.673171	0.411563	0.468127
AP2M1	-0.134328	0.9991	0.670317
AP2S1	-0.169172	0.956827	0.660912
AP3B1	-0.332553	0.76212	0.609261
AP3B2	1.21621	0.0395917	0.146777
AP3D1	0.728824	0.189133	0.326596
AP3M1	0.372982	0.440786	0.484254
AP3M2	-1.03558	0.169586	0.311161
AP3S1	-0.104437	0.964631	0.662883
AP3S2	1.49103	0.0131575	0.0815692
AP4B1	-0.558234	0.518185	0.521041
AP4E1	-0.396252	0.689437	0.587544
AP4M1	-0.536923	0.53941	0.530073
AP4S1	-0.170305	0.955454	0.66068
AP5B1	-0.0131956	0.854681	0.635788
AP5M1	2.32304	0.000166498	0.00680639
AP5S1	-0.144682	0.986532	0.667385
AP5Z1	1.68053	0.00558996	0.0521752
APAF1	-0.461354	0.617999	0.560934
APBA1	1.19143	0.0433805	0.153797
APBA2	-2.42918	0.000439872	0.0122713
APBA3	0.689491	0.210149	0.343285
APBB1	-0.213857	0.902808	0.648161
APBB1IP	-0.731337	0.362962	0.442386
APBB2	-1.37689	0.0580965	0.178017
APBB3	0.714755	0.196465	0.33231
APC	-0.435983	0.64546	0.57211
APC2	0.904959	0.113653	0.25302
APCDD1	0.594524	0.267703	0.383818
APCDD1L	-0.190832	0.930602	0.654527
APCS	-0.683372	0.402772	0.463541
APEH	0.373129	0.440653	0.48415
APEX1	-1.775	0.0122357	0.07841
APEX2	-0.54776	0.528563	0.52492
APH1A	0.903253	0.114249	0.253578
APH1B	0.764773	0.171315	0.313069
API5	-1.90004	0.00698551	0.0580015
APIP	-1.93835	0.00584216	0.0530693
APLF	-0.308039	0.790701	0.617695
APLN	-0.555961	0.520428	0.522008
APLNR	0.565859	0.287021	0.397708
APLP1	0.525685	0.315639	0.414227
APLP2	0.274976	0.534166	0.527812
APMAP	0.14721	0.669228	0.579928
APOA1	-0.639041	0.441791	0.484864
APOA1BP	-0.0603045	0.911234	0.650077
APOA2	-0.00170611	0.840989	0.632006
APOA4	-0.0103317	0.851264	0.634887
APOA5	-0.029211	0.873839	0.640401
APOB	-0.637335	0.443334	0.485948
APOBEC1	1.89367	0.00193782	0.0292773
APOBEC2	-0.22359	0.891093	0.644901
APOBEC3A	1.11138	0.0577609	0.177639
APOBEC3B	0.669179	0.221639	0.3527
APOBEC3C	-1.87606	0.00779911	0.062175
APOBEC3D	-0.0105516	0.851526	0.634913
APOBEC3F	-0.53165	0.544727	0.532062
APOBEC3G	-0.931102	0.22468	0.355553
APOBEC3H	-1.43527	0.047221	0.160739
APOBEC4	0.401764	0.415247	0.47022
APOBR	1.56477	0.00951999	0.0691626
APOC1	-0.465761	0.613281	0.558955
APOC2	-1.33347	0.0674662	0.192754
APOC3	-0.00297387	0.842497	0.632392
APOD	1.74719	0.00405831	0.0441486
APOE	0.387244	0.42802	0.476813
APOF	1.62558	0.00722435	0.0592768
APOH	-0.609588	0.468865	0.498234
APOL1	-0.503254	0.573803	0.542729
APOL2	0.0619088	0.766151	0.610724
APOL3	-0.539235	0.537086	0.528963
APOL4	-0.712875	0.377986	0.450592
APOL5	0.388685	0.426742	0.476459
APOL6	0.473219	0.355732	0.438283
APOLD1	0.642782	0.237233	0.364394
APOM	0.160289	0.654796	0.575236
APOO	-0.191539	0.929748	0.654462
APOOL	0.0958075	0.727096	0.599672
APOPT1	0.853651	0.132674	0.273628
APP	-0.252698	0.856207	0.636358
APPBP2	1.05269	0.0706454	0.198216
APPL1	-1.15507	0.119724	0.259555
APPL2	-0.580308	0.496663	0.51086
APRT	-0.107836	0.968752	0.663945
APTX	-1.33964	0.066063	0.190404
AQP1	-0.614012	0.464741	0.496542
AQP10	0.363774	0.449142	0.488661
AQP11	-0.0226498	0.865981	0.638868
AQP12A	1.0411	0.07345	0.202433
AQP12B	0.80767	0.151729	0.293044
AQP2	0.677165	0.217069	0.348919
AQP3	-0.368826	0.720428	0.598167
AQP4	0.154289	0.661401	0.577474
AQP5	-0.205597	0.912767	0.650404
AQP6	-0.0767431	0.93109	0.654687
AQP7	0.578936	0.278095	0.391475
AQP8	0.547139	0.300132	0.405829
AQP9	0.214232	0.596665	0.552394
AQPEP	-0.447838	0.632565	0.56646
AQR	-1.24359	0.0908082	0.22498
AR	0.136935	0.680653	0.584543
ARAF	2.03075	0.000927811	0.0192205
ARAP1	0.424734	0.395504	0.45993
ARAP2	-0.299972	0.80017	0.620109
ARAP3	-1.16094	0.117609	0.257489
ARC	0.0162286	0.819713	0.62507
ARCN1	-0.515305	0.561375	0.538301
AREG	0.755674	0.175702	0.316281
AREL1	1.20256	0.0416427	0.15031
ARF1	-0.175014	0.949748	0.659276
ARF3	-0.243514	0.867186	0.638957
ARF4	0.708923	0.199565	0.334962
ARF5	0.686614	0.21175	0.344503
ARF6	0.700077	0.204334	0.338281
ARFGAP1	0.886071	0.12039	0.260444
ARFGAP2	0.816633	0.14786	0.289402
ARFGAP3	0.940446	0.101799	0.238747
ARFGEF1	1.59291	0.00838713	0.0642802
ARFGEF2	2.25985	0.000245579	0.00846969
ARFIP1	0.521344	0.31884	0.416165
ARFIP2	1.19634	0.0426064	0.152189
ARFRP1	0.6374	0.240504	0.366835
ARG1	-0.199306	0.920361	0.652622
ARG2	-0.120185	0.983735	0.666769
ARGFX	-0.0084326	0.848999	0.634305
ARGLU1	0.114822	0.705488	0.593182
ARHGAP1	1.69588	0.00519721	0.0500357
ARHGAP10	-0.226464	0.887638	0.64386
ARHGAP11A	-2.7694	5.24739e-05	0.00348545
ARHGAP11B	-1.88291	0.0075584	0.0608642
ARHGAP12	-1.07462	0.151825	0.293093
ARHGAP15	0.75447	0.176288	0.316882
ARHGAP17	-0.698589	0.389868	0.456989
ARHGAP18	-0.459551	0.619934	0.561675
ARHGAP19	-2.61842	0.000139547	0.00616848
ARHGAP20	0.726509	0.190326	0.327524
ARHGAP21	-0.284555	0.818347	0.6246
ARHGAP22	-1.4571	0.0436183	0.154421
ARHGAP24	-0.694457	0.393347	0.459053
ARHGAP25	0.356607	0.455708	0.492006
ARHGAP26	0.284527	0.524647	0.523475
ARHGAP27	1.11666	0.0567022	0.175935
ARHGAP28	0.381653	0.432999	0.479348
ARHGAP29	-0.165738	0.960989	0.662173
ARHGAP30	0.669016	0.221733	0.352757
ARHGAP31	-1.53308	0.0328338	0.131721
ARHGAP32	0.133224	0.684797	0.585857
ARHGAP33	0.804305	0.153201	0.294188
ARHGAP35	1.1331	0.0535133	0.171093
ARHGAP36	0.24785	0.561666	0.538365
ARHGAP39	0.813742	0.1491	0.290638
ARHGAP4	0.219646	0.590962	0.549872
ARHGAP40	0.559996	0.291085	0.399852
ARHGAP42	-0.385199	0.701867	0.591869
ARHGAP44	-0.461046	0.618329	0.561048
ARHGAP5	1.06659	0.0674	0.192609
ARHGAP6	0.424457	0.395739	0.45993
ARHGAP8	1.3557	0.0231014	0.109274
ARHGAP9	0.412283	0.406135	0.465367
ARHGDIA	-0.249705	0.859783	0.63743
ARHGDIB	-0.441887	0.639024	0.569297
ARHGDIG	0.269308	0.539855	0.530138
ARHGEF1	-1.42953	0.0482076	0.162642
ARHGEF10	-1.08043	0.149309	0.290754
ARHGEF10L	0.822937	0.145185	0.286712
ARHGEF11	-0.977075	0.199041	0.334631
ARHGEF12	-0.284818	0.818037	0.624478
ARHGEF15	-0.234049	0.87853	0.64133
ARHGEF16	0.0653877	0.762113	0.609261
ARHGEF17	-1.69607	0.0171223	0.0933108
ARHGEF18	-0.403371	0.681474	0.584847
ARHGEF19	-1.07558	0.151406	0.292921
ARHGEF2	0.454759	0.370569	0.446685
ARHGEF25	-0.758601	0.341468	0.429038
ARHGEF26	-0.428445	0.653714	0.574835
ARHGEF28	-0.363179	0.726868	0.599672
ARHGEF3	0.889862	0.119013	0.258855
ARHGEF33	0.0773825	0.748243	0.605088
ARHGEF35	0.498224	0.33624	0.425731
ARHGEF37	1.47017	0.0143877	0.0852392
ARHGEF38	2.55107	3.77892e-05	0.00298004
ARHGEF39	-1.26281	0.085337	0.218176
ARHGEF4	-0.804927	0.306851	0.408979
ARHGEF40	-0.479574	0.598598	0.553204
ARHGEF5	0.530567	0.312065	0.412122
ARHGEF6	1.34476	0.024135	0.111286
ARHGEF7	0.422387	0.397495	0.460752
ARHGEF9	-0.205275	0.913156	0.65053
ARID1A	-0.618212	0.460844	0.494339
ARID1B	0.156023	0.659489	0.576783
ARID2	-1.18783	0.10828	0.246551
ARID3A	-0.413993	0.669659	0.580181
ARID3B	-0.205734	0.912602	0.650404
ARID3C	-0.326868	0.768722	0.611294
ARID4A	1.38798	0.0202722	0.102166
ARID4B	-1.5767	0.0277393	0.120497
ARID5A	-1.4252	0.0489641	0.163938
ARID5B	0.60755	0.259226	0.37867
ARIH1	-0.240333	0.870997	0.63955
ARIH2	-0.5197	0.556875	0.536609
ARL1	-0.3923	0.693872	0.589251
ARL10	-0.421821	0.661004	0.577328
ARL11	1.00334	0.0832202	0.215399
ARL13A	-1.16442	0.116367	0.255986
ARL13B	-1.82304	0.00990532	0.0702829
ARL14	0.259501	0.54977	0.533902
ARL14EP	-1.44007	0.0464088	0.159401
ARL14EPL	0.256113	0.553216	0.535318
ARL15	0.791737	0.158795	0.300398
ARL16	0.24569	0.563884	0.539278
ARL17A	0.232929	0.577078	0.544131
ARL17B	-0.573018	0.503718	0.514394
ARL2	-1.25234	0.0882813	0.222054
ARL2BP	-1.48386	0.0395218	0.146617
ARL3	-1.25308	0.0880719	0.221786
ARL4A	-0.521104	0.555441	0.535967
ARL4C	-2.24706	0.00122565	0.0226353
ARL4D	0.511051	0.326512	0.420539
ARL5A	-0.755132	0.344157	0.431145
ARL5B	-1.28625	0.0790282	0.209707
ARL5C	0.697509	0.205734	0.339357
ARL6	-1.66317	0.0196176	0.100521
ARL6IP1	-0.642368	0.43879	0.482991
ARL6IP4	-0.686864	0.399789	0.462188
ARL6IP5	1.71115	0.00483134	0.0482131
ARL6IP6	-1.77504	0.0122333	0.07841
ARL8A	0.631724	0.243989	0.369298
ARL8B	0.893584	0.117673	0.257586
ARL9	-1.70965	0.0161765	0.0909127
ARMC1	-0.592434	0.485046	0.504831
ARMC10	-0.519324	0.557259	0.536701
ARMC12	-0.187882	0.93417	0.655495
ARMC2	-0.58719	0.490052	0.507511
ARMC3	0.425828	0.394578	0.459593
ARMC4	-1.46735	0.0420091	0.151201
ARMC5	0.258601	0.550685	0.534377
ARMC6	-0.516329	0.560325	0.537983
ARMC7	1.82966	0.00269285	0.0356224
ARMC8	-1.47813	0.0403707	0.147844
ARMC9	-0.525029	0.551441	0.534809
ARMCX1	-0.52655	0.549896	0.533976
ARMCX2	-0.137543	0.995197	0.668929
ARMCX3	0.818112	0.147229	0.288939
ARMCX4	-0.0219745	0.865172	0.638788
ARMCX5	0.3657	0.447387	0.488003
ARMCX6	0.028127	0.805669	0.621499
ARMS2	-1.19398	0.106234	0.244601
ARNT	-0.495554	0.581812	0.546216
ARNT2	-0.182953	0.940135	0.65678
ARNTL	-0.193642	0.927205	0.653969
ARNTL2	-2.53822	0.000229384	0.00827487
ARPC1A	0.422287	0.397581	0.460781
ARPC1B	0.228065	0.582144	0.546221
ARPC2	-0.255922	0.852359	0.635168
ARPC3	0.5265	0.315041	0.413914
ARPC4	1.0878	0.0626823	0.185154
ARPC5	-0.543754	0.532559	0.526802
ARPC5L	-0.215438	0.900903	0.647706
ARPP19	-0.635874	0.444658	0.486804
ARPP21	0.235736	0.574163	0.542809
ARR3	0.764442	0.171473	0.313069
ARRB1	1.66043	0.00614473	0.0545546
ARRB2	-1.44756	0.0451637	0.157535
ARRDC1	2.21831	0.0003154	0.00994478
ARRDC2	0.74589	0.180511	0.320182
ARRDC3	1.45617	0.0152689	0.0885106
ARRDC4	1.35699	0.0229817	0.109119
ARRDC5	0.13213	0.686021	0.586121
ARSA	1.08953	0.0623099	0.184498
ARSB	0.0531495	0.776344	0.613413
ARSD	0.985464	0.0881982	0.221934
ARSE	-0.366235	0.72338	0.598587
ARSF	0.018771	0.816707	0.624064
ARSG	0.515195	0.323409	0.418746
ARSH	1.73318	0.00434432	0.0455623
ARSI	-0.814231	0.300188	0.405829
ARSJ	-0.291157	0.810551	0.622943
ARSK	-0.655941	0.426668	0.476459
ART1	0.702388	0.20308	0.337407
ART3	0.919266	0.10875	0.247191
ART4	-0.116054	0.978722	0.666093
ART5	0.295896	0.513431	0.519133
ARTN	-0.642629	0.438555	0.482943
ARV1	0.496697	0.337411	0.42644
ARVCF	1.5293	0.0111401	0.0745522
ARX	1.29449	0.0294133	0.124453
AS3MT	0.0695187	0.757327	0.60778
ASAH1	2.92238	2.56213e-06	0.000699232
ASAH2	0.350175	0.461645	0.494829
ASAH2B	0.0759289	0.749919	0.605585
ASAP1	-1.1299	0.129142	0.269678
ASAP2	-0.636869	0.443756	0.486156
ASAP3	0.334143	0.476632	0.501655
ASB1	-0.681797	0.404123	0.46422
ASB10	0.343558	0.467799	0.497685
ASB11	1.91208	0.00175979	0.0277176
ASB12	0.695355	0.206913	0.340346
ASB13	0.982026	0.0891826	0.223195
ASB14	-1.17947	0.111116	0.250009
ASB15	0.659774	0.227109	0.357378
ASB16	1.10363	0.0593405	0.180091
ASB17	-0.856929	0.270853	0.386304
ASB18	-0.281368	0.822118	0.625918
ASB2	0.873572	0.125016	0.265242
ASB3	-0.179983	0.94373	0.657704
ASB4	-0.159173	0.96895	0.663945
ASB5	0.592948	0.268742	0.384561
ASB6	0.571298	0.283286	0.394929
ASB7	0.753975	0.17653	0.316994
ASB8	0.331696	0.478942	0.502345
ASB9	-0.603289	0.474772	0.500817
ASCC1	-0.212881	0.903984	0.648442
ASCC2	1.70286	0.00502708	0.0493427
ASCC3	-1.58702	0.0266386	0.117537
ASCL1	0.0815766	0.743412	0.604145
ASCL2	1.3965	0.0195772	0.100355
ASCL3	-2.05772	0.00327739	0.0396086
ASCL4	0.756686	0.17521	0.316008
ASCL5	-0.848452	0.276515	0.390623
ASF1A	-1.80164	0.0108897	0.0737767
ASF1B	-0.809617	0.303481	0.407446
ASGR1	-1.69675	0.0170743	0.0933108
ASGR2	-1.14976	0.121664	0.261889
ASH1L	1.14832	0.050697	0.166281
ASH2L	-0.872546	0.260629	0.379748
ASIC1	-0.762172	0.338714	0.427311
ASIC2	1.60544	0.0079229	0.0626737
ASIC3	1.04204	0.0732197	0.202198
ASIC4	0.726515	0.190323	0.327524
ASIC5	1.45314	0.0154658	0.0888587
ASIP	-1.71567	0.0157716	0.0897933
ASL	1.64452	0.00661817	0.0566583
ASMT	1.51131	0.0120516	0.0777862
ASMTL	-0.26394	0.842804	0.632462
ASNA1	-0.126872	0.99185	0.668099
ASNS	-0.564134	0.512385	0.518684
ASNSD1	-1.31614	0.0715366	0.199793
ASPA	-0.291073	0.81065	0.622943
ASPDH	0.402786	0.414356	0.469729
ASPG	0.483973	0.347264	0.433507
ASPH	0.0724465	0.753941	0.606693
ASPHD1	0.560996	0.290389	0.399486
ASPHD2	-1.07342	0.152348	0.293516
ASPM	-2.54417	0.000221203	0.00807254
ASPN	1.07608	0.0652546	0.189131
ASPRV1	-0.450679	0.629492	0.565475
ASPSCR1	0.314466	0.495382	0.510164
ASRGL1	0.41813	0.401121	0.462597
ASS1	-0.200215	0.919264	0.652611
ASTE1	-0.684149	0.402107	0.463077
ASTL	-0.289471	0.81254	0.62329
ASTN1	1.49529	0.0129182	0.0808097
ASTN2	1.54363	0.0104581	0.0722699
ASUN	-1.01443	0.179834	0.319548
ASXL1	-0.701594	0.38735	0.456017
ASXL2	-0.757443	0.342364	0.429756
ASXL3	0.0646851	0.762928	0.609451
ASZ1	0.0528125	0.776737	0.613452
ATAD1	0.133898	0.684044	0.585751
ATAD2	-0.977199	0.198976	0.334631
ATAD2B	-0.0286522	0.873169	0.640187
ATAD3A	-0.457902	0.621705	0.56249
ATAD3B	0.0530964	0.776406	0.613413
ATAD3C	0.920628	0.108292	0.246551
ATAD5	-2.10772	0.002548	0.0343949
ATAT1	-0.615458	0.463397	0.495711
ATCAY	-0.0473134	0.895582	0.646486
ATE1	-0.681849	0.404077	0.46422
ATF1	-2.04092	0.00356212	0.0409135
ATF2	-1.12019	0.132923	0.273782
ATF3	0.338067	0.472939	0.499886
ATF4	0.0255437	0.808713	0.62251
ATF5	-0.244571	0.865922	0.638868
ATF6	0.0733657	0.752879	0.60656
ATF6B	0.226567	0.583708	0.54681
ATF7	0.183294	0.629721	0.565482
ATF7IP	-0.443372	0.63741	0.568685
ATF7IP2	-1.19994	0.104277	0.24175
ATG10	-0.15523	0.973733	0.664861
ATG12	-0.215389	0.900962	0.647706
ATG13	-0.110769	0.97231	0.664623
ATG14	0.404133	0.413184	0.46895
ATG16L1	0.559233	0.291617	0.400303
ATG16L2	1.7432	0.004138	0.0444379
ATG2A	1.49326	0.0130319	0.0811913
ATG2B	0.749138	0.178904	0.318981
ATG3	0.0961289	0.726729	0.599672
ATG4A	1.53584	0.0108244	0.0735326
ATG4B	1.28488	0.0305277	0.126361
ATG4C	-1.44087	0.0462733	0.159328
ATG4D	0.429446	0.391525	0.457651
ATG5	-0.381498	0.706048	0.593288
ATG7	-0.236013	0.876174	0.640936
ATG9A	0.278624	0.530521	0.525832
ATG9B	1.96318	0.00134122	0.0239509
ATHL1	0.221774	0.588727	0.549032
ATIC	-1.0956	0.142885	0.284408
ATL1	-0.0939551	0.951925	0.659621
ATL2	-2.27296	0.00106447	0.0209454
ATL3	1.24473	0.0355826	0.137194
ATM	0.326782	0.4836	0.504298
ATMIN	0.285156	0.524024	0.523166
ATN1	-0.24238	0.868545	0.639346
ATOH1	1.13805	0.0525838	0.169687
ATOH7	0.180662	0.632569	0.56646
ATOH8	0.855913	0.131787	0.272554
ATOX1	0.692881	0.208274	0.341739
ATP10A	-0.282333	0.820976	0.625465
ATP10B	0.683288	0.213612	0.345663
ATP10D	-0.59544	0.482189	0.503606
ATP11A	-0.49581	0.581545	0.546053
ATP11B	-0.986396	0.194114	0.330342
ATP11C	-1.42035	0.0498239	0.165209
ATP12A	-0.0891318	0.946083	0.658368
ATP13A1	0.123314	0.695912	0.590018
ATP13A2	0.571578	0.283094	0.394789
ATP13A3	-0.934375	0.222781	0.353618
ATP13A4	1.08275	0.0637785	0.186565
ATP13A5	0.558495	0.292132	0.400545
ATP1A1	-0.0164715	0.858593	0.637138
ATP1A2	-0.0897459	0.946826	0.65861
ATP1A3	0.968129	0.0932516	0.227864
ATP1A4	1.04213	0.073198	0.202198
ATP1B1	0.508291	0.32859	0.421752
ATP1B2	0.194987	0.617136	0.560556
ATP1B3	-2.24202	0.00125951	0.0229102
ATP1B4	0.958424	0.0961804	0.231524
ATP2A1	0.640678	0.238508	0.365513
ATP2A2	-0.700509	0.388258	0.456443
ATP2A3	1.61809	0.00747728	0.0604825
ATP2B1	-0.473418	0.605123	0.555504
ATP2B2	-0.151752	0.977953	0.665786
ATP2B3	-0.470214	0.60853	0.556979
ATP2B4	-0.46048	0.618936	0.561257
ATP2C1	0.0501434	0.779851	0.614342
ATP2C2	1.69365	0.00525266	0.0503382
ATP4A	0.689446	0.210174	0.343285
ATP4B	-0.309133	0.789419	0.617309
ATP5A1	-1.1726	0.113488	0.252854
ATP5B	-0.917452	0.232727	0.361319
ATP5C1	-0.598544	0.479248	0.502415
ATP5D	-0.62558	0.454053	0.49139
ATP5E	1.29063	0.029856	0.125187
ATP5EP2	1.06373	0.0680559	0.193872
ATP5F1	-0.499274	0.577937	0.544605
ATP5G1	0.604581	0.261142	0.380213
ATP5G2	-1.44218	0.0460545	0.158879
ATP5G3	-0.656553	0.426126	0.476276
ATP5H	1.7447	0.00410773	0.0442841
ATP5I	1.47493	0.0140985	0.0844364
ATP5J	0.186973	0.62575	0.564054
ATP5J2	0.529467	0.312868	0.412791
ATP5J2-PTCD1	-0.615776	0.463102	0.495467
ATP5L	-0.355265	0.735926	0.602394
ATP5L2	0.558631	0.292037	0.400545
ATP5O	-0.183714	0.939214	0.65653
ATP5S	0.740313	0.183297	0.321493
ATP5SL	-0.923167	0.229333	0.358719
ATP6AP1	2.53581	4.18972e-05	0.00317711
ATP6AP1L	0.387267	0.428	0.476813
ATP6AP2	2.8006	6.43583e-06	0.00113795
ATP6V0A1	1.25471	0.0342638	0.134546
ATP6V0A2	0.540666	0.304757	0.408007
ATP6V0A4	0.14798	0.668376	0.579589
ATP6V0B	1.5317	0.0110235	0.0741624
ATP6V0C	1.35705	0.0229766	0.109119
ATP6V0D1	1.89893	0.00188537	0.0290312
ATP6V0D2	1.10315	0.0594409	0.18023
ATP6V0E1	1.182	0.0448989	0.15692
ATP6V0E2	-0.115226	0.977717	0.665738
ATP6V1A	1.54694	0.0103061	0.0717
ATP6V1B1	0.522771	0.317785	0.415564
ATP6V1B2	1.14081	0.0520708	0.168869
ATP6V1C1	0.935874	0.103269	0.240525
ATP6V1C2	0.333725	0.477026	0.501846
ATP6V1D	-0.0485353	0.897052	0.64684
ATP6V1E1	2.0005	0.00109568	0.0211616
ATP6V1E2	-0.210118	0.907314	0.649122
ATP6V1F	1.12757	0.0545703	0.172648
ATP6V1G1	2.26266	0.000241413	0.00841852
ATP6V1G3	-0.575893	0.500929	0.512853
ATP6V1H	1.32122	0.0264948	0.117263
ATP7A	0.538301	0.306458	0.408849
ATP7B	1.48124	0.0137231	0.0832664
ATP8A1	1.47131	0.0143179	0.0851066
ATP8A2	-0.280325	0.823352	0.62627
ATP8B1	1.48616	0.0134361	0.0824423
ATP8B2	-0.324536	0.771434	0.612361
ATP8B3	-0.347116	0.745291	0.604483
ATP8B4	0.113557	0.706918	0.593462
ATP9A	0.15618	0.659316	0.576687
ATP9B	1.01468	0.0801809	0.211154
ATPAF1	-0.176947	0.947407	0.658678
ATPAF2	-0.742107	0.354372	0.437486
ATPIF1	0.344969	0.466483	0.497226
ATR	-1.36771	0.0599817	0.181018
ATRAID	-0.91281	0.235509	0.363079
ATRIP	-0.469578	0.609208	0.557125
ATRN	-0.354944	0.736294	0.602394
ATRNL1	-0.195697	0.924721	0.653417
ATRX	-0.652021	0.430149	0.477708
ATXN1	0.808245	0.151479	0.292921
ATXN10	-0.75128	0.347158	0.433504
ATXN1L	0.611887	0.256445	0.376889
ATXN2	-0.195118	0.925421	0.653723
ATXN2L	0.56681	0.286366	0.397338
ATXN3	-0.0301809	0.875001	0.640729
ATXN3L	-0.00167103	0.840947	0.632006
ATXN7	0.244714	0.564888	0.539567
ATXN7L1	0.0824628	0.742392	0.603933
ATXN7L2	-1.97299	0.00495629	0.0488429
ATXN7L3	0.443115	0.380121	0.452065
ATXN7L3B	0.26909	0.540075	0.530152
AUH	0.234253	0.575701	0.543524
AUNIP	-0.916175	0.23349	0.361833
AUP1	-0.19576	0.924646	0.653417
AURKA	-1.37879	0.0577111	0.17753
AURKAIP1	0.120915	0.698612	0.591095
AURKB	-3.70825	3.28427e-08	5.89005e-05
AURKC	0.410255	0.407882	0.466433
AUTS2	1.03804	0.0742062	0.203356
AVEN	-0.820394	0.295829	0.402453
AVIL	1.10278	0.0595168	0.180301
AVL9	1.12912	0.0542712	0.172121
AVP	-0.479409	0.598773	0.553243
AVPI1	-0.227774	0.886063	0.643313
AVPR1A	0.439213	0.383356	0.453848
AVPR1B	-0.515218	0.561464	0.538345
AVPR2	0.708736	0.199665	0.334962
AWAT1	1.78328	0.00339797	0.0400166
AWAT2	1.501	0.012603	0.079762
AXDND1	-0.330769	0.764191	0.609928
AXIN1	1.05703	0.0696191	0.196226
AXIN2	-0.371673	0.717188	0.597211
AXL	-2.52469	0.000249071	0.00847702
AZGP1	2.41337	9.39448e-05	0.00482834
AZI1	-0.870661	0.261849	0.380534
AZI2	-0.542729	0.533584	0.527528
AZIN1	0.169383	0.644836	0.572058
AZU1	0.247817	0.561699	0.538365
B2M	1.38396	0.0206075	0.103152
B3GALNT1	-1.03332	0.170661	0.31215
B3GALNT2	-2.38769	0.000559357	0.014129
B3GALT1	-0.650757	0.431275	0.478368
B3GALT2	0.740445	0.18323	0.321493
B3GALT4	0.35169	0.460243	0.494255
B3GALT5	0.419606	0.399862	0.462208
B3GALT6	0.0634931	0.764311	0.609985
B3GALTL	-1.25235	0.0882798	0.222054
B3GAT1	0.634784	0.242106	0.367651
B3GAT2	0.212122	0.598894	0.553274
B3GAT3	0.938113	0.102547	0.239643
B3GNT1	-1.03257	0.171014	0.312639
B3GNT2	-0.196085	0.924253	0.653417
B3GNT3	0.976967	0.0906471	0.224762
B3GNT4	0.0539824	0.775373	0.613317
B3GNT5	-1.2352	0.093283	0.227878
B3GNT6	1.63348	0.00696579	0.0579529
B3GNT7	1.19214	0.0432666	0.153653
B3GNT8	1.13945	0.0523231	0.16925
B3GNT9	0.96743	0.0934602	0.228066
B3GNTL1	-1.91033	0.00666015	0.0566681
B4GALNT1	-1.03078	0.17187	0.313381
B4GALNT2	1.73388	0.00432966	0.0455535
B4GALNT3	-0.169	0.957035	0.660925
B4GALNT4	-0.714624	0.376546	0.449901
B4GALT1	0.495735	0.33815	0.426879
B4GALT2	-0.0577072	0.908102	0.649122
B4GALT3	-0.21249	0.904455	0.648448
B4GALT4	-0.0802571	0.93534	0.655924
B4GALT5	0.592163	0.26926	0.384995
B4GALT6	-1.28537	0.0792562	0.209894
B4GALT7	1.70241	0.00503782	0.0493908
B9D1	-1.57761	0.0276405	0.120149
B9D2	-1.61188	0.0241401	0.111286
BAALC	0.810899	0.150326	0.291681
BAAT	0.0046182	0.833472	0.629713
BABAM1	-0.0395927	0.886298	0.643399
BACE1	-0.0677233	0.920189	0.652622
BACE2	-1.49478	0.0379461	0.14292
BACH1	-0.774113	0.329609	0.422275
BACH2	0.682133	0.214261	0.346263
BAD	-0.0975164	0.956241	0.660857
BAG1	0.17223	0.64173	0.570795
BAG2	-2.36136	0.000650149	0.0154875
BAG3	-1.02027	0.176959	0.317121
BAG4	-1.12546	0.13086	0.271448
BAG5	1.22556	0.0382383	0.143552
BAG6	-0.77339	0.330156	0.422484
BAHD1	1.82473	0.00276096	0.0360674
BAI1	-0.357124	0.733794	0.601487
BAI2	0.439404	0.383197	0.453788
BAI3	-0.520313	0.556248	0.536351
BAIAP2	0.583799	0.274824	0.389067
BAIAP2L1	0.482253	0.348609	0.43424
BAIAP2L2	1.41777	0.0179333	0.0959236
BAIAP3	1.77942	0.0034636	0.0403325
BAK1	-0.923244	0.229288	0.358719
BAMBI	0.721525	0.192912	0.329361
BANF1	-1.05371	0.161154	0.302588
BANF2	-0.134022	0.99947	0.670437
BANK1	1.37046	0.0217681	0.106049
BANP	-0.543847	0.532467	0.5268
BAP1	0.183205	0.629818	0.565488
BARD1	-1.12589	0.130692	0.271189
BARHL1	-0.491244	0.586318	0.547797
BARHL2	-0.177495	0.946742	0.65861
BARX1	-0.552205	0.524146	0.52321
BARX2	0.247925	0.561589	0.538361
BASP1	0.532023	0.311005	0.411457
BATF	0.500836	0.334245	0.424628
BATF2	0.0712544	0.755319	0.60721
BATF3	-0.804535	0.307134	0.409048
BAX	-1.47899	0.0402418	0.147726
BAZ1A	-2.23492	0.00130866	0.0235032
BAZ1B	-0.979313	0.19785	0.333435
BAZ2A	0.579087	0.277993	0.391376
BAZ2B	0.294227	0.51507	0.519894
BBC3	-0.191387	0.929932	0.654462
BBIP1	-1.18557	0.109043	0.247633
BBOX1	0.336736	0.474189	0.500662
BBS1	0.550376	0.297837	0.403737
BBS10	-0.523616	0.55288	0.535224
BBS12	0.410884	0.407339	0.466152
BBS2	-0.357494	0.73337	0.601487
BBS4	-0.0312137	0.87624	0.640936
BBS5	0.640616	0.238546	0.365513
BBS7	-0.394334	0.691588	0.588289
BBS9	0.00543177	0.832506	0.629373
BBX	-1.09706	0.142277	0.283902
BCAM	0.872718	0.125337	0.265475
BCAN	0.90338	0.114204	0.253578
BCAP29	-0.643011	0.438211	0.482659
BCAP31	1.1298	0.0541416	0.172121
BCAR1	0.432212	0.389202	0.456957
BCAR3	0.0577398	0.770997	0.612266
BCAS1	2.94902	2.08401e-06	0.000594601
BCAS2	-1.33658	0.0667555	0.191666
BCAS3	0.0622128	0.765797	0.610512
BCAS4	0.190719	0.621717	0.56249
BCAT1	-2.48426	0.000317705	0.00994478
BCAT2	0.0916566	0.731842	0.601352
BCCIP	-1.96451	0.00516124	0.0499565
BCDIN3D	0.695314	0.206936	0.340346
BCHE	0.0318337	0.801307	0.62023
BCKDHA	0.566	0.286924	0.397705
BCKDHB	0.638587	0.23978	0.366193
BCKDK	-0.552882	0.523475	0.523003
BCL10	0.0982363	0.724323	0.598855
BCL11A	-1.3131	0.0722711	0.200861
BCL11B	-1.11115	0.136522	0.277103
BCL2	0.420209	0.399348	0.461849
BCL2A1	-0.152256	0.977341	0.66569
BCL2L1	0.39105	0.42465	0.47526
BCL2L10	-1.02542	0.174453	0.315336
BCL2L11	0.89845	0.11594	0.255574
BCL2L12	-1.41614	0.050579	0.166177
BCL2L13	2.02423	0.000961866	0.0196664
BCL2L14	1.25626	0.034063	0.134201
BCL2L15	0.996609	0.0850671	0.217854
BCL2L2	1.97645	0.0012486	0.0228828
BCL2L2-PABPN1	0.135124	0.682675	0.585237
BCL3	0.500064	0.334833	0.424935
BCL6	1.08879	0.0624683	0.184827
BCL6B	-0.497064	0.580238	0.545479
BCL7A	-0.566155	0.510407	0.518084
BCL7B	0.247527	0.561997	0.538516
BCL7C	0.302815	0.506666	0.51595
BCL9	-0.156746	0.971894	0.664534
BCL9L	-0.141847	0.989973	0.6679
BCLAF1	-1.59883	0.0254246	0.114442
BCMO1	0.0182584	0.817313	0.624306
BCO2	0.729868	0.188597	0.326103
BCOR	1.31292	0.0273727	0.119465
BCORL1	-0.20154	0.917664	0.652003
BCR	-0.317611	0.779506	0.61425
BCS1L	-0.241639	0.869432	0.639346
BDH1	-0.144648	0.986574	0.667385
BDH2	0.696917	0.206057	0.339624
BDKRB1	1.05258	0.0706724	0.198216
BDNF	-1.63217	0.0222534	0.107284
BDP1	0.385144	0.429886	0.47763
BEAN1	0.404454	0.412905	0.46895
BECN1	1.05482	0.0701398	0.197383
BECN1P1	-0.266886	0.839299	0.631466
BEGAIN	-0.937486	0.220986	0.352041
BEND2	0.0190219	0.816411	0.624017
BEND3	-0.688287	0.398577	0.461295
BEND4	-0.275935	0.828554	0.628341
BEND5	-0.20577	0.912558	0.650404
BEND6	-0.721834	0.370648	0.446685
BEND7	-0.553708	0.522656	0.522931
BEST1	1.64627	0.00656448	0.0564494
BEST2	0.752573	0.177216	0.317367
BEST3	-1.76513	0.01277	0.080373
BEST4	1.13351	0.0534374	0.171093
BET1	0.527116	0.314589	0.413676
BET1L	1.46826	0.0145052	0.0857734
BEX1	-0.240443	0.870864	0.63955
BEX2	0.309098	0.500564	0.512647
BEX4	0.924394	0.107034	0.245243
BEX5	0.651074	0.232253	0.360985
BFAR	1.34185	0.0244164	0.111991
BFSP1	-0.871435	0.261348	0.380353
BFSP2	0.687065	0.211498	0.344329
BGLAP	-0.38287	0.704497	0.59313
BGN	0.221315	0.589209	0.549217
BHLHA15	-0.21281	0.904069	0.648442
BHLHA9	-0.216619	0.899481	0.647387
BHLHB9	-0.300221	0.799878	0.620109
BHLHE22	-0.367684	0.721729	0.598339
BHLHE23	-0.57847	0.498437	0.511656
BHLHE40	0.795462	0.157121	0.298602
BHLHE41	1.17768	0.0456098	0.158171
BHMT	0.33284	0.477861	0.501951
BHMT2	1.2213	0.0388502	0.145242
BICC1	-0.994908	0.189693	0.327125
BICD1	-1.7041	0.016557	0.0914702
BICD2	-0.960944	0.207783	0.341222
BID	-0.71378	0.37724	0.450259
BIK	0.970134	0.0926557	0.227337
BIN1	-1.47623	0.040655	0.148323
BIN2	-0.201407	0.917824	0.652055
BIN3	-0.97942	0.197793	0.333433
BIRC2	-0.671894	0.412672	0.468793
BIRC3	-0.490898	0.58668	0.54804
BIRC5	-1.00193	0.1861	0.323826
BIRC6	-0.176204	0.948307	0.65875
BIRC7	0.563827	0.288425	0.398471
BIRC8	0.624564	0.248435	0.371908
BIVM	-0.302946	0.796676	0.619702
BLACE	-1.02473	0.174788	0.315626
BLCAP	1.72605	0.00449689	0.0465337
BLID	-1.87542	0.007822	0.062175
BLK	-0.491742	0.585797	0.547582
BLM	-1.10214	0.140181	0.28103
BLMH	-2.90601	2.06383e-05	0.00212369
BLNK	1.67893	0.00563254	0.0522516
BLOC1S2	-1.26962	0.0834617	0.215689
BLOC1S3	0.851051	0.1337	0.274166
BLOC1S4	1.50541	0.0123646	0.0789181
BLOC1S5	-1.47514	0.0408194	0.148756
BLOC1S6	-0.358889	0.731773	0.601334
BLVRA	0.0392108	0.792643	0.618312
BLVRB	2.14932	0.000473613	0.0130115
BLZF1	0.150891	0.665154	0.578983
BMF	1.44515	0.0159955	0.0903717
BMI1	0.00583578	0.832027	0.62934
BMP1	-0.546783	0.529536	0.52547
BMP10	-0.289335	0.8127	0.62329
BMP15	-1.02828	0.173071	0.314226
BMP2	0.284163	0.525008	0.523544
BMP2K	-0.315711	0.781725	0.614602
BMP3	0.444084	0.379321	0.451626
BMP4	-0.0613532	0.9125	0.650404
BMP5	-0.734506	0.360421	0.441002
BMP6	-0.38109	0.706509	0.593352
BMP7	0.421228	0.398481	0.461295
BMP8A	0.143423	0.67343	0.582202
BMP8B	-0.0800153	0.935048	0.655854
BMPER	-0.342335	0.750804	0.605946
BMPR1A	-1.82876	0.00965619	0.0698287
BMPR1B	0.420821	0.398827	0.461416
BMPR2	-0.474609	0.603858	0.555163
BMS1	-1.49202	0.0383398	0.143764
BMX	0.811357	0.150128	0.291567
BNC1	-1.73486	0.0145404	0.0858584
BNC2	-1.58237	0.0271294	0.118793
BNIP1	0.128953	0.689579	0.587545
BNIP2	-1.64628	0.021018	0.10425
BNIP3	-0.731283	0.363005	0.442396
BNIP3L	0.140972	0.676155	0.583178
BNIPL	1.60821	0.00782325	0.062175
BOC	-0.550538	0.5258	0.523718
BOD1	-0.00206714	0.841418	0.632149
BOD1L1	-0.00962124	0.850416	0.634571
BOD1L2	1.35875	0.0228199	0.108803
BOK	-0.539916	0.536403	0.528815
BOLA1	0.598241	0.265265	0.382189
BOLA2B	0.600581	0.263738	0.381582
BOLA3	0.131639	0.686571	0.586227
BOLL	-0.30577	0.793362	0.618521
BORA	-1.23245	0.0941059	0.228952
BPGM	-0.164314	0.962715	0.662599
BPHL	1.25064	0.0347963	0.13571
BPI	0.394352	0.421739	0.473438
BPIFA1	1.72176	0.00459089	0.0469635
BPIFA2	2.2591	0.00024669	0.00847702
BPIFA3	1.05277	0.0706259	0.198216
BPIFB1	2.8051	6.22444e-06	0.00113248
BPIFB2	2.74746	9.50573e-06	0.00131316
BPIFB3	0.568892	0.284934	0.39637
BPIFB4	1.91865	0.00169997	0.0272558
BPIFB6	2.49009	5.68861e-05	0.00366226
BPIFC	0.0124017	0.824242	0.626472
BPNT1	0.899456	0.115584	0.255185
BPTF	0.815579	0.148311	0.289652
BPY2	-1.87302	0.00790819	0.0626737
BPY2B	-0.924604	0.228485	0.358189
BPY2C	-1.10368	0.139551	0.280509
BRAF	0.337355	0.473608	0.500266
BRAP	0.101403	0.720714	0.598185
BRAT1	-0.218163	0.897622	0.647072
BRCA1	-1.00746	0.183309	0.321493
BRCA2	-0.562768	0.513725	0.519258
BRCC3	-0.254108	0.854524	0.635784
BRD1	0.125861	0.693049	0.589016
BRD2	-0.074807	0.928749	0.654434
BRD3	-0.205387	0.913021	0.650508
BRD4	-0.256814	0.851295	0.634887
BRD7	-1.17042	0.114251	0.253578
BRD8	-0.692731	0.394806	0.459687
BRD9	-1.41289	0.0511693	0.16698
BRDT	-0.420822	0.662106	0.577651
BRE	-0.350653	0.741221	0.603684
BRF1	0.707937	0.200092	0.335327
BRF2	0.362918	0.449923	0.488927
BRI3	0.746368	0.180274	0.319987
BRI3BP	-0.0623819	0.913741	0.650859
BRICD5	1.79771	0.00316244	0.0387704
BRINP1	1.70837	0.00489608	0.0485274
BRINP2	1.46621	0.0146321	0.0860775
BRINP3	-0.988772	0.192873	0.329361
BRIP1	-1.12238	0.132063	0.27286
BRIX1	-1.67813	0.0184463	0.0970139
BRK1	1.48754	0.0133571	0.0823591
BRMS1	-1.36307	0.0609538	0.182671
BRMS1L	-1.28802	0.0785662	0.209181
BROX	0.288742	0.520475	0.522008
BRPF1	0.296539	0.5128	0.518913
BRPF3	0.633015	0.243194	0.368778
BRS3	-0.395904	0.689827	0.587677
BRSK1	0.00716116	0.830454	0.628766
BRSK2	-0.00526155	0.845221	0.633119
BRWD1	0.402523	0.414585	0.469734
BRWD3	0.282131	0.527028	0.524121
BSCL2	0.700108	0.204317	0.338281
BSDC1	0.770264	0.168708	0.310184
BSG	-0.86655	0.264523	0.381883
BSN	1.19369	0.0430225	0.153003
BSND	0.830772	0.141911	0.283458
BSPH1	0.636672	0.240949	0.3669
BSPRY	1.53393	0.0109156	0.0737901
BST1	-0.85999	0.268827	0.384596
BST2	0.162146	0.652757	0.574661
BSX	-0.523058	0.553448	0.535318
BTAF1	0.153846	0.66189	0.577555
BTBD1	1.11273	0.0574881	0.177147
BTBD10	-0.37158	0.717294	0.597211
BTBD11	-0.624812	0.454757	0.491725
BTBD16	-0.0123053	0.853618	0.635412
BTBD17	-0.498951	0.578273	0.544808
BTBD18	0.268594	0.540575	0.530366
BTBD19	-1.18436	0.109451	0.248159
BTBD2	-0.249992	0.859439	0.637354
BTBD3	-0.375161	0.713226	0.59561
BTBD6	-0.494316	0.583105	0.546522
BTBD7	-0.0891361	0.946088	0.658368
BTBD8	-0.047995	0.896402	0.646764
BTBD9	-0.239363	0.872158	0.639841
BTC	0.627941	0.246331	0.370481
BTD	-0.00104656	0.840204	0.631795
BTF3	-0.78908	0.318423	0.415906
BTF3L4	-0.754412	0.344716	0.431458
BTG1	0.536096	0.308049	0.409555
BTG2	0.365452	0.447612	0.488034
BTG3	-0.659725	0.423323	0.474402
BTG4	-0.83556	0.28528	0.396633
BTK	1.25974	0.0336147	0.132954
BTLA	-0.311827	0.786266	0.61624
BTN1A1	-0.177168	0.947139	0.658653
BTN2A1	-0.371426	0.717469	0.597282
BTN2A2	-0.88764	0.251004	0.373923
BTN3A1	-0.232777	0.880056	0.64166
BTN3A2	-0.681192	0.404642	0.464632
BTN3A3	-0.0640817	0.915792	0.651523
BTNL2	-0.330131	0.76493	0.610251
BTNL3	0.926544	0.10632	0.244624
BTNL8	0.605607	0.260479	0.379676
BTNL9	0.945745	0.100117	0.236562
BTRC	-0.291257	0.810433	0.622929
BUB1	-2.56902	0.000189879	0.00728456
BUB1B	-2.34943	0.000695621	0.015994
BUB3	-1.73895	0.0142897	0.08506
BUD13	-2.3415	0.000727441	0.0164981
BUD31	-0.490529	0.587067	0.548238
BVES	-0.711033	0.379505	0.45163
BYSL	-1.13291	0.127984	0.268454
BZRAP1	-0.13881	0.993659	0.668408
BZW1	-1.63876	0.0216689	0.105879
BZW2	0.454242	0.37099	0.446749
C10orf10	-0.018631	0.861174	0.637826
C10orf105	0.255607	0.553733	0.535376
C10orf107	-0.349445	0.74261	0.603954
C10orf11	1.10571	0.0589139	0.179297
C10orf112	1.39718	0.0195232	0.100283
C10orf113	1.68701	0.00542104	0.0510924
C10orf118	1.11025	0.0579886	0.17786
C10orf120	-0.158519	0.969743	0.663945
C10orf126	0.118693	0.701116	0.591832
C10orf128	0.867526	0.127303	0.267675
C10orf129	-0.123814	0.988139	0.667472
C10orf137	-0.543793	0.53252	0.526802
C10orf2	-1.68923	0.0176174	0.0949212
C10orf35	-1.09955	0.141248	0.282628
C10orf53	-0.393927	0.692045	0.58849
C10orf54	-0.00431059	0.844088	0.63267
C10orf55	-0.652543	0.429684	0.47749
C10orf62	-0.412077	0.671784	0.581338
C10orf67	-1.14421	0.123721	0.263833
C10orf71	-0.0382384	0.884671	0.642862
C10orf76	-0.77366	0.329952	0.422484
C10orf82	0.351079	0.460808	0.494339
C10orf88	-0.0615784	0.912771	0.650404
C10orf90	-0.00884368	0.849489	0.63437
C10orf95	0.603463	0.261866	0.380534
C10orf99	1.38687	0.0203642	0.102342
C11orf1	0.692218	0.20864	0.34209
C11orf16	0.164662	0.649998	0.573746
C11orf21	-0.23264	0.88022	0.641669
C11orf24	0.805234	0.152793	0.293934
C11orf30	0.03089	0.802417	0.620748
C11orf31	-0.721555	0.370875	0.446685
C11orf34	-1.66978	0.0190924	0.0988134
C11orf35	1.78738	0.00332946	0.039679
C11orf40	0.0996612	0.722698	0.598499
C11orf42	0.936568	0.103045	0.240218
C11orf45	-0.731581	0.362765	0.442313
C11orf49	-1.00558	0.184253	0.322292
C11orf52	1.46955	0.0144261	0.085386
C11orf53	0.0614096	0.76673	0.610751
C11orf54	0.833234	0.140894	0.282145
C11orf57	-0.780428	0.324859	0.419313
C11orf58	-1.2392	0.0920947	0.226561
C11orf63	-0.754438	0.344696	0.431458
C11orf65	0.984787	0.0883915	0.222198
C11orf68	-0.296167	0.804647	0.621249
C11orf70	-0.940908	0.219023	0.350712
C11orf71	0.80424	0.15323	0.294188
C11orf73	-0.186878	0.935384	0.655924
C11orf74	-1.15068	0.121326	0.261614
C11orf80	1.78615	0.00334991	0.039679
C11orf82	-1.46885	0.0417779	0.150624
C11orf84	-1.10433	0.139283	0.280349
C11orf85	0.515352	0.323292	0.418746
C11orf86	0.248458	0.561042	0.538187
C11orf87	-0.2889	0.813214	0.62332
C11orf88	-0.150599	0.979352	0.666163
C11orf91	-0.780532	0.324781	0.419313
C11orf94	-0.273533	0.831403	0.629102
C11orf95	-0.564535	0.511993	0.518684
C11orf96	-0.260789	0.846557	0.633461
C12orf10	-2.04627	0.00346911	0.0403325
C12orf23	-0.405359	0.679257	0.584239
C12orf29	-1.5466	0.0311755	0.127849
C12orf39	0.149372	0.666834	0.579431
C12orf4	-0.491336	0.586222	0.547797
C12orf40	0.518913	0.320641	0.417344
C12orf42	1.82522	0.00275415	0.0360159
C12orf43	-1.06202	0.157396	0.298864
C12orf44	0.211889	0.599141	0.553339
C12orf45	-1.8687	0.00806512	0.0630046
C12orf49	0.740442	0.183232	0.321493
C12orf5	-1.44684	0.0452818	0.157687
C12orf50	0.0160427	0.819933	0.625126
C12orf52	0.223445	0.586976	0.548235
C12orf54	-0.930056	0.225289	0.356156
C12orf55	-1.999	0.00437296	0.0457481
C12orf56	-1.0114	0.181338	0.320588
C12orf57	-0.284135	0.818844	0.624676
C12orf60	-0.303173	0.796409	0.619592
C12orf65	-1.53177	0.0329986	0.131901
C12orf66	-0.138727	0.993759	0.668408
C12orf68	-0.782367	0.323409	0.418746
C12orf71	-0.530924	0.545462	0.53244
C12orf73	-0.524691	0.551786	0.534907
C12orf74	0.890876	0.118647	0.258513
C12orf75	-1.75695	0.0132288	0.081769
C12orf76	0.541471	0.304179	0.407799
C13orf45	1.2703	0.0322866	0.130622
C14orf1	1.45257	0.0155033	0.0889109
C14orf105	-0.172591	0.952683	0.659897
C14orf119	1.36375	0.0223651	0.107657
C14orf132	0.757476	0.174827	0.315626
C14orf142	0.687462	0.211277	0.344285
C14orf159	-0.370466	0.718561	0.597399
C14orf164	1.36069	0.0226429	0.108329
C14orf166	-0.220149	0.895232	0.646418
C14orf166B	0.902848	0.114391	0.253674
C14orf177	-0.303241	0.79633	0.619586
C14orf178	0.169947	0.64422	0.571794
C14orf180	1.13646	0.0528809	0.17022
C14orf2	0.742735	0.182083	0.321159
C14orf28	2.01992	0.000984995	0.0199122
C14orf37	1.31885	0.0267429	0.117799
C14orf39	0.249273	0.560206	0.537983
C14orf79	-0.204602	0.913968	0.650924
C14orf80	0.174512	0.639245	0.569392
C14orf93	0.440708	0.382115	0.45318
C15orf26	1.34454	0.0241563	0.111286
C15orf27	0.0683082	0.758729	0.608159
C15orf38	0.495599	0.338254	0.426918
C15orf39	0.302844	0.506639	0.51595
C15orf40	1.66179	0.00610556	0.0542895
C15orf41	-1.68056	0.018262	0.0964491
C15orf43	0.6131	0.255671	0.376454
C15orf48	1.23695	0.0366404	0.139811
C15orf52	-0.0804954	0.935629	0.655924
C15orf53	0.548766	0.298977	0.404757
C15orf57	0.411787	0.406561	0.465601
C15orf59	-0.27657	0.827801	0.627875
C15orf60	-0.0236245	0.867147	0.638957
C15orf61	0.204705	0.60676	0.556284
C15orf65	0.956092	0.096895	0.232183
C16orf11	-1.31104	0.0727728	0.201407
C16orf13	-0.358527	0.732188	0.601384
C16orf45	0.260571	0.548685	0.533868
C16orf46	-0.377282	0.710821	0.594486
C16orf52	-0.806469	0.30574	0.408498
C16orf54	-0.49006	0.587559	0.548444
C16orf58	1.74456	0.0041106	0.0442841
C16orf59	-1.31804	0.0710818	0.199097
C16orf62	-0.268616	0.837243	0.630934
C16orf70	-0.431454	0.650415	0.573767
C16orf71	1.35958	0.0227439	0.108647
C16orf72	-1.3656	0.0604225	0.182034
C16orf74	-2.21309	0.00147109	0.0250922
C16orf78	-0.202	0.917109	0.651829
C16orf80	-2.1446	0.00210848	0.0309586
C16orf82	0.499464	0.335292	0.425133
C16orf86	-0.0432488	0.890692	0.644772
C16orf87	-0.339632	0.753925	0.606693
C16orf89	1.62067	0.00738941	0.0599649
C16orf90	-0.566234	0.51033	0.518084
C16orf91	0.639156	0.239434	0.365886
C16orf92	0.850131	0.134064	0.274356
C16orf93	0.601048	0.263434	0.381532
C16orf95	-1.05846	0.158996	0.30056
C16orf96	-0.284639	0.818248	0.624563
C17orf104	-1.18326	0.109823	0.248683
C17orf105	0.261748	0.547492	0.533422
C17orf47	0.683897	0.21327	0.345244
C17orf49	-1.07815	0.150294	0.291681
C17orf51	-1.54882	0.03091	0.12706
C17orf53	-1.16493	0.116184	0.255798
C17orf58	1.00599	0.0825012	0.214443
C17orf59	-0.0820124	0.937464	0.656156
C17orf62	1.43969	0.0163666	0.0910339
C17orf64	0.475544	0.35389	0.43723
C17orf67	0.560205	0.29094	0.399744
C17orf70	-0.107218	0.968003	0.663849
C17orf72	-0.189689	0.931984	0.655023
C17orf74	-0.882148	0.254477	0.375753
C17orf75	-1.64279	0.0213177	0.105155
C17orf80	-0.93821	0.220569	0.351798
C17orf85	-2.78984	4.57718e-05	0.00334373
C17orf89	0.0551252	0.774041	0.612885
C17orf97	-0.767459	0.334664	0.424889
C17orf99	-0.0985172	0.957454	0.661044
C18orf21	-0.64237	0.438788	0.482991
C18orf25	0.311576	0.498169	0.511656
C18orf32	0.934728	0.10364	0.241165
C18orf42	-0.289492	0.812515	0.62329
C18orf54	-0.993839	0.190244	0.327524
C18orf63	0.0292556	0.80434	0.621249
C18orf8	-0.463681	0.615505	0.560048
C19orf10	0.109008	0.71207	0.595076
C19orf12	-0.115772	0.978381	0.665969
C19orf18	0.99003	0.0869045	0.220402
C19orf24	-0.135832	0.997274	0.669644
C19orf25	1.17505	0.0460484	0.158879
C19orf26	-0.840969	0.28158	0.394127
C19orf33	-0.650482	0.43152	0.478527
C19orf35	-0.705583	0.384022	0.454221
C19orf38	1.08982	0.0622475	0.184421
C19orf40	-0.830541	0.288743	0.398641
C19orf43	-0.588937	0.488381	0.506951
C19orf44	-2.07229	0.00304746	0.0379915
C19orf45	0.0599215	0.76846	0.611159
C19orf47	1.19737	0.0424459	0.151889
C19orf48	-1.05008	0.162816	0.303936
C19orf52	-0.0559452	0.905978	0.648763
C19orf53	-0.82195	0.294734	0.402224
C19orf54	-0.720471	0.371759	0.447117
C19orf55	-0.645935	0.435585	0.480993
C19orf57	1.17874	0.0454357	0.15796
C19orf59	0.547898	0.299593	0.405504
C19orf60	0.702537	0.203	0.337407
C19orf66	-0.111089	0.972699	0.664685
C19orf67	1.57598	0.00905328	0.0671316
C19orf68	-0.508784	0.568085	0.540674
C19orf69	0.08004	0.745181	0.604483
C19orf70	0.971574	0.0922293	0.226695
C19orf71	1.03619	0.074665	0.203922
C19orf77	0.899059	0.115724	0.255279
C19orf80	1.0376	0.074313	0.203503
C19orf81	0.219888	0.590707	0.549838
C1D	-0.718754	0.37316	0.447878
C1GALT1	0.634274	0.24242	0.367972
C1GALT1C1	0.691257	0.209171	0.342539
C1orf100	-0.53993	0.536389	0.528815
C1orf101	-0.394865	0.690993	0.588071
C1orf105	1.06914	0.0668168	0.191772
C1orf106	-0.609557	0.468894	0.498234
C1orf109	-1.13902	0.125664	0.265809
C1orf110	-1.0841	0.147733	0.289402
C1orf111	1.58791	0.00857939	0.0652755
C1orf112	-1.70747	0.0163252	0.0909465
C1orf115	0.0532118	0.776271	0.613413
C1orf116	0.909876	0.111948	0.250783
C1orf122	1.43855	0.0164453	0.0910853
C1orf123	-0.659084	0.423889	0.474748
C1orf127	1.25063	0.0347981	0.13571
C1orf131	-1.17975	0.111021	0.24991
C1orf141	0.967331	0.0934899	0.228066
C1orf145	0.612743	0.255899	0.376454
C1orf146	0.568033	0.285524	0.396705
C1orf158	0.344728	0.466707	0.49724
C1orf159	-0.297628	0.802927	0.62091
C1orf162	0.153321	0.662469	0.577783
C1orf167	1.35788	0.0229	0.108925
C1orf168	2.14253	0.000492643	0.0132862
C1orf170	0.382718	0.432048	0.478683
C1orf172	1.28516	0.0304943	0.126361
C1orf173	0.134933	0.682888	0.585378
C1orf174	-1.52438	0.0339407	0.133864
C1orf177	-0.162248	0.965221	0.662979
C1orf185	0.245236	0.564351	0.539383
C1orf189	0.753488	0.176768	0.317078
C1orf192	0.813918	0.149024	0.290592
C1orf194	1.27226	0.0320455	0.130071
C1orf198	0.732912	0.187041	0.32473
C1orf204	-0.47302	0.605545	0.555659
C1orf21	-0.0424919	0.889782	0.644671
C1orf210	1.68132	0.00556927	0.0520208
C1orf216	0.72583	0.190677	0.327819
C1orf222	-1.24871	0.0893228	0.223332
C1orf226	1.20017	0.04201	0.151201
C1orf227	-1.16522	0.116082	0.255663
C1orf228	0.580192	0.277248	0.391087
C1orf233	0.691074	0.209272	0.342547
C1orf234	-0.651536	0.43058	0.477893
C1orf27	0.256316	0.553011	0.535309
C1orf35	0.0641035	0.763603	0.609665
C1orf43	0.148467	0.667836	0.579521
C1orf50	1.15621	0.049285	0.164291
C1orf51	2.28077	0.000216156	0.00795777
C1orf52	-0.336306	0.757772	0.607866
C1orf53	0.20678	0.604555	0.555357
C1orf54	0.0229742	0.811744	0.62329
C1orf56	0.84488	0.136159	0.276697
C1orf61	0.366937	0.446262	0.48767
C1orf63	0.451362	0.37334	0.447989
C1orf64	2.13814	0.00050533	0.0134404
C1orf65	-0.331891	0.762889	0.609451
C1orf68	0.189832	0.622671	0.562814
C1orf74	0.4084	0.409485	0.467326
C1orf85	0.499015	0.335635	0.425358
C1orf86	0.535771	0.308285	0.409628
C1orf87	0.160639	0.654412	0.575118
C1orf94	0.321189	0.488932	0.507062
C1orf95	-0.191081	0.930302	0.654462
C1QA	0.260791	0.548461	0.533868
C1QB	-0.269948	0.83566	0.630372
C1QBP	-3.61564	7.53581e-08	7.44178e-05
C1QC	0.926499	0.106335	0.244624
C1QL1	-0.0824454	0.937988	0.65627
C1QL2	0.273946	0.535198	0.528291
C1QL3	0.122955	0.696315	0.590178
C1QL4	-0.844406	0.279246	0.392347
C1QTNF1	0.464505	0.362689	0.442313
C1QTNF2	-0.0427272	0.890065	0.64469
C1QTNF3	0.260775	0.548478	0.533868
C1QTNF4	1.36779	0.0220041	0.10653
C1QTNF6	-0.368396	0.720917	0.598201
C1QTNF7	-0.041522	0.888616	0.644254
C1QTNF8	1.30392	0.0283536	0.121824
C1QTNF9B	0.903901	0.114022	0.253528
C1QTNF9B-AS1	0.9263	0.106401	0.244624
C1R	-0.476458	0.601896	0.55438
C1RL	-0.0673025	0.919681	0.652622
C1S	0.15418	0.661522	0.577474
C2	1.03928	0.0738985	0.202793
C20orf112	-0.404599	0.680105	0.584479
C20orf141	-0.491617	0.585928	0.547663
C20orf173	-0.241784	0.869258	0.639346
C20orf194	-0.633965	0.446392	0.48767
C20orf195	0.105192	0.716403	0.597102
C20orf196	0.590624	0.270278	0.385858
C20orf201	-0.295994	0.804851	0.621249
C20orf202	1.40009	0.0192915	0.0994183
C20orf24	1.65097	0.00642249	0.0558757
C20orf26	0.736117	0.185413	0.32315
C20orf27	-2.18388	0.00171747	0.0272595
[truncated: 16,722 more rows]

## Sheet: rucaparib
	z_cor_result	Cor_result.P_value	Cor_result.Q_value
A1BG	0.81159	0.236922	0.515884
A1CF	-0.660298	0.454885	0.633972
A2M	2.50425	0.000625184	0.0436131
A2ML1	0.83223	0.226347	0.508326
A3GALT2	-0.859717	0.312998	0.567701
A4GALT	1.18965	0.0930084	0.366839
A4GNT	-0.992449	0.236721	0.515695
AAAS	-2.85062	0.000270475	0.034958
AACS	0.209166	0.694757	0.723414
AADAC	-1.13697	0.169722	0.460885
AADACL2	-0.730708	0.401099	0.611107
AADACL3	0.664927	0.322096	0.5735
AADACL4	-1.81365	0.0235439	0.213925
AADAT	0.489863	0.446979	0.630701
AAED1	-0.083381	0.992832	0.791319
AAGAB	0.618769	0.352587	0.589369
AAK1	0.513437	0.42872	0.623534
AAMDC	1.85491	0.0105374	0.153972
AAMP	-0.350822	0.732708	0.733635
AANAT	-0.246482	0.837752	0.763907
AAR2	0.310313	0.599579	0.693902
AARD	1.00239	0.151737	0.441697
AARS	-1.99356	0.0123379	0.163381
AARS2	-0.149133	0.938476	0.783812
AARSD1	-1.30724	0.110268	0.391254
AASDH	-0.0165977	0.923119	0.781152
AASDHPPT	-1.09365	0.18812	0.478579
AASS	-2.50691	0.00145504	0.0648451
AATK	0.759042	0.265404	0.535918
AATK-AS1	-0.76843	0.373921	0.600197
ABAT	1.52666	0.033681	0.244389
ABCA1	1.57611	0.0285871	0.23244
ABCA10	-0.603303	0.501237	0.653314
ABCA12	1.52741	0.0335983	0.244316
ABCA13	1.22893	0.0833705	0.349116
ABCA2	-0.867456	0.308151	0.564481
ABCA3	-0.577366	0.523128	0.66327
ABCA4	1.02496	0.143441	0.43291
ABCA5	0.57242	0.384976	0.604755
ABCA6	-1.0729	0.197434	0.484892
ABCA7	0.3868	0.531777	0.667228
ABCA8	0.877418	0.204376	0.490672
ABCA9	-0.31706	0.766258	0.744058
ABCB1	-0.458836	0.629012	0.703597
ABCB10	-0.041563	0.949139	0.785942
ABCB11	0.646843	0.333832	0.580463
ABCB4	0.0471462	0.857116	0.767463
ABCB5	0.598962	0.366212	0.595956
ABCB6	-0.645504	0.46668	0.640242
ABCB7	0.64471	0.335234	0.580702
ABCB8	-0.0564934	0.964728	0.788296
ABCB9	-0.533845	0.560928	0.678349
ABCC1	0.0759043	0.827634	0.761376
ABCC10	1.17285	0.0973907	0.373795
ABCC11	2.27625	0.00182872	0.0735469
ABCC12	1.68033	0.0199768	0.202714
ABCC2	0.213129	0.690924	0.722319
ABCC3	2.24866	0.00206979	0.0750467
ABCC4	-0.665288	0.450945	0.632642
ABCC5	0.0563288	0.847678	0.766289
ABCC6	0.460735	0.470136	0.641673
ABCC8	0.779998	0.253776	0.528549
ABCC9	-0.753144	0.384795	0.604755
ABCD1	0.529569	0.416478	0.616998
ABCD2	-1.96577	0.0136796	0.169237
ABCD3	1.33984	0.060446	0.311153
ABCD4	-1.59639	0.0479521	0.28131
ABCE1	-0.698556	0.425172	0.621413
ABCF1	-0.501693	0.589676	0.688818
ABCF2	-1.3816	0.0901034	0.361333
ABCF3	0.372411	0.544231	0.672565
ABCG1	2.0081	0.00576917	0.119453
ABCG2	0.472462	0.460734	0.637082
ABCG4	-1.15518	0.162404	0.453575
ABCG5	-0.325682	0.757646	0.740663
ABCG8	-0.0560469	0.964262	0.788152
ABHD1	-0.499314	0.591829	0.690031
ABHD10	-0.827811	0.333507	0.580293
ABHD11	1.71393	0.0177307	0.193406
ABHD12	0.382053	0.53587	0.669252
ABHD12B	-0.761874	0.378562	0.601543
ABHD13	1.73505	0.0164346	0.184417
ABHD14A	0.0957278	0.807448	0.756514
ABHD14B	-0.28869	0.794795	0.75352
ABHD15	-0.158175	0.929054	0.782643
ABHD16A	0.409362	0.512543	0.658447
ABHD17A	0.857114	0.214049	0.496817
ABHD17B	-0.940237	0.264997	0.535468
ABHD17C	1.37464	0.0544311	0.29839
ABHD2	1.09961	0.118462	0.402254
ABHD3	1.18739	0.0935867	0.367744
ABHD4	0.636987	0.340342	0.583378
ABHD5	1.29219	0.0695624	0.325235
ABHD6	-0.36627	0.717521	0.72887
ABHD8	0.78084	0.253316	0.528407
ABI1	0.716227	0.290285	0.552346
ABI2	-2.81224	0.000329745	0.0370675
ABI3	-0.456785	0.630922	0.704559
ABI3BP	-0.147202	0.940489	0.784308
ABL1	-1.17786	0.153624	0.444228
ABL2	-0.315488	0.767831	0.744577
ABLIM1	1.86528	0.0101288	0.152914
ABLIM2	-0.231992	0.852619	0.766534
ABLIM3	1.75394	0.0153465	0.177025
ABO	1.85544	0.0105162	0.15386
ABR	-1.2747	0.120139	0.404096
ABRA	-0.230797	0.853847	0.76673
ABRACL	1.34448	0.059614	0.30922
ABT1	-0.249169	0.835001	0.763785
ABTB1	0.375674	0.541394	0.671933
ABTB2	-0.131806	0.956554	0.787075
AC002365.1	-1.90104	0.0173142	0.190544
AC002429.5	0.31594	0.59446	0.691577
AC002472.13	-1.01291	0.226244	0.508326
AC004076.7	1.06682	0.128981	0.415608
AC004076.9	0.44622	0.481919	0.645994
AC004381.6	0.158414	0.744514	0.737154
AC004706.1	0.55755	0.395739	0.608309
AC004980.11	1.05507	0.132921	0.42138
AC005281.1	1.0216	0.144654	0.433925
AC006116.20	0.328958	0.582696	0.686296
AC006547.14	-0.444659	0.642266	0.70792
AC007040.11	-2.2287	0.0048953	0.112674
AC007390.5	-0.573085	0.526787	0.66507
AC007431.1	-0.874744	0.303632	0.561441
AC009014.3	-0.471758	0.617034	0.700312
AC010731.4	-1.04638	0.209822	0.495235
AC011242.6	-1.1735	0.155286	0.446598
AC012313.1	1.25186	0.0781307	0.340349
AC013269.5	0.135607	0.76724	0.744413
AC017099.3	0.75428	0.268097	0.538517
AC018720.10	-0.427504	0.658458	0.713527
AC022431.2	1.44565	0.0436949	0.269387
AC025335.1	-1.05899	0.203862	0.490368
AC034228.7	0.475191	0.458561	0.635842
AC073869.1	0.416601	0.506451	0.656348
AC074212.3	-1.18314	0.151634	0.44158
AC079354.1	0.0241085	0.88088	0.771604
AC084121.16	-1.11547	0.178676	0.469983
AC092835.2	0.132144	0.770708	0.745417
AC104809.3	1.72775	0.0168732	0.187527
AC114783.1	0.856269	0.214458	0.497158
AC131097.4	0.201594	0.702104	0.72519
AC138647.1	-0.529208	0.565033	0.679544
AC138969.4	0.0542651	0.849797	0.766515
AC140481.2	1.61279	0.025249	0.221668
ACAA1	2.35993	0.00124621	0.0597911
ACAA2	-1.74064	0.0301522	0.234953
ACACB	-0.485245	0.604638	0.695569
ACAD10	-0.92887	0.271448	0.540661
ACAD11	-0.398547	0.686151	0.721794
ACAD8	0.305866	0.603639	0.695188
ACAD9	-0.432445	0.653777	0.711813
ACADL	-0.975466	0.245675	0.522418
ACADM	-1.48997	0.0661277	0.320508
ACADS	-0.596666	0.506792	0.656348
ACADSB	-0.51696	0.575941	0.683689
ACADVL	-1.08286	0.19292	0.483374
ACAN	-0.106535	0.982958	0.790311
ACAP1	-0.561664	0.536614	0.669731
ACAP2	-0.0484849	0.956364	0.787075
ACAP3	0.348542	0.565204	0.679544
ACAT1	-1.72845	0.0313974	0.239281
ACAT2	-0.422024	0.663664	0.715215
ACBD3	1.65707	0.0216731	0.208871
ACBD4	-0.444055	0.642833	0.708117
ACBD5	0.274676	0.632448	0.704687
ACBD7	-1.55321	0.0547468	0.29843
ACCS	0.96375	0.166779	0.458003
ACCSL	0.0871541	0.816164	0.759182
ACD	-1.5882	0.0491839	0.285116
ACE	1.55823	0.0303467	0.234953
ACE2	1.56535	0.0296356	0.234953
ACER1	0.973542	0.162866	0.45423
ACER2	0.176821	0.726332	0.73189
ACER3	0.69361	0.30404	0.561681
ACHE	0.431686	0.493875	0.650668
ACIN1	-1.20464	0.143726	0.432958
ACKR2	1.01216	0.148104	0.438468
ACKR3	0.953208	0.17107	0.461423
ACKR4	-1.41128	0.0829312	0.348087
ACLY	-1.1125	0.179941	0.470994
ACMSD	-2.39855	0.0023707	0.0794466
ACN9	-0.625695	0.482734	0.645994
ACO1	0.355162	0.559348	0.677954
ACO2	0.816709	0.234268	0.514695
ACOT1	0.679919	0.312574	0.567701
ACOT11	1.88649	0.00933629	0.147295
ACOT12	0.723292	0.286075	0.549732
ACOT13	0.566803	0.38902	0.605581
ACOT2	-0.139368	0.94866	0.785942
ACOT4	1.18179	0.0950394	0.37028
ACOT6	-0.00374379	0.909752	0.778397
ACOT7	-0.623868	0.484231	0.646763
ACOT8	1.38343	0.0529942	0.29356
ACOT9	-0.562725	0.535697	0.669149
ACOX1	2.19902	0.00257792	0.0818637
ACOX2	0.0346566	0.869984	0.768782
ACOX3	0.417574	0.505634	0.655993
ACOXL	0.827748	0.228615	0.511159
ACP1	-0.0613182	0.969769	0.789161
ACP2	1.48289	0.0388169	0.256246
ACP5	0.562346	0.392248	0.606625
ACP6	0.211721	0.692285	0.722851
ACPL2	0.373991	0.542857	0.672076
ACPP	2.28111	0.001789	0.0727646
ACPT	0.0377872	0.866755	0.768555
ACR	0.491834	0.445435	0.630254
ACRBP	-0.551695	0.545266	0.67341
ACRC	0.585797	0.375447	0.60091
ACRV1	0.0764379	0.827089	0.761185
ACSBG1	-0.200008	0.88561	0.772614
ACSBG2	-0.306864	0.776481	0.74727
ACSF2	1.47696	0.0395619	0.257374
ACSF3	-0.415229	0.670143	0.71768
ACSL1	1.84764	0.0108325	0.155981
ACSL3	1.61422	0.0251265	0.221413
ACSL4	-0.957084	0.255631	0.52965
ACSL5	1.04962	0.13478	0.424012
ACSL6	0.712296	0.292645	0.553895
ACSM1	1.69773	0.0187841	0.198057
ACSM2A	-1.17807	0.153547	0.444091
ACSM2B	-0.118061	0.970912	0.789161
ACSM3	-0.261882	0.822016	0.760148
ACSM4	-0.347644	0.735845	0.734487
ACSM5	0.149343	0.753527	0.739879
ACSS1	-0.250089	0.834061	0.76349
ACSS2	0.929499	0.181023	0.471643
ACSS3	-1.02798	0.21874	0.501679
ACTA1	1.33502	0.0613205	0.312494
ACTA2	1.23585	0.0817605	0.346403
ACTB	-0.380128	0.70399	0.725682
ACTBL2	0.986548	0.157775	0.449285
ACTC1	0.51457	0.427853	0.623093
ACTG1	0.059819	0.844097	0.765315
ACTG2	1.64673	0.0224663	0.211228
ACTL6A	-0.150188	0.937376	0.783783
ACTL6B	0.284472	0.623336	0.701629
ACTL7A	0.538378	0.40988	0.615073
ACTL7B	-0.194469	0.891346	0.774193
ACTL8	0.94128	0.176025	0.466712
ACTL9	0.129728	0.773131	0.746529
ACTN1	-0.747068	0.38917	0.605581
ACTN2	-1.06979	0.198857	0.485478
ACTN3	-0.262735	0.821146	0.759914
ACTN4	1.41408	0.0482255	0.281993
ACTR10	1.09333	0.120423	0.404381
ACTR1A	-0.778004	0.367209	0.595956
ACTR1B	0.0355991	0.869012	0.768585
ACTR2	-1.01331	0.22604	0.508136
ACTR3	0.54435	0.405444	0.613196
ACTR3B	-0.63124	0.47821	0.644422
ACTR3C	0.709767	0.29417	0.554711
ACTR5	-0.656352	0.458015	0.635842
ACTR6	-0.530081	0.564259	0.679278
ACTR8	-1.04881	0.208662	0.493614
ACTRT1	1.45169	0.042871	0.26679
ACTRT2	-0.274433	0.809243	0.757402
ACTRT3	-0.317717	0.765601	0.743992
ACVR1	0.0973534	0.805799	0.756513
ACVR1B	-0.326973	0.756358	0.740129
ACVR1C	0.445514	0.482496	0.645994
ACVR2A	-1.18046	0.152644	0.442773
ACVR2B	-0.97358	0.246684	0.523018
ACVRL1	0.359377	0.555636	0.6766
ACY1	-0.0334927	0.94072	0.784308
ACY3	-0.797149	0.354012	0.590315
ACYP1	-0.288586	0.794901	0.75352
ACYP2	-0.625896	0.48257	0.645994
ADA	-1.32037	0.106469	0.385894
ADAD1	-0.987118	0.239507	0.518147
ADAD2	-0.922256	0.275251	0.542453
ADAL	-0.0471183	0.954937	0.787075
ADAM10	-0.102954	0.986702	0.790667
ADAM11	-1.84644	0.02101	0.207801
ADAM12	0.582243	0.377964	0.601474
ADAM15	0.56201	0.392491	0.606646
ADAM17	-1.47643	0.0688014	0.324693
ADAM18	0.252478	0.653299	0.711789
ADAM19	-1.7386	0.0303574	0.234953
ADAM2	0.398559	0.521708	0.662724
ADAM20	-0.128163	0.960358	0.787415
ADAM21	0.552721	0.399273	0.610276
ADAM22	-0.961512	0.253207	0.528329
ADAM23	-0.701214	0.423151	0.620383
ADAM28	1.30023	0.06795	0.324155
ADAM29	0.693642	0.304021	0.561681
ADAM30	0.179878	0.723327	0.730661
ADAM32	1.01664	0.146459	0.436081
ADAM33	-0.77598	0.368622	0.596715
ADAM7	-2.18882	0.00576333	0.119453
ADAM8	0.284464	0.623344	0.701629
ADAM9	0.273107	0.633913	0.705244
ADAMDEC1	-0.0458828	0.953648	0.786754
ADAMTS1	0.273984	0.633093	0.704809
ADAMTS10	-0.614898	0.49161	0.649398
ADAMTS12	-1.62529	0.0438103	0.269427
ADAMTS13	-0.804026	0.349345	0.587549
ADAMTS14	0.576316	0.382185	0.60347
ADAMTS15	-0.389729	0.69467	0.723414
ADAMTS16	-0.252503	0.831592	0.762875
ADAMTS17	-0.372922	0.711014	0.727331
ADAMTS18	-1.36962	0.0931359	0.366924
ADAMTS19	-0.790405	0.358626	0.592463
ADAMTS2	0.150291	0.752583	0.739879
ADAMTS20	-0.409818	0.675319	0.719269
ADAMTS3	-1.68894	0.0357407	0.24899
ADAMTS4	0.214054	0.69003	0.722071
ADAMTS5	0.244838	0.66054	0.714167
ADAMTS6	-0.765667	0.375873	0.600918
ADAMTS7	-1.53575	0.0577129	0.304908
ADAMTS8	0.391272	0.527936	0.66553
ADAMTS9	0.0618726	0.841991	0.764758
ADAMTSL1	-0.887432	0.29587	0.555861
ADAMTSL2	-1.38092	0.0902739	0.361531
ADAMTSL3	-0.88178	0.299311	0.558443
ADAMTSL4	0.24314	0.662153	0.714664
ADAMTSL5	-0.975279	0.245776	0.522418
ADAP1	-0.430325	0.655784	0.712331
ADAP2	-0.975651	0.245577	0.522418
ADAR	0.12524	0.777637	0.747709
ADARB1	-2.09781	0.00828219	0.138933
ADARB2	-1.374	0.0920178	0.365065
ADAT1	-0.497229	0.593719	0.690986
ADAT2	-1.47279	0.0695364	0.325235
ADC	-0.423417	0.662339	0.714707
ADCK1	0.84592	0.21952	0.502773
ADCK2	-0.0395399	0.947028	0.785879
ADCK3	0.418033	0.505249	0.655783
ADCK4	0.0171276	0.888103	0.773152
ADCK5	1.10902	0.115568	0.398172
ADCY1	-0.920696	0.276154	0.543152
ADCY10	1.08649	0.122585	0.407069
ADCY2	2.34009	0.00136629	0.0614763
ADCY3	-0.607264	0.497937	0.651735
ADCY4	0.885621	0.20056	0.486752
ADCY5	-0.781346	0.364883	0.595331
ADCY6	-0.0738331	0.982849	0.790311
ADCY7	-0.897661	0.289709	0.551899
ADCY8	-0.48936	0.600879	0.694741
ADCY9	-0.489079	0.601135	0.694884
ADCYAP1	0.449898	0.478918	0.644425
ADCYAP1R1	0.572955	0.384592	0.604755
ADD1	-0.504095	0.587504	0.688265
ADD2	-0.996842	0.234444	0.514695
ADD3	-0.375252	0.70874	0.726993
ADGB	0.496219	0.442013	0.629407
ADH1A	-0.81803	0.339963	0.583327
ADH1B	-0.522199	0.571262	0.68205
ADH1C	0.0367754	0.867799	0.768555
ADH4	-0.713893	0.413586	0.615428
ADH5	-0.622775	0.485126	0.647209
ADH6	-0.0976306	0.992268	0.791219
ADH7	0.361547	0.553729	0.675884
ADHFE1	0.348421	0.565311	0.679544
ADI1	-0.908881	0.283051	0.547721
ADIG	-0.371722	0.712187	0.727599
ADIPOQ	-0.866231	0.308915	0.564666
ADIPOR1	1.15192	0.103082	0.38132
ADIPOR2	-0.583715	0.517724	0.660586
ADIRF	2.21195	0.00243561	0.0804243
ADK	-0.367509	0.716307	0.728769
ADM	-0.459232	0.628643	0.703597
ADM2	-0.523944	0.569708	0.681418
ADM5	-1.17402	0.155086	0.446237
ADNP	-0.956372	0.256022	0.52966
ADNP2	-0.133977	0.954287	0.786859
ADO	-1.77116	0.0272179	0.227359
ADORA1	-0.450494	0.636797	0.706312
ADORA2A	-0.267399	0.816396	0.759182
ADORA2B	0.585079	0.375955	0.600919
ADORA3	0.825652	0.229681	0.511783
ADPGK	-0.659954	0.455158	0.633982
ADPRH	0.42932	0.495836	0.651111
ADPRHL1	-1.17655	0.154121	0.444799
ADPRHL2	0.173936	0.729172	0.732763
ADPRM	-0.726357	0.404308	0.612536
ADRA1A	1.49821	0.0369493	0.252202
ADRA1B	-0.159245	0.927939	0.782592
ADRA1D	0.745623	0.273039	0.541308
ADRA2A	0.0417147	0.862708	0.768087
ADRA2C	-2.0319	0.010678	0.15474
ADRB1	0.390568	0.52854	0.665755
ADRB2	-0.672598	0.445207	0.63017
ADRB3	0.589598	0.372766	0.599718
ADRBK1	0.967424	0.165302	0.456828
ADRBK2	1.56165	0.0300038	0.234953
ADRM1	-0.998804	0.233431	0.514468
ADSL	-1.56728	0.0524498	0.291851
ADSS	0.280383	0.627133	0.702715
ADSSL1	1.68443	0.0196896	0.202289
ADTRP	-0.460203	0.62774	0.702999
AEBP1	-2.09199	0.00847261	0.140382
AEBP2	-0.477567	0.611681	0.69819
AEN	-1.01682	0.224276	0.506686
AES	0.926491	0.182315	0.473101
AF165138.7	1.32114	0.0638976	0.317154
AFAP1	0.276316	0.630919	0.704559
AFAP1L1	-0.606845	0.498285	0.651813
AFAP1L2	0.444392	0.483414	0.646428
AFF1	1.57162	0.029021	0.233897
AFF2	0.338097	0.574502	0.68331
AFF3	-1.13991	0.168524	0.459172
AFF4	0.0220706	0.882987	0.77216
AFG3L2	-0.890837	0.29381	0.554517
AFM	-0.0481594	0.956024	0.787075
AFMID	0.786109	0.250452	0.526428
AFP	-0.385856	0.698424	0.724143
AFTPH	0.70527	0.296896	0.556558
AGA	1.02351	0.143965	0.433349
AGAP1	-1.04344	0.211229	0.495866
AGAP10	-1.47837	0.0684134	0.324592
AGAP2	-0.954409	0.257103	0.530135
AGAP3	-0.800679	0.351611	0.588801
AGAP4	-0.627079	0.481603	0.645927
AGAP5	-0.236285	0.848208	0.766421
AGAP6	-0.148815	0.938807	0.783812
AGBL2	0.107964	0.795052	0.75352
AGBL3	-0.880797	0.299912	0.558979
AGBL4	0.770494	0.259005	0.531735
AGBL5	-1.93808	0.0151432	0.175562
AGER	-0.436418	0.650024	0.710611
AGFG1	0.64781	0.333197	0.580174
AGFG2	2.55865	0.000477528	0.0414499
AGGF1	1.56369	0.0298002	0.234953
AGK	-0.786756	0.361138	0.593422
AGL	-0.417488	0.667986	0.717047
AGMAT	0.572353	0.385024	0.604755
AGMO	-0.0652284	0.973855	0.789707
AGO1	-0.780542	0.365442	0.595331
AGO2	-0.152375	0.935096	0.783631
AGO3	-1.4639	0.0713555	0.328743
AGO4	0.464696	0.466949	0.640317
AGPAT1	-0.12969	0.958763	0.787318
AGPAT2	-0.373643	0.710311	0.727331
AGPAT3	0.592067	0.371031	0.598981
AGPAT4	-1.49704	0.0647658	0.319053
AGPAT5	-2.13518	0.00714839	0.130538
AGPAT6	0.429384	0.495783	0.651111
AGPAT9	0.337484	0.57505	0.683465
AGPS	-0.379879	0.704232	0.725794
AGR2	1.63809	0.0231484	0.212366
AGR3	1.8015	0.0128827	0.165731
AGRN	0.0378324	0.866709	0.768555
AGRP	-1.34727	0.0990104	0.375066
AGT	0.023626	0.881379	0.771733
AGTPBP1	0.200769	0.702907	0.725399
AGTR1	-1.61188	0.0456924	0.274742
AGTR2	0.771345	0.258534	0.531278
AGTRAP	0.449351	0.479364	0.644707
AGXT	-0.0091575	0.915379	0.779751
AGXT2	0.791255	0.247678	0.523676
AHCTF1	-1.86292	0.0198282	0.202714
AHCY	-0.191263	0.894668	0.774779
AHCYL1	0.10322	0.799852	0.755449
AHCYL2	1.91299	0.00842418	0.140049
AHDC1	0.547957	0.402778	0.611914
AHI1	0.318341	0.592283	0.690183
AHNAK	0.662975	0.32335	0.574208
AHNAK2	0.480009	0.45474	0.633972
AHR	0.948483	0.17302	0.464069
AHRR	-1.30554	0.110766	0.392086
AHSA1	-0.776794	0.368053	0.596187
AHSA2	-1.08691	0.191106	0.481764
AHSG	-0.842073	0.324235	0.57479
AHSP	-0.0809454	0.990285	0.790838
AICDA	-0.0685798	0.977358	0.78984
AIDA	0.275661	0.631529	0.704673
AIF1	0.785919	0.250556	0.526496
AIF1L	-0.148892	0.938727	0.783812
AIFM1	-0.449728	0.637514	0.706455
AIFM2	-0.901333	0.287519	0.550575
AIFM3	-0.0701982	0.979049	0.78984
AIG1	0.6105	0.358236	0.592369
AIM1	1.15982	0.100905	0.378189
AIM1L	2.58825	0.000411517	0.040093
AIM2	1.91663	0.00830503	0.139159
AIMP1	0.627766	0.346506	0.586361
AIMP2	-1.07944	0.194462	0.483803
AIP	0.580929	0.378897	0.60162
AIPL1	-1.18731	0.150076	0.440215
AIRE	-0.784043	0.363013	0.594359
AJAP1	-0.362274	0.721439	0.730387
AJUBA	0.265385	0.641141	0.707728
AK1	-0.758287	0.381115	0.60284
AK2	0.298468	0.610418	0.697811
AK3	0.495721	0.4424	0.629407
AK4	-0.239477	0.844932	0.76574
AK5	-0.467083	0.621355	0.701629
AK7	-0.882733	0.298729	0.558125
AK8	-0.170196	0.916542	0.779936
AK9	0.930844	0.180447	0.471309
AKAP1	0.46946	0.463132	0.638161
AKAP10	-2.02249	0.0110659	0.157553
AKAP11	0.121242	0.781657	0.749886
AKAP12	-1.80029	0.0246498	0.219195
AKAP13	-0.113282	0.975906	0.78984
AKAP14	0.79265	0.246929	0.523018
AKAP17A	0.264905	0.641591	0.707728
AKAP2	-1.61434	0.045343	0.273639
AKAP3	-0.235242	0.84928	0.766515
AKAP4	0.229257	0.675404	0.719269
AKAP5	0.433045	0.492751	0.649913
AKAP6	0.163013	0.739957	0.736029
AKAP7	-0.618442	0.488686	0.648286
AKAP8	-0.708432	0.41769	0.61756
AKAP8L	-0.368999	0.714849	0.728079
AKAP9	1.03337	0.140439	0.428901
AKIP1	-0.290433	0.793034	0.752906
AKIRIN1	-0.425619	0.660247	0.714109
AKIRIN2	-0.908911	0.283034	0.547721
AKNA	-0.369526	0.714333	0.728079
AKNAD1	-1.17939	0.153047	0.443337
AKR1A1	0.335753	0.576598	0.683689
AKR1B1	-0.242707	0.84162	0.764758
AKR1B10	0.152809	0.750079	0.738661
AKR1B15	1.31967	0.0641771	0.317389
AKR1C1	0.319153	0.591547	0.689868
AKR1C2	0.679096	0.313091	0.567701
AKR1C3	1.11135	0.114861	0.397206
AKR1C4	0.525575	0.419489	0.618946
AKR1D1	0.803207	0.241316	0.51947
AKR1E2	0.116135	0.786802	0.750741
AKR7A2	-0.0448361	0.952555	0.786611
AKR7A3	0.106835	0.796193	0.753951
AKR7L	-0.78108	0.365068	0.595331
AKT1	1.00529	0.150653	0.440526
AKT1S1	0.258429	0.647681	0.70971
AKT2	1.00647	0.150213	0.440215
AKT3	-1.51822	0.0608243	0.311946
AKTIP	0.96161	0.167644	0.458742
AL021920.2	0.814914	0.235196	0.515179
AL034548.1	-0.46702	0.621414	0.701629
AL137798.1	-0.135363	0.952841	0.786611
AL355149.2	-1.12321	0.175416	0.466329
ALAD	1.44442	0.0438652	0.269634
ALAS1	-0.271272	0.812455	0.7583
ALAS2	0.16058	0.742367	0.736945
ALB	-0.427218	0.658729	0.713697
ALCAM	0.678473	0.313484	0.567866
ALDH16A1	0.54262	0.406726	0.613821
ALDH18A1	-0.892437	0.292845	0.553895
ALDH1A1	-0.440274	0.646389	0.709195
ALDH1A2	-0.329031	0.754308	0.739879
ALDH1A3	0.972133	0.163424	0.454933
ALDH1B1	-1.49676	0.0648203	0.319053
ALDH1L1	-0.321686	0.761633	0.742289
ALDH1L2	-0.615206	0.491355	0.649327
ALDH2	-0.0507506	0.95873	0.787318
ALDH3A1	0.511747	0.430014	0.623998
ALDH3A2	0.292077	0.616302	0.700243
ALDH3B1	1.26637	0.0749542	0.336179
ALDH3B2	2.86707	9.39044e-05	0.0232347
ALDH4A1	-0.0925354	0.997596	0.792263
ALDH5A1	-0.863681	0.310509	0.565811
ALDH6A1	-0.506844	0.585024	0.687238
ALDH7A1	-0.21094	0.874309	0.769446
ALDH8A1	-0.57872	0.521973	0.662724
ALDH9A1	-0.827658	0.333607	0.580344
ALDOA	1.22575	0.0841212	0.350249
ALDOB	0.471613	0.461412	0.637401
ALDOC	0.29579	0.612881	0.699039
ALG1	-0.999773	0.232932	0.51431
ALG10	-0.11219	0.977047	0.78984
ALG10B	-0.464343	0.623894	0.701629
ALG11	1.18746	0.0935705	0.367744
ALG12	-0.0418085	0.949395	0.785942
ALG13	0.141182	0.761665	0.742289
ALG14	1.1516	0.103173	0.381394
ALG1L	0.528883	0.416994	0.617208
ALG1L2	-0.0131299	0.91951	0.78036
ALG2	1.29961	0.0680729	0.324267
ALG3	1.03623	0.139432	0.427827
ALG5	0.0215454	0.883531	0.77224
ALG6	0.272256	0.634708	0.705716
ALG8	-0.928279	0.271787	0.540965
ALG9	-0.763756	0.377226	0.601474
ALK	0.938091	0.177368	0.468333
ALKBH1	-1.30982	0.109513	0.390912
ALKBH2	-0.660777	0.454506	0.633972
ALKBH3	0.162609	0.740358	0.73623
ALKBH4	-0.122662	0.966104	0.788389
ALKBH5	-1.15659	0.161849	0.453249
ALKBH6	2.28571	0.00175217	0.0714623
ALKBH7	-0.196491	0.889251	0.773714
ALKBH8	-1.89634	0.0176084	0.192355
ALLC	-0.778988	0.366523	0.595956
ALMS1	-1.00477	0.230372	0.512121
ALOX12	-0.95249	0.258162	0.530845
ALOX12B	-0.0322694	0.939445	0.784025
ALOX15	0.673347	0.316725	0.570012
ALOX15B	0.122251	0.780643	0.749251
ALOX5	1.13428	0.108081	0.388511
ALOX5AP	0.172605	0.730484	0.73304
ALOXE3	0.170597	0.732463	0.733536
ALPI	-0.360816	0.72287	0.730626
ALPK1	1.43734	0.044852	0.27225
ALPK2	-0.316252	0.767066	0.744325
ALPK3	0.713104	0.292159	0.553583
ALPL	-0.478897	0.610459	0.697811
ALPP	1.218	0.085969	0.354226
ALPPL2	1.13924	0.106657	0.386291
ALS2	-0.389359	0.695029	0.723432
ALS2CL	1.63436	0.0234477	0.213689
ALS2CR11	-0.714168	0.413379	0.615428
ALS2CR12	0.542814	0.406582	0.613791
ALX1	-1.54812	0.0555977	0.300477
ALX3	-2.08547	0.0086903	0.142071
ALX4	-0.780633	0.365379	0.595331
ALYREF	-0.425657	0.660211	0.714109
AMACR	-0.654302	0.459645	0.636428
AMBN	-0.565394	0.533395	0.668241
AMBP	-0.0185714	0.925173	0.781731
AMBRA1	0.384391	0.533853	0.668419
AMD1	0.161672	0.741285	0.736411
AMDHD1	-0.521733	0.571678	0.682188
AMDHD2	-0.46955	0.619073	0.701145
AMELX	-0.332429	0.750927	0.739224
AMELY	-0.473792	0.615157	0.699837
AMER1	-0.967345	0.25004	0.526005
AMER2	-1.47288	0.0695176	0.325235
AMER3	-0.217814	0.867215	0.768555
AMFR	-0.353869	0.729704	0.732932
AMH	-0.575061	0.525097	0.664066
AMHR2	-0.0613637	0.969817	0.789161
AMICA1	-0.345168	0.738293	0.735211
AMIGO1	0.282043	0.62559	0.702258
AMIGO2	0.06953	0.834149	0.76349
AMMECR1	-0.0412072	0.948768	0.785942
AMMECR1L	-0.250252	0.833894	0.76349
AMN	-0.22836	0.856354	0.767067
AMN1	0.735554	0.278866	0.545114
AMOT	-0.567559	0.531531	0.667225
AMOTL1	0.413565	0.509002	0.657442
AMOTL2	-0.389729	0.69467	0.723414
AMPD1	0.449842	0.478964	0.644425
AMPD2	-0.939647	0.265329	0.535918
AMPD3	0.190189	0.713223	0.727868
AMPH	0.0783418	0.825145	0.760581
AMT	-1.19938	0.145633	0.435105
AMTN	0.198294	0.705315	0.725876
AMY1A	0.82758	0.2287	0.511159
AMY1B	0.443802	0.483897	0.646493
AMY1C	0.358605	0.556315	0.676724
AMY2A	0.538108	0.410082	0.615073
AMY2B	0.274103	0.632983	0.704801
AMZ1	0.201372	0.70232	0.7253
AMZ2	-1.59747	0.0477916	0.280991
ANAPC1	-2.04315	0.0102297	0.153269
ANAPC10	0.611808	0.357339	0.592073
ANAPC11	1.57525	0.0286698	0.23265
ANAPC13	0.00589993	0.899739	0.776291
ANAPC15	0.350292	0.563653	0.67905
ANAPC16	0.675311	0.315481	0.56925
ANAPC2	-0.174663	0.911899	0.778619
ANAPC4	-1.07126	0.198183	0.484892
ANAPC5	-0.666762	0.449785	0.632071
ANAPC7	-0.649336	0.463608	0.638225
ANG	0.999408	0.152861	0.443092
ANGEL1	-0.0186882	0.925295	0.781731
ANGEL2	-0.903551	0.286201	0.549732
ANGPT1	-0.418443	0.667075	0.716484
ANGPT2	0.307905	0.601776	0.694951
ANGPT4	0.587236	0.37443	0.600304
ANGPTL1	-0.622486	0.485363	0.647286
ANGPTL2	-1.47532	0.069026	0.32503
ANGPTL3	-1.16733	0.157655	0.449285
ANGPTL4	-0.662936	0.452799	0.633432
ANGPTL5	-0.712022	0.414989	0.616066
ANGPTL6	0.562141	0.392396	0.606625
ANGPTL7	0.672544	0.317235	0.570116
ANHX	0.364502	0.551137	0.67511
ANK1	-1.27601	0.11973	0.403709
ANK2	-1.72572	0.0316827	0.239835
ANK3	0.536163	0.411534	0.615073
ANKAR	-0.191772	0.89414	0.774774
ANKDD1A	-0.567636	0.531464	0.667225
ANKDD1B	0.609203	0.359127	0.59272
ANKEF1	-0.00551924	0.911597	0.778539
ANKFN1	1.334	0.0615062	0.312494
ANKFY1	-2.93879	0.000169876	0.0303848
ANKH	-0.612444	0.493639	0.650527
ANKHD1	-0.330193	0.753151	0.739879
ANKIB1	-0.0790454	0.988299	0.790828
ANKK1	0.585296	0.375801	0.600914
ANKLE1	-2.52871	0.00131576	0.0604751
ANKLE2	0.196361	0.707198	0.726366
ANKMY1	1.06818	0.128528	0.414848
ANKMY2	-0.393972	0.690566	0.722239
ANKRA2	1.43397	0.0453277	0.273639
ANKRD1	0.398442	0.521807	0.662724
ANKRD10	1.44657	0.0435695	0.269387
ANKRD11	-2.6036	0.000925383	0.0531235
ANKRD12	0.438956	0.487875	0.647842
ANKRD13A	0.353909	0.560455	0.678244
ANKRD13B	-1.10042	0.18515	0.475828
ANKRD13C	-0.117628	0.971364	0.789177
ANKRD13D	0.0198471	0.885288	0.772507
ANKRD16	0.0422828	0.862122	0.768087
ANKRD17	0.658313	0.326357	0.575771
ANKRD18A	-1.40788	0.0837293	0.349263
ANKRD18B	-0.826051	0.334662	0.580702
ANKRD2	0.0252553	0.879694	0.771259
ANKRD20A2	-1.07298	0.197398	0.484892
ANKRD20A4	-0.855335	0.315765	0.56925
ANKRD20A8P	-1.04119	0.212311	0.4963
ANKRD22	2.59462	0.00039846	0.0397257
ANKRD23	0.741863	0.275206	0.542453
ANKRD24	-0.358975	0.724679	0.731169
ANKRD26	-1.08384	0.192483	0.483374
ANKRD27	0.68142	0.311631	0.567169
ANKRD28	-0.648885	0.46397	0.638486
ANKRD29	-0.778029	0.367191	0.595956
ANKRD30A	0.769658	0.259469	0.531735
ANKRD30B	0.528196	0.417511	0.617486
ANKRD30BL	-0.629248	0.479833	0.644718
ANKRD31	0.0537572	0.850319	0.766515
ANKRD32	0.145501	0.757355	0.740582
ANKRD33	-0.0527468	0.960815	0.787415
ANKRD33B	-1.371	0.0927815	0.366482
ANKRD34B	0.702431	0.298625	0.55807
ANKRD34C	0.291271	0.617047	0.700312
ANKRD35	1.44501	0.0437828	0.269427
ANKRD36	-0.874026	0.304075	0.561681
ANKRD36B	-0.844279	0.322815	0.573589
ANKRD36C	-0.526616	0.567332	0.680163
ANKRD37	-1.19009	0.149043	0.439369
ANKRD39	-1.75215	0.0290152	0.233897
ANKRD40	-0.43629	0.650145	0.710646
ANKRD42	-0.588056	0.514047	0.659108
ANKRD44	-0.729486	0.401999	0.611429
ANKRD45	-0.952665	0.258065	0.530845
ANKRD46	0.147892	0.754972	0.739997
ANKRD49	1.02546	0.143261	0.432631
ANKRD50	-0.698504	0.425212	0.621413
ANKRD52	-0.742549	0.392443	0.606635
ANKRD53	-0.878978	0.301027	0.560022
ANKRD54	0.115546	0.787395	0.750812
ANKRD55	0.618801	0.352566	0.589369
ANKRD6	0.0881273	0.815173	0.759016
ANKRD60	0.0435084	0.86086	0.768087
ANKRD61	0.424344	0.499975	0.652444
ANKRD62	-1.3133	0.108501	0.388965
ANKRD63	-1.45828	0.0725255	0.330884
ANKRD65	-0.289618	0.793857	0.753295
ANKRD66	0.135471	0.767375	0.744447
ANKRD7	-0.596412	0.507006	0.65651
ANKRD9	1.58834	0.0274347	0.228429
ANKS1A	0.494426	0.44341	0.629869
ANKS1B	0.332455	0.579554	0.685138
ANKS3	-1.63943	0.0418966	0.264113
ANKS4B	-0.353666	0.729903	0.732932
ANKS6	-0.057438	0.965715	0.788389
ANKUB1	0.0179243	0.887278	0.772916
ANKZF1	0.294751	0.613837	0.699493
ANLN	-0.567332	0.531726	0.667228
ANO1	0.238138	0.666916	0.716421
ANO10	1.12298	0.111383	0.392679
ANO2	-0.850208	0.319022	0.571512
ANO3	-1.28952	0.115562	0.398172
ANO4	-0.703471	0.421439	0.619745
ANO5	-1.18667	0.150313	0.440215
ANO6	-0.503718	0.587845	0.688265
ANO7	0.0736531	0.829933	0.762092
ANO8	-0.776734	0.368095	0.596187
ANO9	0.458832	0.471672	0.641915
ANP32A	-2.13353	0.00719538	0.130538
ANP32B	-1.23993	0.131438	0.418912
ANP32D	-0.160917	0.926198	0.781977
ANP32E	-1.87436	0.0190423	0.198802
ANPEP	-0.0642216	0.972803	0.789612
ANTXR1	-1.30818	0.10999	0.391046
ANTXR2	-0.180272	0.906072	0.777621
ANXA1	0.073852	0.82973	0.762062
ANXA10	-1.14251	0.167469	0.458742
ANXA11	0.96761	0.165228	0.456828
ANXA13	0.720596	0.287676	0.550575
ANXA2	0.209794	0.694149	0.723401
ANXA2R	0.793694	0.24637	0.522806
ANXA3	2.42254	0.000927982	0.0531235
ANXA4	1.00923	0.149187	0.439477
ANXA5	-1.07067	0.198451	0.484914
ANXA6	-0.500366	0.590877	0.689624
ANXA7	1.01024	0.14881	0.439083
ANXA9	1.91907	0.00822629	0.138706
AOAH	0.282211	0.625434	0.702258
AOC1	2.40581	0.00100472	0.0537568
AOC2	-0.432506	0.65372	0.711813
AOC3	-0.615754	0.490903	0.649215
AOX1	0.756791	0.266674	0.537633
AP000322.53	0.651948	0.330492	0.577905
AP000322.54	0.585088	0.375948	0.600919
AP003068.6	-0.442308	0.644475	0.708674
AP003419.11	1.63504	0.0233929	0.213452
AP1AR	-0.142459	0.945435	0.785385
AP1B1	1.96701	0.00680677	0.129143
AP1G1	-1.07178	0.197943	0.484892
AP1G2	0.745425	0.273153	0.541308
AP1M1	-1.46355	0.0714272	0.328743
AP1M2	0.222367	0.682018	0.720562
AP1S1	0.0831685	0.820223	0.759581
AP1S2	0.299085	0.609852	0.69762
AP1S3	-0.323843	0.75948	0.741454
AP2A1	0.956215	0.169838	0.460928
AP2A2	-0.97284	0.247081	0.523043
AP2B1	0.466596	0.465425	0.639515
AP2M1	-0.108243	0.981173	0.790029
AP2S1	0.528192	0.417515	0.617486
AP3B1	0.634685	0.341874	0.58439
AP3B2	0.810758	0.237356	0.516449
AP3D1	1.03696	0.139176	0.427514
AP3M1	-0.379305	0.704791	0.72587
AP3M2	-0.0125588	0.918916	0.780202
AP3S1	1.09507	0.119875	0.403729
AP3S2	1.15323	0.102718	0.380754
AP4B1	-1.24886	0.12846	0.414808
AP4E1	-1.31382	0.108349	0.388863
AP4M1	0.496645	0.441681	0.629407
AP4S1	0.119913	0.782995	0.750274
AP5B1	-0.469036	0.619548	0.701209
AP5M1	1.82743	0.0116919	0.160717
AP5S1	0.226562	0.677988	0.71988
AP5Z1	0.502623	0.437041	0.626819
APAF1	-1.50582	0.0631071	0.315647
APBA1	0.826407	0.229296	0.51143
APBA2	-2.37469	0.00263267	0.082092
APBA3	0.0980658	0.805076	0.756493
APBB1	-0.417763	0.667723	0.716921
APBB1IP	0.47159	0.46143	0.637401
APBB2	-0.362928	0.720797	0.730177
APBB3	-0.416738	0.668702	0.717306
APC	-0.402177	0.682655	0.720562
APC2	-1.20052	0.145216	0.434558
APCDD1	-0.213474	0.871693	0.768891
APCDD1L	-0.376152	0.707863	0.726831
APCS	-1.34206	0.100421	0.377329
APEH	-0.110943	0.978351	0.78984
APEX1	-1.69867	0.0346263	0.246511
APEX2	-0.63753	0.473106	0.642154
APH1A	1.92957	0.00789443	0.136208
APH1B	-0.0453384	0.953079	0.786634
API5	-0.673045	0.444857	0.63017
APIP	-0.984575	0.240844	0.519017
APLF	-0.0464249	0.954214	0.786859
APLN	0.365497	0.550266	0.674855
APLNR	0.344734	0.568585	0.680897
APLP1	-0.193145	0.892718	0.774512
APLP2	1.65702	0.0216762	0.208871
APMAP	0.656729	0.327383	0.576692
APOA1	0.437684	0.488922	0.648421
APOA1BP	0.362372	0.553005	0.675884
APOA2	-0.248194	0.836	0.763847
APOA4	1.22679	0.0838747	0.349771
APOA5	-0.861521	0.311864	0.567315
APOB	-0.123498	0.965231	0.788296
APOBEC1	1.37249	0.0547881	0.298485
APOBEC2	-0.780985	0.365134	0.595331
APOBEC3A	0.165026	0.737966	0.735083
APOBEC3B	-0.788431	0.359984	0.593003
APOBEC3C	-0.917674	0.277907	0.5444
APOBEC3D	-1.70433	0.0339916	0.24511
APOBEC3F	-1.10568	0.182867	0.473704
APOBEC3G	-1.19338	0.147829	0.438146
APOBEC3H	-1.12813	0.173364	0.464404
APOBEC4	-0.214862	0.870261	0.768817
APOBR	0.559359	0.39442	0.607476
APOC1	-1.41377	0.0823515	0.347914
APOC2	-1.64643	0.0409751	0.2613
APOC3	-0.637677	0.472988	0.642154
APOD	0.459735	0.470943	0.641915
APOE	-0.745052	0.390629	0.60627
APOF	-0.0895568	0.999289	0.792861
APOH	-1.96695	0.0136203	0.168995
APOL1	0.777795	0.254982	0.529575
APOL2	0.552982	0.399082	0.610276
APOL3	0.252229	0.653535	0.711789
APOL4	0.721596	0.287082	0.55022
APOL5	-0.348438	0.735061	0.734258
APOL6	1.44488	0.0438017	0.269427
APOLD1	1.16749	0.098826	0.37496
APOM	0.584675	0.37624	0.600987
APOO	-0.0718905	0.980818	0.789899
APOOL	-0.418555	0.666969	0.716421
APOPT1	1.58157	0.0280674	0.230781
APP	0.691429	0.305389	0.56224
APPBP2	0.888362	0.199296	0.485829
APPL1	-0.756547	0.382358	0.60347
APPL2	-0.154014	0.933388	0.783581
APRT	-1.50822	0.0626599	0.315227
APTX	-0.119971	0.968916	0.789161
AQP1	-0.348378	0.73512	0.734268
AQP10	-0.212083	0.873128	0.769298
AQP11	-0.0661989	0.974869	0.789821
AQP12A	0.19702	0.706556	0.726016
AQP12B	0.0604575	0.843442	0.765095
AQP2	1.06842	0.12845	0.414808
AQP3	1.40071	0.0502601	0.287089
AQP4	0.733569	0.280025	0.54583
AQP5	0.875833	0.20512	0.491181
AQP6	0.775993	0.25597	0.52965
AQP7	-0.524134	0.569539	0.681336
AQP8	0.0877834	0.815523	0.759016
AQP9	0.971005	0.163873	0.455329
AQPEP	-0.0222373	0.92899	0.782643
AQR	-1.99223	0.0123994	0.163502
AR	0.0327091	0.871994	0.768891
ARAF	0.88737	0.199753	0.486647
ARAP1	-0.68417	0.43621	0.626461
ARAP2	-0.333903	0.749462	0.738555
ARAP3	-0.100059	0.98973	0.790838
ARC	-1.26359	0.123666	0.40851
ARCN1	-0.334536	0.748833	0.738416
AREG	0.94611	0.174006	0.464989
AREL1	-0.00530454	0.911373	0.778486
ARF1	1.01859	0.145746	0.435353
ARF3	0.29251	0.615903	0.700172
ARF4	1.09522	0.119828	0.403709
ARF5	0.863523	0.210961	0.495628
ARF6	0.660307	0.325069	0.575229
ARFGAP1	-0.371436	0.712466	0.727599
ARFGAP2	0.650529	0.331418	0.578364
ARFGAP3	1.18908	0.0931537	0.366924
ARFGEF1	1.85536	0.0105194	0.15386
ARFGEF2	0.989243	0.156735	0.448527
ARFIP1	0.513063	0.429006	0.623548
ARFIP2	0.207499	0.696373	0.723811
ARFRP1	0.384585	0.533685	0.668401
ARG1	0.564552	0.390648	0.60627
ARG2	-1.08386	0.19247	0.483374
ARGFX	0.00614285	0.899487	0.776291
ARGLU1	0.634759	0.341824	0.58439
ARHGAP1	1.09334	0.120419	0.404381
ARHGAP10	0.941459	0.17595	0.466712
ARHGAP11A	-2.45238	0.00186485	0.0736306
ARHGAP11B	-1.96948	0.0134933	0.168678
ARHGAP12	-1.35629	0.0966044	0.372028
ARHGAP15	0.270834	0.636036	0.706299
ARHGAP17	-1.53446	0.0579379	0.305336
ARHGAP18	-0.445728	0.641262	0.707728
ARHGAP19	-1.88412	0.0183933	0.196348
ARHGAP20	0.816997	0.234119	0.514624
ARHGAP21	-0.243375	0.840935	0.76455
ARHGAP22	-1.71241	0.0331027	0.24313
ARHGAP24	-0.0899264	0.999676	0.792955
ARHGAP25	-0.00786721	0.914037	0.779234
ARHGAP26	0.0417806	0.86264	0.768087
ARHGAP27	1.16752	0.0988173	0.37496
ARHGAP28	0.0442126	0.860135	0.768087
ARHGAP29	0.630073	0.344957	0.585987
ARHGAP30	1.66979	0.0207299	0.206822
ARHGAP31	-0.00974473	0.915989	0.779852
ARHGAP32	0.667186	0.320649	0.572789
ARHGAP33	-0.171701	0.914977	0.779587
ARHGAP35	1.36376	0.0562557	0.3017
ARHGAP36	0.197253	0.706329	0.726016
ARHGAP39	0.545487	0.404603	0.61261
ARHGAP4	-1.58351	0.0498996	0.286465
ARHGAP40	0.130564	0.772292	0.746291
ARHGAP42	0.15641	0.746502	0.737828
ARHGAP44	-0.808805	0.346125	0.586361
ARHGAP5	0.080746	0.822692	0.760158
ARHGAP6	-0.170828	0.915885	0.779852
ARHGAP8	1.26881	0.0744302	0.33484
ARHGAP9	0.0918931	0.811344	0.758143
ARHGDIA	-0.0286605	0.935683	0.783631
ARHGDIB	1.56564	0.0296064	0.234953
ARHGDIG	-0.103897	0.985716	0.790587
ARHGEF1	-0.895404	0.291061	0.552763
ARHGEF10	-1.36055	0.0954868	0.370996
ARHGEF10L	-0.0332234	0.94044	0.784308
ARHGEF11	-0.378729	0.705351	0.725876
ARHGEF12	-0.868485	0.30751	0.564148
ARHGEF15	-0.23266	0.851932	0.766515
ARHGEF16	0.194303	0.709206	0.726993
ARHGEF17	-0.0989617	0.990876	0.790859
ARHGEF18	-0.920329	0.276366	0.543226
ARHGEF19	-0.357388	0.726239	0.731847
ARHGEF2	0.407329	0.514262	0.659121
ARHGEF25	-1.09408	0.187927	0.478579
ARHGEF26	0.44145	0.485825	0.647505
ARHGEF28	-0.378032	0.706031	0.726016
ARHGEF3	0.41501	0.507786	0.657155
ARHGEF33	0.880055	0.203144	0.489733
ARHGEF35	1.56613	0.0295584	0.234953
ARHGEF37	2.72046	0.000207775	0.0320251
ARHGEF38	2.80602	0.000131322	0.0271647
ARHGEF39	-0.0854495	0.994995	0.791718
ARHGEF4	-0.43931	0.647297	0.709647
ARHGEF40	-0.855386	0.315732	0.56925
ARHGEF5	1.77478	0.0142202	0.170968
ARHGEF6	0.953413	0.170986	0.461416
ARHGEF7	1.18135	0.0951544	0.370383
ARHGEF9	-0.123589	0.965136	0.788296
ARID1A	-0.259236	0.824715	0.760566
ARID1B	0.952314	0.171438	0.461906
ARID2	-2.14721	0.00681404	0.129143
ARID3A	-0.0973313	0.992581	0.791253
ARID3B	-0.931282	0.270071	0.53974
ARID3C	-0.656333	0.458029	0.635842
ARID4A	0.439929	0.487075	0.647551
ARID4B	-0.824843	0.335457	0.580702
ARID5A	-0.853578	0.316879	0.570081
ARID5B	1.02175	0.1446	0.433891
ARIH1	-1.13399	0.170945	0.461416
ARIH2	-0.764643	0.376598	0.60117
ARL1	0.0218071	0.88326	0.77216
ARL10	-0.279357	0.804246	0.756493
ARL11	-0.465824	0.622521	0.701629
ARL13A	-0.567282	0.531769	0.667228
ARL13B	-2.53961	0.00125079	0.0597911
ARL14	1.45867	0.0419343	0.264217
ARL14EP	-0.710622	0.416041	0.616781
ARL14EPL	0.555951	0.396907	0.609221
ARL15	0.779431	0.254086	0.528789
ARL16	0.449132	0.479543	0.644718
ARL17A	-0.879909	0.300456	0.55945
ARL17B	-0.503291	0.58823	0.688375
ARL2	-0.465802	0.622542	0.701629
ARL2BP	-1.26804	0.122243	0.406472
ARL3	-0.620684	0.486843	0.647551
ARL4A	0.146693	0.756166	0.740123
ARL4C	-1.53047	0.0586361	0.306515
ARL4D	1.28748	0.0705199	0.327367
ARL5A	-1.38344	0.0896463	0.36041
ARL5B	-2.1336	0.00719327	0.130538
ARL5C	0.519749	0.423905	0.620753
ARL6	-1.22789	0.135536	0.424503
ARL6IP1	0.221266	0.683077	0.720582
ARL6IP4	-0.13069	0.957719	0.787318
ARL6IP5	2.7156	0.00021318	0.0320251
ARL6IP6	-1.39396	0.0870591	0.356246
ARL8A	0.496504	0.441791	0.629407
ARL8B	1.7863	0.0136294	0.168995
ARL9	0.25129	0.654423	0.711936
ARMC1	-0.0698127	0.978647	0.78984
ARMC10	0.715574	0.290676	0.552536
ARMC12	-0.889799	0.294436	0.554994
ARMC2	-0.0154696	0.921945	0.781016
ARMC3	0.0433243	0.86105	0.768087
ARMC4	-0.141561	0.946372	0.785597
ARMC5	-1.50537	0.0631908	0.315693
ARMC6	-0.763983	0.377065	0.601395
ARMC7	1.17676	0.0963572	0.372028
ARMC8	-0.163713	0.923288	0.781152
ARMC9	-1.30463	0.111034	0.392378
ARMCX1	-1.0004	0.232611	0.513881
ARMCX2	-0.36462	0.719137	0.729544
ARMCX3	0.301134	0.607971	0.696972
ARMCX4	-0.271456	0.812269	0.758246
ARMCX5	1.09104	0.121144	0.405062
ARMCX6	-0.429295	0.656759	0.712855
ARMS2	-0.721828	0.407665	0.614199
ARNT	-0.0675396	0.976271	0.78984
ARNT2	-0.86892	0.30724	0.564087
ARNTL	0.785566	0.250747	0.526706
ARNTL2	-0.0582379	0.966551	0.788556
ARPC1A	1.55103	0.0310812	0.237603
ARPC1B	0.772113	0.258109	0.530845
ARPC2	-0.162502	0.924548	0.781597
ARPC3	0.552864	0.399168	0.610276
ARPC4	1.17869	0.0958502	0.371658
ARPC5	0.518358	0.424963	0.621413
ARPC5L	-0.150532	0.937017	0.783783
ARPP19	-0.747553	0.38882	0.605581
ARPP21	-0.887252	0.295979	0.555967
ARR3	0.136831	0.766015	0.744052
ARRB1	1.3199	0.0641325	0.317389
ARRB2	-2.37158	0.00266871	0.0821973
ARRDC1	1.61939	0.0246859	0.219304
ARRDC2	0.869564	0.208079	0.493338
ARRDC3	1.97315	0.00664167	0.12813
ARRDC4	1.88587	0.00935868	0.147491
ARRDC5	-0.269108	0.814656	0.758846
ARSA	0.611335	0.357663	0.592138
ARSB	-0.441202	0.645515	0.708674
ARSD	0.110592	0.792395	0.752737
ARSE	-1.57495	0.0512322	0.289528
ARSF	-0.59979	0.504174	0.655243
ARSG	-1.36064	0.0954626	0.370996
ARSH	2.71111	0.000218289	0.0320251
ARSI	-0.535897	0.559117	0.677919
ARSJ	0.0353547	0.869264	0.768652
ARSK	-0.262546	0.821339	0.760045
ART1	-0.797309	0.353902	0.590265
ART3	7.39834e-05	0.905786	0.777603
ART4	0.740865	0.275782	0.542925
ART5	-0.000174927	0.906045	0.777621
ARTN	-1.16013	0.160456	0.451326
ARV1	2.04228	0.00501682	0.114231
ARVCF	0.221169	0.68317	0.720582
ARX	0.585479	0.375671	0.60091
AS3MT	1.68406	0.0197156	0.202416
ASAH1	2.813	0.000126428	0.0271647
ASAH2	-0.0740607	0.983087	0.790311
ASAH2B	-0.0145072	0.920943	0.780906
ASAP1	-0.679482	0.439842	0.62859
ASAP2	-0.240811	0.843564	0.765112
ASAP3	0.280815	0.626731	0.702663
ASB1	-1.92633	0.0158044	0.180262
ASB10	0.226843	0.677718	0.719874
ASB11	1.24232	0.0802783	0.344548
ASB12	1.10671	0.116274	0.399207
ASB13	0.715816	0.290531	0.552513
ASB14	-0.570039	0.529399	0.666057
ASB15	1.44771	0.0434125	0.26865
ASB16	-0.0186818	0.925288	0.781731
ASB17	0.359201	0.555791	0.6766
ASB18	-0.782035	0.364405	0.595017
ASB2	-0.0790574	0.988311	0.790828
ASB3	0.340279	0.572553	0.682346
ASB4	0.200787	0.702889	0.725399
ASB5	0.212265	0.691759	0.72261
ASB6	-0.58046	0.520491	0.662389
ASB7	0.171402	0.731669	0.733247
ASB8	0.549943	0.401315	0.611265
ASB9	0.874827	0.205593	0.491442
ASCC1	-0.505277	0.586438	0.687717
ASCC2	1.98638	0.00629846	0.125726
ASCC3	0.365196	0.55053	0.67497
ASCL1	-0.373701	0.710254	0.727331
ASCL2	1.0566	0.132402	0.42099
ASCL3	-1.98598	0.012692	0.16475
ASCL4	0.221339	0.683006	0.720562
ASCL5	-1.57891	0.0506124	0.287335
ASF1A	-0.391178	0.693267	0.723098
ASF1B	-0.558926	0.538984	0.670969
ASGR1	-1.77251	0.0270936	0.227243
ASGR2	-0.736532	0.396828	0.609162
ASH1L	1.24342	0.0800269	0.34399
ASH2L	-0.0539933	0.962117	0.7877
ASIC1	0.323062	0.588011	0.688375
ASIC2	0.670268	0.318682	0.571111
ASIC3	0.148673	0.754194	0.739879
ASIC4	0.148198	0.754667	0.739952
ASIC5	1.07251	0.127105	0.413267
ASIP	-2.68161	0.000634773	0.0436131
ASL	0.725035	0.285043	0.549392
ASMT	0.895221	0.196159	0.484584
ASMTL	-0.644042	0.467855	0.640507
ASNA1	0.366966	0.548981	0.674329
ASNS	-0.781389	0.364853	0.595331
ASNSD1	-1.43215	0.0781707	0.340358
ASPA	-0.446996	0.640073	0.707613
ASPDH	0.416245	0.506749	0.656348
ASPG	1.29152	0.0696976	0.325565
ASPH	1.15528	0.102152	0.379605
ASPHD1	-1.69624	0.0349022	0.247563
ASPHD2	0.389882	0.529128	0.666057
ASPM	-1.00986	0.227784	0.510172
ASPN	-0.773604	0.370284	0.598688
ASPRV1	-0.225966	0.858816	0.768042
ASPSCR1	-0.213574	0.871589	0.768891
ASRGL1	0.0662958	0.837459	0.763907
ASS1	-0.501971	0.589424	0.688818
ASTE1	0.56896	0.387464	0.605581
ASTL	-0.136704	0.95144	0.786361
ASTN1	0.0927187	0.810505	0.757858
ASTN2	0.407438	0.51417	0.659121
ASUN	-0.492181	0.598308	0.693483
ASXL1	-0.719005	0.409765	0.615073
ASXL2	-1.74085	0.030131	0.234953
ASXL3	-0.852256	0.317718	0.570416
ASZ1	-0.695421	0.427563	0.622854
ATAD1	0.0023131	0.903462	0.777033
ATAD2	-0.414825	0.670528	0.71768
ATAD2B	-0.113283	0.975905	0.78984
ATAD3A	-0.998213	0.233736	0.514606
ATAD3B	-0.964345	0.251665	0.527328
ATAD3C	-0.167995	0.918832	0.780202
ATAD5	-0.633661	0.476242	0.64327
ATAT1	-1.59931	0.0475189	0.2802
ATCAY	-0.0695904	0.978414	0.78984
ATE1	-1.23159	0.134265	0.423105
ATF1	-0.80544	0.34839	0.587549
ATF2	-3.00928	0.000115962	0.0260839
ATF3	0.34857	0.565179	0.679544
ATF4	-0.59343	0.509513	0.657488
ATF5	-1.05954	0.203606	0.490218
ATF6	1.03744	0.139006	0.427514
ATF6B	0.878435	0.2039	0.490368
ATF7	-0.600397	0.503665	0.655041
ATF7IP	-0.360187	0.723487	0.730661
ATF7IP2	-1.25202	0.127418	0.413431
ATG10	0.32283	0.58822	0.688375
ATG12	0.239994	0.665146	0.715551
ATG13	-0.391642	0.692818	0.722957
ATG14	0.166453	0.736555	0.734712
ATG16L1	0.614953	0.355187	0.59108
ATG16L2	0.87277	0.206562	0.491835
ATG2A	0.988802	0.156905	0.448721
ATG2B	0.160886	0.742064	0.736704
ATG3	-0.0102115	0.916475	0.779936
ATG4A	2.14329	0.00328203	0.0920537
ATG4B	0.40694	0.514591	0.659121
ATG4C	-1.09156	0.18904	0.479037
ATG4D	0.12229	0.780603	0.749251
ATG5	0.804291	0.240745	0.518954
ATG7	-0.216372	0.868702	0.768585
ATG9A	-0.0960071	0.993966	0.791505
ATG9B	1.86072	0.0103067	0.153674
ATHL1	-1.22325	0.137143	0.426454
ATIC	-1.72132	0.0321464	0.240627
ATL1	0.908014	0.190405	0.480806
ATL2	-0.996155	0.234799	0.514827
ATL3	1.57199	0.0289845	0.233857
ATM	-1.7369	0.0305294	0.23569
ATMIN	0.423868	0.500372	0.652817
ATN1	0.0103319	0.895143	0.774919
ATOH1	-0.661593	0.45386	0.633857
ATOH7	-0.599082	0.504767	0.655553
ATOH8	1.35538	0.057696	0.304908
ATOX1	0.0348471	0.869788	0.768766
ATP10A	-1.38281	0.0898017	0.360707
ATP10B	1.19976	0.0904467	0.361781
ATP10D	-1.10406	0.183568	0.474195
ATP11A	0.0307006	0.874068	0.769367
ATP11B	0.361481	0.553787	0.675884
ATP11C	-0.442969	0.643853	0.708528
ATP12A	1.35464	0.057824	0.305336
ATP13A1	-0.365549	0.718227	0.728988
ATP13A2	1.46389	0.0412449	0.262457
ATP13A3	-0.157337	0.929926	0.782886
ATP13A4	1.21488	0.0867208	0.355449
ATP13A5	0.738189	0.277333	0.543815
ATP1A1	0.481739	0.453371	0.633663
ATP1A2	0.625141	0.348273	0.587549
ATP1A3	-0.0187812	0.925392	0.781731
ATP1A4	2.02658	0.00535056	0.116482
ATP1B1	1.24816	0.0789561	0.342091
ATP1B2	-0.197163	0.888556	0.773367
ATP1B3	0.183448	0.719823	0.729752
ATP1B4	1.05176	0.134047	0.422781
ATP2A1	-0.644116	0.467795	0.640507
ATP2A2	0.715168	0.290919	0.552645
ATP2A3	0.724636	0.285279	0.549392
ATP2B1	-0.172162	0.914498	0.779448
ATP2B2	0.457636	0.472639	0.642083
ATP2B3	0.0794596	0.824005	0.760455
ATP2B4	0.921761	0.184361	0.475127
ATP2C1	1.00616	0.150326	0.440215
ATP2C2	1.87531	0.00974674	0.15057
ATP4A	-0.683301	0.436882	0.626713
ATP4B	-1.27883	0.11885	0.402742
ATP5A1	-1.14619	0.165988	0.457524
ATP5B	-1.00273	0.231412	0.513002
ATP5C1	-1.17245	0.155686	0.447054
ATP5D	-0.337315	0.746073	0.737811
ATP5E	0.687089	0.308085	0.564481
ATP5EP2	0.776753	0.255553	0.529594
ATP5F1	-0.429534	0.656533	0.712793
ATP5G1	0.629709	0.345201	0.585987
ATP5G2	-1.17655	0.154121	0.444799
ATP5G3	-1.44042	0.0763455	0.33833
ATP5H	1.93477	0.00773479	0.134934
ATP5I	0.594443	0.369366	0.597621
ATP5J	0.420863	0.50288	0.654594
ATP5J2	1.2019	0.0899113	0.360952
ATP5J2-PTCD1	-0.0105038	0.916779	0.779982
ATP5L	-0.0960787	0.993891	0.791505
ATP5L2	-0.660813	0.454478	0.633972
ATP5O	0.097421	0.80573	0.756513
ATP5S	0.957391	0.169358	0.460317
ATP5SL	-0.644706	0.467321	0.640411
ATP6AP1	1.9587	0.00703594	0.130404
ATP6AP1L	0.297407	0.611393	0.698127
ATP6AP2	2.9485	5.94145e-05	0.0186107
ATP6V0A1	1.41145	0.0486198	0.283323
ATP6V0A2	1.0927	0.120618	0.40467
ATP6V0A4	-0.102236	0.987453	0.790667
ATP6V0B	1.24923	0.0787179	0.341504
ATP6V0C	2.07313	0.00441498	0.107625
ATP6V0D1	0.773093	0.257568	0.530493
ATP6V0D2	0.676395	0.314795	0.569161
ATP6V0E1	2.13499	0.00340059	0.0940118
ATP6V0E2	-0.113767	0.975399	0.78984
ATP6V1A	0.772589	0.257846	0.530845
ATP6V1B1	0.357553	0.557241	0.677033
ATP6V1B2	-0.996328	0.234709	0.514827
ATP6V1C1	0.807327	0.239149	0.517875
ATP6V1C2	-0.270413	0.813328	0.758524
ATP6V1D	0.511265	0.430383	0.624084
ATP6V1E1	1.92761	0.00795564	0.13629
ATP6V1E2	-0.259245	0.824706	0.760566
ATP6V1F	0.352147	0.562012	0.678679
ATP6V1G1	1.73645	0.0163519	0.184031
ATP6V1G3	0.106426	0.796607	0.754115
ATP6V1H	0.676214	0.31491	0.569229
ATP7A	0.932139	0.179893	0.470994
ATP7B	0.92324	0.18372	0.474341
ATP8A1	1.04731	0.135571	0.424521
ATP8A2	-1.45495	0.0732251	0.332271
ATP8B1	1.65721	0.0216623	0.208871
ATP8B2	-2.11434	0.0077623	0.135118
ATP8B3	-1.24651	0.12924	0.416049
ATP8B4	1.60739	0.0257184	0.223019
ATP9A	0.0838734	0.819505	0.759559
ATP9B	1.11538	0.113646	0.39523
ATPAF1	0.760766	0.264434	0.535201
ATPAF2	-1.4499	0.0742986	0.334552
ATPIF1	-0.698731	0.425039	0.621413
ATR	-0.787848	0.360385	0.593016
ATRAID	0.258311	0.647793	0.70971
ATRIP	-0.856202	0.315216	0.56925
ATRN	0.411133	0.511049	0.657901
ATRNL1	-0.702295	0.422331	0.620038
ATRX	0.0464941	0.857787	0.767832
ATXN1	0.644348	0.335472	0.580702
ATXN10	-0.522061	0.571386	0.68205
ATXN1L	-0.703034	0.42177	0.619829
ATXN2	-0.731118	0.400797	0.610898
ATXN2L	-0.958677	0.254757	0.529272
ATXN3	-0.172733	0.913905	0.779218
ATXN3L	-0.246008	0.838238	0.764031
ATXN7	-0.662805	0.452903	0.633432
ATXN7L1	0.278314	0.629058	0.703597
ATXN7L2	-1.51665	0.0611102	0.312494
ATXN7L3	-0.0626792	0.971191	0.789161
ATXN7L3B	-0.635721	0.474571	0.642768
AUH	-0.00326043	0.909249	0.778352
AUNIP	0.299297	0.609657	0.697559
AUP1	0.129889	0.772969	0.746529
AURKA	-0.876567	0.302508	0.56081
AURKAIP1	-0.329184	0.754156	0.739879
AURKB	-2.70999	0.000551991	0.0426251
AURKC	0.229241	0.675419	0.719269
AUTS2	0.611279	0.357701	0.592138
AVEN	-1.15248	0.163475	0.454989
AVIL	1.03277	0.140652	0.429205
AVL9	-0.0353595	0.942667	0.784746
AVP	-0.239185	0.845232	0.765783
AVPI1	1.30749	0.0665198	0.32115
AVPR1A	-1.01786	0.223758	0.506548
AVPR1B	-0.562939	0.535513	0.669003
AVPR2	-1.07443	0.196735	0.484726
AWAT1	1.66066	0.021403	0.208403
AWAT2	0.247636	0.657885	0.713355
AXDND1	-0.340139	0.743272	0.737006
AXIN1	-0.0302101	0.937298	0.783783
AXIN2	-0.457006	0.630715	0.704496
AXL	-1.84905	0.0208186	0.20715
AZGP1	2.64451	0.000308833	0.0369747
AZI1	-0.296711	0.786697	0.750741
AZI2	-0.27144	0.812285	0.758246
AZIN1	1.35563	0.0576517	0.304802
AZU1	0.0350256	0.869604	0.768716
B2M	0.915336	0.187169	0.477844
B3GALNT1	0.308086	0.601611	0.694951
B3GALNT2	-1.49105	0.0659189	0.320442
B3GALT1	-2.02271	0.0110565	0.157553
B3GALT2	-0.375342	0.708653	0.726993
B3GALT4	0.785421	0.250825	0.526706
B3GALT5	0.501501	0.43791	0.62721
B3GALT6	0.0552657	0.84877	0.766515
B3GALTL	0.319583	0.591157	0.689828
B3GAT1	-1.13467	0.170665	0.461266
B3GAT2	1.0246	0.143572	0.432935
B3GAT3	0.52755	0.417998	0.617832
B3GNT1	-0.788427	0.359986	0.593003
B3GNT2	0.665925	0.321456	0.573314
B3GNT3	2.07444	0.00439105	0.107625
B3GNT4	-1.89218	0.017872	0.194234
B3GNT5	-0.526137	0.567758	0.680347
B3GNT6	1.34637	0.0592773	0.308555
B3GNT7	1.16547	0.0993697	0.37566
B3GNT8	0.603756	0.362885	0.594359
B3GNT9	0.800242	0.242883	0.52096
B3GNTL1	-1.41063	0.0830846	0.348433
B4GALNT1	-2.0736	0.00909976	0.145417
B4GALNT2	1.55127	0.0310565	0.237603
B4GALNT3	-0.216724	0.86834	0.768585
B4GALNT4	-0.0798251	0.989114	0.790838
B4GALT1	2.40091	0.00102827	0.0541326
B4GALT2	-0.159438	0.927738	0.78253
B4GALT3	0.364852	0.550831	0.67497
B4GALT4	0.894718	0.196388	0.484584
B4GALT5	0.822297	0.231394	0.513002
B4GALT6	-1.25574	0.126201	0.412042
B4GALT7	1.19494	0.0916597	0.364326
B9D1	-1.0721	0.1978	0.484892
B9D2	-1.38129	0.0901819	0.361355
BAALC	0.483086	0.452308	0.633197
BAAT	-0.495904	0.594922	0.691735
BABAM1	0.293935	0.61459	0.69959
BACE1	-1.19259	0.148118	0.438468
BACE2	-0.303124	0.78024	0.749153
BACH1	0.0657013	0.838068	0.764012
BACH2	-0.393179	0.691332	0.722398
BAD	0.156249	0.746662	0.737853
BAG1	1.26725	0.0747647	0.335836
BAG2	-2.49328	0.00154891	0.0666788
BAG3	-0.272817	0.810885	0.757978
BAG4	-1.26351	0.123689	0.40851
BAG5	1.21068	0.0877434	0.357666
BAG6	-1.1973	0.14639	0.436039
BAHD1	-0.560483	0.537636	0.670433
BAI1	-0.977506	0.244587	0.521933
BAI2	-0.552933	0.544188	0.672565
BAI3	-0.571926	0.527781	0.66553
BAIAP2	1.29443	0.0691084	0.325235
BAIAP2L1	0.708145	0.295151	0.555284
BAIAP2L2	-0.134341	0.953908	0.786859
BAIAP3	1.06212	0.130546	0.417849
BAK1	-0.925658	0.273291	0.541395
BAMBI	1.07124	0.127519	0.413433
BANF1	-0.43691	0.649559	0.710384
BANF2	-1.64103	0.0416845	0.263872
BANK1	1.22744	0.0837206	0.349263
BANP	-1.70439	0.033985	0.24511
BAP1	-0.0199435	0.926602	0.781997
BARD1	-0.801741	0.350891	0.588388
BARHL1	-0.0346269	0.941903	0.784651
BARHL2	-0.66315	0.452631	0.633429
BARX1	0.260637	0.645603	0.708674
BARX2	2.10986	0.00378403	0.0993312
BASP1	0.457738	0.472556	0.642083
BATF	1.4068	0.0493239	0.285478
BATF2	-0.650671	0.462541	0.637814
BATF3	-1.1443	0.16675	0.458003
BAX	-1.1554	0.162319	0.453575
BAZ1A	-0.930358	0.270598	0.540225
BAZ1B	-2.10994	0.00789763	0.136208
BAZ2A	-0.42563	0.660236	0.714109
BAZ2B	0.0773759	0.826131	0.760875
BBC3	-0.125619	0.963015	0.787724
BBIP1	-1.69923	0.0345627	0.246451
BBOX1	0.508641	0.432399	0.625005
BBS1	-0.369284	0.71457	0.728079
BBS10	-1.12828	0.173299	0.464396
BBS12	0.436253	0.490102	0.648942
BBS2	-1.3146	0.108126	0.388576
BBS4	-1.45538	0.0731349	0.332133
BBS5	1.0065	0.1502	0.440215
BBS7	-0.273829	0.809857	0.757571
BBS9	0.0988864	0.804244	0.756493
BBX	-1.14138	0.167929	0.458779
BCAM	0.920065	0.1851	0.475828
BCAN	-0.623196	0.484781	0.647052
BCAP29	0.499134	0.439746	0.62859
BCAP31	2.0664	0.00454049	0.10872
BCAR1	-0.20803	0.877315	0.770349
BCAR3	0.763842	0.262709	0.534153
BCAS1	2.20852	0.00247262	0.081001
BCAS2	-0.804375	0.349109	0.587549
BCAS3	-0.585299	0.516381	0.659787
BCAS4	0.330133	0.58164	0.685798
BCAT1	-1.60735	0.046344	0.276421
BCAT2	-0.135281	0.952926	0.786611
BCCIP	-1.22183	0.137636	0.42649
BCDIN3D	1.3103	0.0659729	0.32049
BCHE	-0.619198	0.488065	0.647979
BCKDHA	0.984469	0.158581	0.44998
BCKDHB	0.390607	0.528507	0.665755
BCKDK	-0.467568	0.620906	0.701629
BCL10	-0.433609	0.652677	0.711659
BCL11A	-1.18467	0.15106	0.441023
BCL11B	-0.303343	0.780019	0.749125
BCL2	-1.57968	0.0504929	0.287089
BCL2A1	-0.543957	0.55203	0.675294
BCL2L1	1.71523	0.0176481	0.192647
BCL2L10	-0.693892	0.428733	0.623534
BCL2L11	0.684532	0.309681	0.56525
BCL2L12	-0.0158521	0.922343	0.781021
BCL2L13	1.10094	0.118048	0.401918
BCL2L14	1.63262	0.0235889	0.213925
BCL2L15	1.70136	0.0185438	0.197292
BCL2L2	0.942616	0.175465	0.466329
BCL2L2-PABPN1	0.941838	0.175791	0.466611
BCL3	2.40372	0.0010147	0.0537568
BCL6	1.4038	0.0497829	0.286247
BCL6B	-1.66921	0.0380949	0.254706
BCL7A	-0.709774	0.416679	0.617037
BCL7B	-0.73682	0.396618	0.608966
BCL7C	0.827398	0.228792	0.511159
BCL9	-0.771724	0.371604	0.598994
BCL9L	-0.798724	0.352939	0.589519
BCLAF1	-0.182287	0.903979	0.777033
BCMO1	0.644425	0.335421	0.580702
BCO2	0.400184	0.520324	0.662317
BCOR	-0.152656	0.934804	0.783631
BCORL1	-2.35541	0.00286333	0.0864577
BCR	1.00344	0.151346	0.44132
BCS1L	-1.07888	0.194715	0.483803
BDH1	0.0419338	0.862482	0.768087
BDH2	0.159818	0.743122	0.737006
BDKRB1	1.15906	0.101112	0.378393
BDNF	-0.636265	0.474131	0.642406
BDP1	-0.102051	0.987647	0.790667
BEAN1	-0.273935	0.809749	0.75756
BECN1	1.22882	0.0833962	0.349116
BECN1P1	1.10704	0.116172	0.399188
BEGAIN	-1.61955	0.0446072	0.271861
BEND2	-1.15465	0.162615	0.45379
BEND3	-0.179722	0.906642	0.777621
BEND4	-1.35446	0.0970892	0.37341
BEND5	-0.228801	0.855899	0.767067
BEND6	0.989998	0.156445	0.448368
BEND7	-0.880709	0.299966	0.558979
BEST1	1.115	0.11376	0.39523
BEST2	0.640362	0.338103	0.582162
BEST3	-1.2831	0.117527	0.400731
BEST4	-0.230759	0.853886	0.76673
BET1	1.59188	0.027108	0.227243
BET1L	1.12138	0.111855	0.393436
BEX1	0.616968	0.353813	0.590182
BEX2	0.11695	0.78598	0.750741
BEX4	0.9919	0.155716	0.447054
BEX5	0.0975997	0.805549	0.756513
BFAR	0.210418	0.693546	0.723191
BFSP1	-0.268508	0.815267	0.759016
BFSP2	0.175746	0.72739	0.732212
BGLAP	-0.728388	0.402809	0.611914
BGN	-0.774538	0.369631	0.597826
BHLHA15	-0.382211	0.701964	0.725182
BHLHA9	-1.33694	0.101825	0.379268
BHLHB9	0.0361792	0.868414	0.768585
BHLHE22	0.668226	0.319985	0.572617
BHLHE23	-1.00478	0.230365	0.512121
BHLHE40	1.611	0.0254039	0.222156
BHLHE41	1.33053	0.0621439	0.314335
BHMT	-0.0308664	0.937982	0.783812
BHMT2	-0.177404	0.90905	0.77829
BICC1	-0.0465667	0.954362	0.786859
BICD1	-0.216938	0.868118	0.768555
BICD2	-1.2242	0.13681	0.426305
BID	-0.334722	0.748648	0.738416
BIK	0.848662	0.218171	0.501088
BIN1	-1.30388	0.111257	0.392566
BIN2	0.0848581	0.818502	0.759498
BIN3	-1.29606	0.113585	0.39523
BIRC2	-0.303835	0.779524	0.748799
BIRC3	0.957902	0.16915	0.460172
BIRC5	-0.474045	0.614924	0.699752
BIRC6	-0.659018	0.455899	0.634495
BIRC7	-0.0342542	0.941515	0.784592
BIRC8	-0.822608	0.336931	0.581525
BIVM	-0.21786	0.867168	0.768555
BLACE	-1.97048	0.0134436	0.168423
BLCAP	2.24603	0.0020942	0.0750467
BLID	-0.56364	0.534907	0.668737
BLK	0.227962	0.676645	0.719698
BLM	0.0300118	0.874779	0.769619
BLMH	-1.50615	0.0630466	0.315568
BLNK	1.37982	0.0535809	0.295377
BLOC1S2	-0.627806	0.481009	0.645772
BLOC1S3	0.454313	0.47533	0.643208
BLOC1S4	-0.0278607	0.934849	0.783631
BLOC1S5	-1.27964	0.118597	0.40253
BLOC1S6	-0.8371	0.327449	0.576726
BLVRA	0.441441	0.485833	0.647505
BLVRB	2.18803	0.0027047	0.0829614
BLZF1	1.53929	0.0323121	0.240941
BMF	1.15067	0.103431	0.381967
BMI1	-0.286863	0.796643	0.754115
BMP1	0.0284966	0.876344	0.769949
BMP10	0.292669	0.615756	0.700172
BMP15	-2.14382	0.00690699	0.129143
BMP2	1.31078	0.0658796	0.320442
BMP2K	-0.155677	0.931656	0.78319
BMP3	0.0524697	0.851642	0.766515
BMP4	0.252166	0.653594	0.711789
BMP5	-0.335206	0.748167	0.738416
BMP6	0.357126	0.557617	0.677158
BMP7	0.498002	0.440625	0.629051
BMP8A	-0.313276	0.770047	0.745189
BMP8B	-0.441612	0.64513	0.708674
BMPER	-0.190295	0.895672	0.775035
BMPR1A	-0.562367	0.536007	0.669367
BMPR1B	-0.0277641	0.934749	0.783631
BMPR2	0.159248	0.743687	0.737032
BMS1	-1.57417	0.051355	0.289557
BMX	0.97155	0.163656	0.455244
BNC1	-1.16683	0.15785	0.449285
BNC2	-0.752461	0.385285	0.604764
BNIP1	-1.79371	0.0252108	0.221463
BNIP2	-1.49156	0.0658205	0.320442
BNIP3	-0.655831	0.458429	0.635842
BNIP3L	0.290901	0.617388	0.700359
BNIPL	1.37312	0.0546828	0.298414
BOC	-0.382843	0.70135	0.724985
BOD1	-0.63083	0.478544	0.644425
BOD1L1	-0.286431	0.79708	0.754307
BOD1L2	0.494745	0.443161	0.629869
BOK	-0.892179	0.293	0.553895
BOLA1	1.07987	0.124711	0.409971
BOLA2B	0.98261	0.159304	0.450351
BOLA3	0.0914418	0.811802	0.758222
BOLL	-1.23411	0.133407	0.421947
BORA	-0.0405863	0.94812	0.785942
BPGM	0.973421	0.162913	0.454278
BPHL	0.137081	0.765765	0.744052
BPI	0.457669	0.472612	0.642083
BPIFA1	1.06426	0.129828	0.416829
BPIFA2	1.41466	0.0481396	0.281921
BPIFA3	1.75274	0.0154141	0.177528
BPIFB1	2.55668	0.000482249	0.0414499
BPIFB2	2.5552	0.00048581	0.0414499
BPIFB3	-0.0145587	0.920997	0.780906
BPIFB4	1.63783	0.0231687	0.212366
BPIFB6	2.40009	0.00103228	0.0541518
BPIFC	1.34353	0.0597837	0.309502
BPNT1	0.2904	0.617851	0.700563
BPTF	-0.301083	0.782294	0.749923
BPY2	-0.772086	0.371349	0.598981
BPY2B	-0.516142	0.576673	0.683689
BPY2C	0.506925	0.433719	0.625682
BRAF	0.288556	0.619555	0.701209
BRAP	-0.336882	0.746503	0.737828
BRAT1	-1.23605	0.132747	0.421248
BRCA1	-0.114448	0.974687	0.78976
BRCA2	-0.124796	0.963875	0.788053
BRCC3	-0.0119498	0.918283	0.780165
BRD1	-0.127901	0.960632	0.787415
BRD2	-0.500055	0.591157	0.689828
BRD3	-0.506777	0.585085	0.687238
BRD4	-0.608387	0.497004	0.651446
BRD7	-1.21548	0.139862	0.428378
BRD8	-0.383877	0.700345	0.724693
BRD9	-0.0682081	0.976969	0.78984
BRDT	0.942761	0.175404	0.466329
BRE	-1.06565	0.200763	0.487085
BRF1	0.165932	0.73707	0.734881
BRF2	-0.246595	0.837636	0.763907
BRI3	1.74641	0.0157723	0.180262
BRI3BP	-0.217675	0.867358	0.768555
BRICD5	-0.00242586	0.908382	0.778122
BRINP1	1.66342	0.0211976	0.208162
BRINP2	1.39233	0.0515697	0.289806
BRINP3	-0.455299	0.632307	0.704687
BRIP1	-0.47141	0.617354	0.700359
BRIX1	-0.461487	0.626546	0.702643
BRK1	1.11854	0.112701	0.394606
BRMS1	0.366116	0.549725	0.674654
BRMS1L	-1.44321	0.0757387	0.336965
BROX	1.40909	0.0489771	0.284691
BRPF1	-0.243694	0.840608	0.76455
BRPF3	0.870615	0.207581	0.493081
BRS3	-0.0205849	0.92727	0.782294
BRSK1	-0.688253	0.433061	0.625461
BRSK2	-0.705956	0.419558	0.618946
BRWD1	0.418574	0.504796	0.655553
BRWD3	0.580702	0.379059	0.601734
BSCL2	0.961838	0.167551	0.458742
BSDC1	1.05797	0.13194	0.419971
BSG	-0.574701	0.525405	0.664285
BSN	0.0240075	0.880984	0.771604
BSND	0.0399871	0.864488	0.768456
BSPH1	0.60753	0.360279	0.593003
BSPRY	2.43045	0.000893634	0.0523047
BST1	-0.168314	0.9185	0.780202
BST2	-0.0114699	0.917783	0.779982
BSX	0.25175	0.653987	0.711867
BTAF1	-0.39912	0.685599	0.721702
BTBD1	0.159978	0.742963	0.737006
BTBD10	-0.0281687	0.93517	0.783631
BTBD11	-0.729431	0.40204	0.611429
BTBD16	0.903465	0.192437	0.483374
BTBD17	-0.913226	0.280502	0.546174
BTBD18	0.108486	0.794524	0.75352
BTBD19	-1.17001	0.156623	0.448527
BTBD2	-0.27724	0.806394	0.756514
BTBD3	-0.349476	0.734036	0.734173
BTBD6	1.2318	0.0827013	0.348087
BTBD7	0.197652	0.705941	0.726016
BTBD8	-0.346432	0.737043	0.734881
BTBD9	0.026909	0.877985	0.770604
BTC	0.839112	0.222897	0.505616
BTD	0.868244	0.208707	0.493614
BTF3	0.097609	0.805539	0.756513
BTF3L4	0.114318	0.788634	0.751154
BTG1	0.417004	0.506112	0.656291
BTG2	-0.0502674	0.958226	0.787318
BTG3	0.945311	0.174339	0.465168
BTG4	-0.856043	0.315317	0.56925
BTK	0.702775	0.298415	0.55796
BTLA	-0.86685	0.308529	0.564481
BTN1A1	-1.77724	0.0266634	0.225921
BTN2A1	-1.07265	0.197545	0.484892
BTN2A2	-1.31269	0.108679	0.389245
BTN3A1	-0.64869	0.464125	0.638581
BTN3A2	-0.649466	0.463504	0.638225
BTN3A3	-0.290503	0.792963	0.752887
BTNL2	0.0703223	0.833339	0.76349
BTNL3	1.2219	0.085033	0.35218
BTNL8	0.902877	0.192701	0.483374
BTNL9	-0.625749	0.482691	0.645994
BTRC	-0.986176	0.240001	0.518481
BUB1	-2.10909	0.00792416	0.136208
BUB1B	-2.18926	0.00575295	0.11945
BUB3	-1.6527	0.0401651	0.259591
BUD13	-1.49006	0.0661108	0.320508
BUD31	0.466334	0.465634	0.639611
BVES	-0.372118	0.7118	0.727519
BYSL	-0.0870195	0.996636	0.791856
BZRAP1	-0.377373	0.706673	0.726078
BZW1	-1.31678	0.107498	0.387352
BZW2	0.00629126	0.899334	0.776291
C10orf10	1.6415	0.0228769	0.212
C10orf105	0.193753	0.709741	0.727138
C10orf107	0.254374	0.651508	0.711313
C10orf11	0.842092	0.221414	0.504536
C10orf112	0.74401	0.273967	0.541768
C10orf113	0.944723	0.174584	0.465283
C10orf118	1.26448	0.075361	0.336783
C10orf120	0.745475	0.273124	0.541308
C10orf126	-0.693742	0.428847	0.623534
C10orf128	1.06057	0.131064	0.418411
C10orf129	0.0778465	0.825651	0.760733
C10orf137	-0.877043	0.302215	0.560721
C10orf2	-1.98683	0.0126518	0.16475
C10orf35	-0.273601	0.810088	0.757615
C10orf53	0.00733776	0.898248	0.776136
C10orf54	2.16018	0.00305209	0.0888442
C10orf55	-0.434412	0.651918	0.711313
C10orf62	-0.747706	0.388709	0.605581
C10orf67	1.32221	0.0636966	0.316686
C10orf71	0.692702	0.304601	0.561814
C10orf76	-0.844844	0.322453	0.573575
C10orf82	-0.654696	0.459331	0.636162
C10orf88	-0.335066	0.748306	0.738416
C10orf90	0.157443	0.745477	0.737517
C10orf95	0.169542	0.733504	0.733888
C10orf99	0.778647	0.254515	0.529271
C11orf1	-0.194774	0.891029	0.774131
C11orf16	0.049101	0.855105	0.767067
C11orf21	-0.967991	0.24969	0.525829
C11orf24	0.284486	0.623324	0.701629
C11orf30	-0.883888	0.298025	0.557441
C11orf31	-0.123322	0.965414	0.788296
C11orf34	-0.452565	0.63486	0.705833
C11orf35	0.575959	0.38244	0.60347
C11orf40	1.02553	0.143235	0.432631
C11orf42	-0.511672	0.580681	0.685452
C11orf45	-1.04023	0.21277	0.496413
C11orf49	-0.192864	0.893009	0.774512
C11orf52	-0.227136	0.857612	0.767723
C11orf53	-0.2795	0.8041	0.756493
C11orf54	0.0420303	0.862383	0.768087
C11orf57	-1.14794	0.165285	0.456828
C11orf58	-0.544355	0.55168	0.675245
C11orf63	0.460453	0.470364	0.641673
C11orf65	-0.983362	0.241483	0.519491
C11orf68	-0.772633	0.370965	0.598981
C11orf70	-0.264813	0.819029	0.759559
C11orf71	0.31494	0.595369	0.691752
C11orf73	-0.393366	0.691152	0.722366
C11orf74	-0.772562	0.371015	0.598981
C11orf80	1.7277	0.016876	0.187527
C11orf82	-0.889501	0.294617	0.555123
C11orf84	-1.39156	0.0876436	0.357455
C11orf85	0.291283	0.617035	0.700312
C11orf86	0.823949	0.230549	0.512147
C11orf87	0.168598	0.734437	0.734236
C11orf88	0.0259375	0.878989	0.770958
C11orf91	-0.217493	0.867546	0.768555
C11orf94	-0.642564	0.469044	0.641026
C11orf95	-1.05856	0.204065	0.490368
C11orf96	-0.131855	0.956503	0.787075
C12orf10	-2.00602	0.0117751	0.161041
C12orf23	-0.99403	0.2359	0.515179
C12orf29	-0.404425	0.680494	0.720471
C12orf39	-0.424024	0.661762	0.714664
C12orf4	-0.144377	0.943435	0.784839
C12orf40	-0.530507	0.563882	0.679154
C12orf42	0.259421	0.646747	0.70938
C12orf43	-1.86908	0.0194018	0.200581
C12orf44	0.384593	0.533678	0.668401
C12orf45	-1.03097	0.217269	0.500236
C12orf49	0.300948	0.608142	0.696978
C12orf5	-1.3452	0.0995691	0.375878
C12orf50	-0.230705	0.853941	0.76673
C12orf52	-0.144956	0.942831	0.784764
C12orf54	0.265728	0.640819	0.707728
C12orf55	-0.0671097	0.975821	0.78984
C12orf56	-0.977699	0.244485	0.521864
C12orf57	-0.405325	0.679629	0.720224
C12orf60	-0.808019	0.346653	0.586361
C12orf65	-0.735168	0.397826	0.609718
C12orf66	-0.179741	0.906623	0.777621
C12orf68	-0.56177	0.536523	0.669729
C12orf71	-0.325768	0.75756	0.740663
C12orf73	-1.35302	0.0974733	0.374015
C12orf74	-0.169391	0.917379	0.779982
C12orf75	-1.69292	0.0352817	0.248685
C12orf76	0.129177	0.773684	0.746529
C13orf45	1.08817	0.122051	0.406362
C14orf1	1.24033	0.0807321	0.345198
C14orf105	-1.73495	0.0307281	0.236732
C14orf119	1.21715	0.0861725	0.354647
C14orf132	-0.30256	0.780806	0.749348
C14orf142	0.0150501	0.890254	0.773898
C14orf159	-0.933659	0.268717	0.53865
C14orf164	-0.246408	0.837828	0.763907
C14orf166	-0.588301	0.51384	0.659036
C14orf166B	-0.949197	0.259987	0.53212
C14orf177	0.181455	0.721779	0.730476
C14orf178	-0.290373	0.793095	0.752916
C14orf180	0.807129	0.239253	0.517875
C14orf2	1.14533	0.104929	0.384384
C14orf28	0.368442	0.547692	0.674036
C14orf37	-0.292852	0.790591	0.75227
C14orf39	0.0810092	0.822424	0.760158
C14orf79	0.206887	0.696966	0.724034
C14orf80	0.0235081	0.881501	0.771795
C14orf93	-0.155884	0.93144	0.783056
C15orf26	1.40543	0.0495337	0.28604
C15orf27	-0.521166	0.572184	0.682294
C15orf38	-0.248348	0.835843	0.763847
C15orf39	1.17335	0.0972598	0.373486
C15orf40	0.291842	0.61652	0.700243
C15orf41	-0.534787	0.560096	0.678244
C15orf43	0.564421	0.390743	0.60627
C15orf48	1.13726	0.107223	0.386968
C15orf52	0.966394	0.165716	0.457273
C15orf53	0.281585	0.626016	0.702285
C15orf57	-1.51008	0.0623149	0.314557
C15orf59	-0.226477	0.858291	0.767996
C15orf60	0.505177	0.435067	0.626236
C15orf61	-0.713997	0.413508	0.615428
C15orf65	0.373193	0.54355	0.672284
C16orf11	-2.08993	0.00854071	0.140882
C16orf13	-0.420925	0.664711	0.715449
C16orf45	-1.97118	0.0134086	0.168423
C16orf46	-1.01014	0.227639	0.509956
C16orf52	-0.882069	0.299135	0.558372
C16orf54	0.175506	0.727626	0.732251
C16orf58	0.83376	0.225577	0.507977
C16orf59	-1.03775	0.213971	0.496817
C16orf62	0.402136	0.518664	0.661452
C16orf70	-1.65151	0.0403172	0.260008
C16orf71	0.339332	0.573399	0.682785
C16orf72	-1.20231	0.14457	0.433891
C16orf74	-0.812551	0.343614	0.585472
C16orf78	0.10603	0.797007	0.754307
C16orf80	-1.87876	0.0187474	0.198057
C16orf82	0.344085	0.569162	0.681258
C16orf86	-1.82681	0.0224964	0.211243
C16orf87	-1.08179	0.193403	0.483374
C16orf89	0.648395	0.332814	0.579915
C16orf90	-0.71428	0.413296	0.615428
C16orf91	-0.296716	0.786692	0.750741
C16orf92	0.0219523	0.88311	0.77216
C16orf93	0.208092	0.695798	0.72353
C16orf95	-2.19955	0.00551722	0.117421
C16orf96	0.616116	0.354393	0.590487
C17orf104	0.00178793	0.904007	0.777033
C17orf105	0.351677	0.562427	0.678835
C17orf47	-0.0181844	0.92477	0.781696
C17orf49	-1.34077	0.100773	0.377964
C17orf51	-0.801832	0.35083	0.588388
C17orf53	-0.335938	0.74744	0.737983
C17orf58	-0.231301	0.853328	0.76673
C17orf59	-1.25057	0.127896	0.41428
C17orf62	1.43915	0.044598	0.271861
C17orf64	-0.0104239	0.916695	0.779982
C17orf67	0.153893	0.749002	0.738416
C17orf70	-0.203592	0.881903	0.77193
C17orf72	0.150982	0.751897	0.739678
C17orf74	-1.46292	0.0715568	0.328743
C17orf75	-0.880895	0.299853	0.558958
C17orf80	-0.204614	0.880846	0.771604
C17orf85	-2.32348	0.00328598	0.0920537
C17orf89	0.965107	0.166232	0.457857
C17orf97	-2.09287	0.00844353	0.140213
C17orf99	0.234887	0.670018	0.71768
C18orf21	-0.335185	0.748188	0.738416
C18orf25	0.0708826	0.832766	0.763483
C18orf32	0.425151	0.499302	0.65233
C18orf42	-0.947577	0.260888	0.532674
C18orf54	-1.38018	0.0904588	0.361781
C18orf63	-0.150194	0.937369	0.783783
C18orf8	-0.151776	0.935721	0.783631
C19orf10	0.191535	0.711908	0.727579
C19orf12	0.0804186	0.823026	0.760233
C19orf18	1.60614	0.025828	0.223442
C19orf24	0.613649	0.356078	0.591238
C19orf25	-0.620949	0.486625	0.647551
C19orf26	-1.49029	0.0660655	0.320508
C19orf33	-0.136226	0.95194	0.786437
C19orf35	-1.36373	0.0946572	0.369416
C19orf38	0.462239	0.468925	0.641026
C19orf40	-0.241816	0.842534	0.764852
C19orf43	-0.532605	0.562024	0.678679
C19orf44	-2.41325	0.00222143	0.0762568
C19orf45	-0.458802	0.629044	0.703597
C19orf47	1.3606	0.0567945	0.302967
C19orf48	-0.182436	0.903825	0.777033
C19orf52	-0.284372	0.799164	0.755201
C19orf53	0.343054	0.57008	0.681548
C19orf54	-2.3431	0.00301994	0.0884287
C19orf55	-1.30838	0.109934	0.391046
C19orf57	0.317222	0.593297	0.69082
C19orf59	-0.169624	0.917138	0.779982
C19orf60	0.427801	0.497098	0.651449
C19orf66	-0.014971	0.921426	0.780959
C19orf67	0.262252	0.644083	0.708528
C19orf68	-0.0615344	0.969995	0.789161
C19orf69	-1.38667	0.0888447	0.359246
C19orf70	0.678109	0.313713	0.568173
C19orf71	0.63346	0.342691	0.584637
C19orf77	0.165984	0.737019	0.734881
C19orf80	-0.405626	0.67934	0.720198
C19orf81	-0.244243	0.840046	0.764479
C1D	-0.792055	0.357493	0.592131
C1GALT1	0.929288	0.181113	0.471712
C1GALT1C1	0.672408	0.317321	0.570116
C1orf100	0.012944	0.892436	0.774512
C1orf101	0.987027	0.15759	0.449285
C1orf105	1.01386	0.147477	0.437356
C1orf106	-0.0225741	0.929341	0.782764
C1orf109	-0.733157	0.3993	0.610276
C1orf110	0.408147	0.51357	0.658772
C1orf111	1.49588	0.0372282	0.252364
C1orf112	0.519955	0.423748	0.620746
C1orf115	1.24267	0.0801984	0.344323
C1orf116	2.82922	0.0001157	0.0260839
C1orf122	1.60456	0.0259676	0.223442
C1orf123	-0.665102	0.451091	0.632728
C1orf127	0.074165	0.82941	0.762026
C1orf131	0.0197861	0.885351	0.772507
C1orf141	-0.310787	0.772543	0.746431
C1orf145	-0.224036	0.860803	0.768087
C1orf146	0.705237	0.296916	0.556558
C1orf158	0.978374	0.16096	0.452058
C1orf159	-0.785261	0.362171	0.594259
C1orf162	0.5457	0.404445	0.612536
C1orf167	0.897459	0.195143	0.484308
C1orf168	1.13266	0.108548	0.388965
C1orf170	-0.468314	0.620216	0.701629
C1orf172	2.4422	0.000844761	0.0505747
C1orf173	0.720413	0.287786	0.550575
C1orf174	-1.18452	0.151117	0.441103
C1orf177	0.721957	0.286867	0.550086
C1orf185	0.743597	0.274205	0.541831
C1orf189	0.517559	0.425571	0.62166
C1orf192	0.33496	0.577308	0.684081
C1orf194	0.292831	0.615607	0.700157
C1orf198	0.671092	0.318158	0.570653
C1orf204	1.3741	0.0545201	0.29839
C1orf21	1.92184	0.00813763	0.137935
C1orf210	1.75757	0.0151452	0.175562
C1orf216	0.425365	0.499124	0.65233
C1orf222	-1.38967	0.0881068	0.358071
C1orf226	1.00646	0.150214	0.440215
C1orf227	-0.794178	0.356039	0.591238
C1orf228	0.558249	0.395229	0.608155
C1orf233	0.628745	0.345848	0.586361
C1orf234	-0.187786	0.898274	0.776136
C1orf27	0.364178	0.551421	0.675203
C1orf35	-0.113574	0.9756	0.78984
C1orf43	0.513067	0.429003	0.623548
C1orf50	0.874382	0.205802	0.491507
C1orf51	1.48833	0.0381443	0.254706
C1orf52	-1.04714	0.209458	0.494838
C1orf53	0.371781	0.54478	0.67302
C1orf54	-1.55404	0.0546099	0.29839
C1orf56	0.180051	0.723157	0.730626
C1orf61	0.0938146	0.809391	0.757488
C1orf63	0.917336	0.186292	0.477176
C1orf64	1.66295	0.0212323	0.208162
C1orf65	0.560393	0.393667	0.60716
C1orf68	1.03191	0.14096	0.429682
C1orf74	-0.641352	0.47002	0.641638
C1orf85	0.564981	0.390338	0.606189
C1orf86	-0.305013	0.77834	0.748191
C1orf87	-0.0456292	0.953383	0.786753
C1orf94	0.657758	0.326716	0.576051
C1orf95	-0.269674	0.81408	0.758747
C1QA	-0.611578	0.494356	0.650668
C1QB	-0.540809	0.554792	0.676438
C1QBP	-3.06984	8.29421e-05	0.02123
C1QC	-0.18779	0.898269	0.776136
C1QL1	0.165295	0.7377	0.735075
C1QL2	0.445474	0.482528	0.645994
C1QL3	-0.293495	0.789942	0.75199
C1QL4	-1.97702	0.013122	0.167216
C1QTNF1	1.05894	0.131612	0.419288
C1QTNF2	-0.479956	0.609486	0.697524
C1QTNF3	0.680949	0.311926	0.567359
C1QTNF4	-1.36856	0.0934091	0.367346
C1QTNF6	0.642322	0.336808	0.581505
C1QTNF7	-0.0323228	0.939501	0.784025
C1QTNF8	-0.0387555	0.94621	0.785506
C1QTNF9B	0.541355	0.407666	0.614199
C1QTNF9B-AS1	1.02067	0.14499	0.43434
C1R	0.110842	0.792144	0.752735
C1RL	0.382648	0.535356	0.669003
C1S	0.148679	0.754188	0.739879
C2	0.356111	0.558512	0.677579
C20orf112	0.343959	0.569275	0.681283
C20orf141	-0.604857	0.499941	0.652444
C20orf173	-0.307323	0.776019	0.747207
C20orf194	-0.488648	0.601529	0.694951
C20orf195	0.243413	0.661894	0.714664
C20orf196	1.67767	0.0201646	0.203923
C20orf201	-0.1892	0.896807	0.775437
C20orf202	0.842645	0.22114	0.504349
C20orf24	1.75901	0.0150656	0.175323
C20orf26	1.09747	0.119125	0.403018
C20orf27	-0.646392	0.465967	0.639811
[truncated: 16,722 more rows]

## Sheet: talazoparib
	z_cor_result	Cor_result.P_value	Cor_result.Q_value
A1BG	0.620287	0.24649	0.359927
A1CF	1.51774	0.0124593	0.083431
A2M	0.989715	0.0873985	0.217398
A2ML1	0.292603	0.501795	0.49993
A3GALT2	0.402585	0.403643	0.453787
A4GALT	0.712793	0.194766	0.322644
A4GNT	-0.662169	0.455361	0.479348
AAAS	-1.53636	0.0404737	0.148475
AACS	0.911827	0.111131	0.243963
AADAC	-1.04753	0.186928	0.316986
AADACL2	-0.522275	0.590139	0.535734
AADACL3	-0.10711	0.937866	0.639801
AADACL4	-1.29023	0.092685	0.222895
AADAT	-1.09124	0.166108	0.298531
AAED1	-1.09472	0.16453	0.297381
AAGAB	0.65008	0.228878	0.348017
AAK1	-0.497784	0.615492	0.545824
AAMDC	1.60122	0.00868801	0.0699789
AAMP	-0.846673	0.307338	0.399384
AANAT	0.0770236	0.725283	0.583442
AAR2	0.672848	0.216034	0.339044
AARD	0.109778	0.689115	0.572542
AARS	-0.517355	0.595194	0.537776
AARS2	1.01863	0.0797022	0.20734
AARSD1	-1.33863	0.0794991	0.207188
AASDH	0.486547	0.33707	0.415486
AASDHPPT	-0.271156	0.86843	0.623106
AASS	-2.61008	0.000248097	0.0118423
AATK	0.974206	0.0917669	0.221965
AATK-AS1	-0.697034	0.42468	0.464732
ABAT	1.92738	0.00184134	0.0325948
ABCA1	0.265376	0.527903	0.51157
ABCA10	-1.55443	0.0379036	0.144716
ABCA12	0.870701	0.125565	0.26078
ABCA13	0.722333	0.189921	0.318497
ABCA2	-1.18985	0.125587	0.26078
ABCA3	0.695879	0.203577	0.329723
ABCA4	0.35162	0.447627	0.475588
ABCA5	1.0116	0.0815197	0.209956
ABCA6	-1.0617	0.179977	0.310998
ABCA7	0.380096	0.422724	0.464004
ABCA8	0.36071	0.439589	0.47172
ABCA9	-0.154122	0.993504	0.653667
ABCB1	0.834548	0.139421	0.274131
ABCB10	-1.55232	0.0381965	0.145111
ABCB11	-0.551005	0.561026	0.523922
ABCB4	0.471002	0.348833	0.42237
ABCB5	0.972846	0.0921583	0.22237
ABCB6	-0.827431	0.321097	0.407551
ABCB7	0.265467	0.527814	0.511561
ABCB8	-0.345227	0.782814	0.599586
ABCB9	-0.405109	0.715417	0.580342
ABCC1	0.00184018	0.810527	0.608288
ABCC10	0.605081	0.255835	0.36608
ABCC11	2.4002	0.000128063	0.00844613
ABCC12	2.43042	0.000106154	0.00761529
ABCC2	0.15528	0.640038	0.555387
ABCC3	0.0182607	0.791677	0.60235
ABCC4	-1.73159	0.0192332	0.103246
ABCC5	-0.400824	0.720173	0.581567
ABCC6	1.01017	0.081895	0.210393
ABCC8	0.937371	0.102845	0.233893
ABCC9	0.504281	0.323965	0.408905
ABCD1	-0.138227	0.974676	0.649567
ABCD2	-0.404217	0.716406	0.580342
ABCD3	0.782918	0.161203	0.294274
ABCD4	-0.00721545	0.82097	0.610368
ABCE1	-1.55488	0.037841	0.144522
ABCF1	0.367391	0.433734	0.469055
ABCF2	-2.3289	0.00120012	0.0276658
ABCF3	1.02369	0.0784128	0.205888
ABCG1	1.49874	0.0134973	0.0868247
ABCG2	-0.806224	0.33672	0.415336
ABCG4	-0.698248	0.423634	0.464403
ABCG5	0.439174	0.373718	0.437034
ABCG8	0.383097	0.420148	0.462953
ABHD1	-0.0253974	0.842031	0.615646
ABHD10	-0.421791	0.697004	0.57512
ABHD11	0.738737	0.181798	0.312209
ABHD12	0.912822	0.110798	0.243711
ABHD12B	0.469986	0.349611	0.422742
ABHD13	0.703554	0.199543	0.326641
ABHD14A	-0.0869669	0.914103	0.634661
ABHD14B	0.379453	0.423278	0.464317
ABHD15	-1.27928	0.0958979	0.226493
ABHD16A	0.967427	0.0937305	0.224223
ABHD17A	0.529892	0.30563	0.398092
ABHD17B	-1.24943	0.105112	0.23694
ABHD17C	0.362605	0.437923	0.47099
ABHD2	1.35807	0.023842	0.115807
ABHD3	1.26693	0.0337285	0.13674
ABHD4	-0.481481	0.632628	0.552395
ABHD5	0.223958	0.5689	0.526863
ABHD6	0.355412	0.444264	0.474259
ABHD8	1.28856	0.0311109	0.131532
ABI1	0.485072	0.338176	0.416128
ABI2	-3.04797	1.4851e-05	0.00242908
ABI3	0.349838	0.449212	0.476324
ABI3BP	-0.943303	0.244188	0.358229
ABL1	-1.07536	0.17346	0.304946
ABL2	-0.59177	0.520946	0.508996
ABLIM1	2.08407	0.000804672	0.0229561
ABLIM2	1.09046	0.0629371	0.184117
ABLIM3	1.11581	0.0577639	0.176533
ABO	1.66277	0.00659737	0.0607594
ABR	-1.10328	0.160689	0.293904
ABRA	0.0435026	0.762941	0.593639
ABRACL	-0.299724	0.835169	0.614384
ABT1	0.240683	0.552164	0.521166
ABTB1	-0.59014	0.52252	0.50955
ABTB2	0.710186	0.196106	0.323735
AC002365.1	-0.0162979	0.831475	0.613374
AC002429.5	-0.0269623	0.843849	0.616324
AC002472.13	0.54104	0.297868	0.393004
AC004076.7	0.100093	0.699741	0.576138
AC004076.9	1.17204	0.0475383	0.160518
AC004381.6	1.45016	0.0165042	0.0955457
AC004706.1	0.609034	0.253382	0.364653
AC004980.11	1.24318	0.0368167	0.14264
AC005281.1	0.578339	0.272858	0.377981
AC006116.20	0.799248	0.154053	0.287684
AC006547.14	0.150142	0.645507	0.557373
AC007040.11	-2.13571	0.00320185	0.0426933
AC007390.5	-1.21919	0.115146	0.248146
AC007431.1	-1.48231	0.0490549	0.16291
AC009014.3	0.297891	0.496804	0.497178
AC010731.4	-0.459231	0.656334	0.560956
AC011242.6	-0.584931	0.527566	0.511522
AC012313.1	1.07542	0.0661829	0.189191
AC013269.5	-0.686305	0.433992	0.469072
AC017099.3	0.598686	0.259837	0.368652
AC018720.10	-0.308118	0.825449	0.611977
AC022431.2	-0.293487	0.842407	0.615779
AC025335.1	-1.9183	0.00876968	0.0703596
AC034228.7	0.985848	0.0884716	0.218606
AC073869.1	1.94248	0.00170423	0.0315464
AC074212.3	0.880149	0.122126	0.256665
AC079354.1	1.28786	0.0311923	0.131592
AC084121.16	0.224683	0.568169	0.526632
AC092835.2	0.318684	0.47744	0.489245
AC104809.3	0.301926	0.493014	0.495649
AC114783.1	0.819552	0.145501	0.280103
AC131097.4	-0.356938	0.769486	0.595413
AC138647.1	0.388495	0.415537	0.46056
AC138969.4	0.982256	0.0894782	0.219391
AC140481.2	0.984572	0.0888281	0.218899
ACAA1	0.79596	0.155473	0.288879
ACAA2	-0.944435	0.243506	0.357781
ACACB	0.583274	0.26966	0.375822
ACAD10	1.15342	0.0507414	0.165812
ACAD11	-0.726539	0.399683	0.451653
ACAD8	-0.013607	0.828359	0.612696
ACAD9	0.377676	0.424809	0.46479
ACADL	-1.37658	0.0702585	0.19526
ACADM	-1.38255	0.06889	0.193876
ACADS	0.0135442	0.79708	0.604138
ACADSB	-0.385718	0.737029	0.587289
ACADVL	-2.28429	0.00151628	0.0309493
ACAN	-0.694464	0.4269	0.465915
ACAP1	0.22028	0.572612	0.528265
ACAP2	1.58323	0.00940141	0.0720417
ACAP3	2.05577	0.00093822	0.0248997
ACAT1	-0.099573	0.928967	0.638212
ACAT2	1.55358	0.0106916	0.0769499
ACBD3	0.383272	0.419998	0.462907
ACBD4	0.0175378	0.792505	0.602644
ACBD5	-0.917753	0.259927	0.368652
ACBD7	-0.752639	0.378323	0.438996
ACCS	0.547604	0.293359	0.390739
ACCSL	0.678603	0.212871	0.336754
ACD	-1.08685	0.168116	0.300587
ACE	2.55179	4.891e-05	0.00542484
ACE2	0.925559	0.106613	0.239062
ACER1	0.720197	0.190998	0.319401
ACER2	-0.728975	0.397659	0.450141
ACER3	0.0171784	0.792916	0.602654
ACHE	0.852187	0.132521	0.267687
ACIN1	-1.5736	0.0353305	0.140105
ACKR2	0.442894	0.370755	0.435145
ACKR3	0.63824	0.235767	0.352923
ACKR4	-0.533184	0.579004	0.531111
ACLY	-0.14382	0.9813	0.650729
ACMSD	-0.124048	0.957892	0.645437
ACN9	-1.31078	0.0868856	0.216812
ACO1	-1.22118	0.114465	0.247497
ACO2	0.876904	0.123299	0.258024
ACOT1	0.943789	0.100842	0.231657
ACOT11	1.21785	0.0403716	0.148367
ACOT12	-0.244456	0.899729	0.631238
ACOT13	0.346383	0.452296	0.477653
ACOT2	0.265336	0.527942	0.51157
ACOT4	1.20232	0.0426914	0.152417
ACOT6	1.25124	0.035742	0.140711
ACOT7	-0.642291	0.473396	0.487678
ACOT8	1.85386	0.00266523	0.0389442
ACOT9	-1.71511	0.0205424	0.10687
ACOX1	1.34693	0.0248975	0.118611
ACOX2	0.319583	0.476612	0.488711
ACOX3	-0.317749	0.814328	0.609305
ACOXL	0.300846	0.494027	0.496259
ACP1	-1.36331	0.0733846	0.199015
ACP2	0.733441	0.184392	0.314549
ACP5	1.5206	0.0123094	0.0829701
ACP6	-1.04678	0.187297	0.317082
ACPL2	-0.667836	0.450292	0.476743
ACPP	0.505629	0.322982	0.408537
ACPT	-0.111726	0.94332	0.640926
ACR	0.97513	0.0915019	0.221664
ACRBP	-0.0133912	0.82811	0.612696
ACRC	0.510402	0.319519	0.406928
ACRV1	-0.405868	0.714575	0.580123
ACSBG1	1.59174	0.00905771	0.0711351
ACSBG2	0.553461	0.289375	0.387875
ACSF2	-0.434982	0.682567	0.570816
ACSF3	1.18917	0.0447423	0.156149
ACSL1	0.414473	0.393767	0.447387
ACSL3	1.02115	0.0790562	0.206825
ACSL4	-0.697205	0.424533	0.464722
ACSL5	0.893969	0.117229	0.250406
ACSL6	1.846	0.00277082	0.0397548
ACSM1	2.68041	2.07205e-05	0.00321752
ACSM2A	-0.181685	0.973843	0.649308
ACSM2B	0.568746	0.27915	0.381889
ACSM3	0.174727	0.619518	0.547652
ACSM4	-1.02739	0.197139	0.324451
ACSM5	0.416215	0.392332	0.446667
ACSS1	-0.803656	0.338644	0.416547
ACSS2	0.407975	0.399146	0.451257
ACSS3	-0.74666	0.383153	0.441775
ACTA1	0.69289	0.205163	0.331287
ACTA2	-0.323585	0.807608	0.607882
ACTB	-1.22564	0.112946	0.245733
ACTBL2	-0.521309	0.59113	0.536229
ACTC1	0.34794	0.450905	0.477035
ACTG1	-1.67388	0.0241605	0.11632
ACTG2	0.272623	0.520886	0.508996
ACTL6A	0.111735	0.686975	0.572086
ACTL6B	1.92435	0.0018701	0.032751
ACTL7A	-0.401536	0.719382	0.581308
ACTL7B	-0.376864	0.746968	0.589386
ACTL8	0.0526275	0.75263	0.590752
ACTL9	0.103967	0.695483	0.5746
ACTN1	-0.490209	0.623428	0.549335
ACTN2	-0.0515635	0.872535	0.624461
ACTN3	-0.32858	0.801867	0.605899
ACTN4	-0.193165	0.960252	0.645814
ACTR10	0.698659	0.202109	0.32848
ACTR1A	-0.45129	0.664881	0.564276
ACTR1B	0.372845	0.428987	0.467361
ACTR2	-2.11369	0.00356219	0.0453021
ACTR3	-0.0532517	0.87451	0.625033
ACTR3B	-0.752543	0.3784	0.438996
ACTR3C	1.4592	0.0159039	0.0942328
ACTR5	-0.176838	0.979583	0.650161
ACTR6	-0.995268	0.214265	0.337889
ACTR8	-0.422693	0.696013	0.574843
ACTRT1	0.800373	0.153569	0.28718
ACTRT2	-0.0169528	0.832234	0.613533
ACTRT3	-1.40196	0.0645847	0.186725
ACVR1	0.0033524	0.808786	0.608096
ACVR1B	0.497196	0.329161	0.412054
ACVR1C	0.0697543	0.733397	0.585688
ACVR2A	-0.882602	0.282702	0.383987
ACVR2B	-1.16003	0.136935	0.27195
ACVRL1	1.21746	0.0404282	0.148475
ACY1	0.218992	0.573915	0.528817
ACY3	0.356746	0.443084	0.473757
ACYP1	-0.150158	0.988808	0.652463
ACYP2	0.851878	0.132639	0.26787
ADA	-1.95684	0.00738934	0.0645173
ADAD1	1.49253	0.0138525	0.0876311
ADAD2	-0.311919	0.821056	0.610368
ADAL	1.51489	0.0126103	0.0837485
ADAM10	-0.338857	0.79009	0.601656
ADAM11	-1.26027	0.101689	0.232487
ADAM12	0.151957	0.643573	0.556799
ADAM15	-0.220533	0.927908	0.638169
ADAM17	-2.14865	0.0030058	0.0413568
ADAM18	0.175016	0.619215	0.547582
ADAM19	-1.57105	0.0356636	0.140583
ADAM2	-0.352483	0.774548	0.596832
ADAM20	0.217323	0.575605	0.529668
ADAM21	0.232424	0.560398	0.523839
ADAM22	-1.31244	0.0864321	0.21612
ADAM23	-1.52113	0.0427527	0.152533
ADAM28	2.31584	0.00021383	0.0111148
ADAM29	0.846796	0.134601	0.269738
ADAM30	-0.282621	0.85505	0.619667
ADAM32	0.117366	0.680832	0.570015
ADAM33	0.104272	0.695148	0.574439
ADAM7	-0.927229	0.25401	0.365044
ADAM8	-0.646491	0.469554	0.486127
ADAM9	-1.45964	0.0530821	0.169319
ADAMDEC1	1.69466	0.00570219	0.0566398
ADAMTS1	-1.4601	0.0529982	0.16922
ADAMTS10	-1.09595	0.163974	0.296822
ADAMTS12	-0.882964	0.282461	0.38394
ADAMTS13	-0.082636	0.909003	0.633174
ADAMTS14	0.103143	0.696387	0.574857
ADAMTS15	-0.550147	0.561885	0.524031
ADAMTS16	-0.402618	0.71818	0.580757
ADAMTS17	1.37493	0.0223189	0.112456
ADAMTS18	-0.0825136	0.908859	0.633174
ADAMTS19	-0.0698809	0.894006	0.629997
ADAMTS2	-0.101427	0.931155	0.638389
ADAMTS20	0.143789	0.652295	0.559453
ADAMTS3	-0.423305	0.69534	0.574521
ADAMTS4	-0.232213	0.914137	0.634661
ADAMTS5	-0.517944	0.594587	0.537652
ADAMTS6	-1.79444	0.0148859	0.0912184
ADAMTS7	-1.18658	0.126794	0.262004
ADAMTS8	0.521541	0.311531	0.402065
ADAMTS9	0.0367362	0.770614	0.595635
ADAMTSL1	-0.473276	0.641327	0.555797
ADAMTSL2	0.538127	0.299884	0.39425
ADAMTSL3	0.812857	0.14828	0.282275
ADAMTSL4	0.0156801	0.794632	0.603214
ADAMTSL5	-0.213995	0.935627	0.639236
ADAP1	0.136308	0.660326	0.562526
ADAP2	0.773756	0.165323	0.298068
ADAR	-1.30647	0.0880777	0.218219
ADARB1	-2.81879	6.85459e-05	0.00651837
ADARB2	-0.352926	0.774045	0.596632
ADAT1	0.921887	0.107807	0.240085
ADAT2	-0.634686	0.480398	0.489953
ADC	-2.92773	3.36482e-05	0.00443839
ADCK1	0.711032	0.19567	0.323277
ADCK2	0.444386	0.369571	0.434504
ADCK3	-0.182464	0.97292	0.649102
ADCK4	0.341823	0.456382	0.48015
ADCK5	0.673105	0.215892	0.339017
ADCY1	-0.396107	0.725423	0.583458
ADCY10	1.04858	0.0723169	0.197976
ADCY2	1.53698	0.0114809	0.0798387
ADCY3	-1.45305	0.054304	0.171205
ADCY4	1.18997	0.0446154	0.155928
ADCY5	1.16938	0.0479858	0.161098
ADCY6	0.578552	0.27272	0.377897
ADCY7	-2.69538	0.000148447	0.00938678
ADCY8	0.437431	0.375112	0.437663
ADCY9	-0.10237	0.932268	0.638571
ADCYAP1	0.220017	0.572878	0.528354
ADCYAP1R1	0.500396	0.326807	0.410508
ADD1	-0.375657	0.748326	0.589615
ADD2	-1.68039	0.0235549	0.115305
ADD3	0.622383	0.245221	0.359143
ADGB	0.07868	0.723439	0.582603
ADH1A	-1.35517	0.0753567	0.201165
ADH1B	-0.785383	0.352539	0.424196
ADH1C	-0.939713	0.246358	0.359918
ADH4	-0.900867	0.270705	0.376701
ADH5	-1.91421	0.00892905	0.0709227
ADH6	-0.464595	0.650586	0.559105
ADH7	0.769404	0.167307	0.299601
ADHFE1	0.516043	0.315458	0.404417
ADI1	0.204734	0.588431	0.534995
ADIG	1.18769	0.0449783	0.156458
ADIPOQ	0.471257	0.348638	0.42232
ADIPOR1	0.063858	0.74	0.587595
ADIPOR2	0.495382	0.330499	0.412581
ADIRF	0.987861	0.0879116	0.217997
ADK	-1.0611	0.180267	0.311112
ADM	-0.559784	0.552271	0.521166
ADM2	-0.107131	0.937891	0.639801
ADM5	-1.22565	0.112942	0.245733
ADNP	-0.326057	0.804765	0.606739
ADNP2	0.0990724	0.700863	0.576424
ADO	-1.03271	0.194402	0.32218
ADORA1	-1.1445	0.143148	0.277816
ADORA2A	0.150323	0.645314	0.557373
ADORA2B	-1.10129	0.161577	0.294736
ADORA3	1.06447	0.0686323	0.193725
ADPGK	-1.28869	0.0931323	0.223708
ADPRH	0.533048	0.303419	0.396484
ADPRHL1	0.575901	0.274448	0.378837
ADPRHL2	0.130193	0.666919	0.564835
ADPRM	-2.5262	0.000404521	0.0156049
ADRA1A	0.47399	0.346552	0.421186
ADRA1B	-0.665019	0.452808	0.477947
ADRA1D	-1.01869	0.201679	0.32834
ADRA2A	2.00867	0.0012066	0.0276658
ADRA2C	0.0795034	0.722522	0.582234
ADRB1	0.114891	0.68353	0.57091
ADRB2	-0.514211	0.598434	0.538996
ADRB3	0.644279	0.232235	0.350244
ADRBK1	0.494418	0.331212	0.412622
ADRBK2	1.0094	0.0820962	0.210821
ADRM1	-0.101199	0.930886	0.638389
ADSL	-1.66522	0.0249867	0.118805
ADSS	-1.27075	0.098464	0.229454
ADSSL1	0.251575	0.541395	0.517527
ADTRP	-1.42374	0.0600209	0.179596
AEBP1	-0.883174	0.282321	0.38394
AEBP2	-1.64056	0.0274745	0.123911
AEN	-1.66145	0.0253536	0.119789
AES	0.339448	0.45852	0.480824
AF165138.7	0.428613	0.382212	0.441238
AFAP1	-0.691639	0.429348	0.46741
AFAP1L1	-1.30296	0.0890579	0.219084
AFAP1L2	0.206835	0.586281	0.534288
AFF1	0.785145	0.160214	0.293428
AFF2	0.0553228	0.749593	0.589806
AFF3	-0.594411	0.518401	0.507859
AFF4	1.08727	0.0636144	0.185204
AFG3L2	-0.231419	0.915073	0.634814
AFM	1.04226	0.0738281	0.199662
AFMID	-0.307035	0.826701	0.612326
AFP	0.481799	0.340636	0.417615
AFTPH	1.03187	0.0763657	0.202858
AGA	0.129031	0.668175	0.565209
AGAP1	-0.774447	0.361024	0.430005
AGAP10	-0.609903	0.503602	0.501039
AGAP2	0.376243	0.426046	0.465483
AGAP3	-1.25357	0.103795	0.235276
AGAP4	0.0661966	0.737379	0.587295
AGAP5	-0.0789482	0.904663	0.632517
AGAP6	-0.261785	0.879395	0.626445
AGBL2	0.263924	0.529314	0.512245
AGBL3	0.241196	0.551654	0.52104
AGBL4	0.977712	0.0907643	0.22109
AGBL5	-1.79994	0.0145502	0.0899649
AGER	-0.32871	0.801718	0.605899
AGFG1	-1.0919	0.165808	0.2984
AGFG2	1.49494	0.0137139	0.0874638
AGGF1	2.53873	5.32504e-05	0.00558723
AGK	-1.50362	0.0455049	0.157289
AGL	0.691993	0.205641	0.331581
AGMAT	-0.397041	0.724382	0.583006
AGMO	-0.0357012	0.854017	0.619523
AGO1	-1.33003	0.0817246	0.210175
AGO2	0.325463	0.471217	0.486679
AGO3	-0.426063	0.692316	0.573536
AGO4	0.128316	0.668948	0.565629
AGPAT1	1.17383	0.047239	0.159816
AGPAT2	-1.21033	0.118226	0.251441
AGPAT3	-0.828388	0.320404	0.407417
AGPAT4	-2.21221	0.00219222	0.0351076
AGPAT5	-1.55293	0.0381123	0.145016
AGPAT6	0.863777	0.128132	0.263386
AGPAT9	-0.544287	0.567771	0.526335
AGPS	-1.68615	0.0230296	0.113928
AGR2	1.03024	0.0767707	0.203405
AGR3	1.79912	0.00348337	0.0449331
AGRN	-0.863662	0.295518	0.391619
AGRP	-0.860969	0.297371	0.392855
AGT	0.453707	0.362222	0.430819
AGTPBP1	0.496946	0.329344	0.412134
AGTR1	-1.34256	0.0784978	0.206019
AGTR2	0.425932	0.384387	0.442383
AGTRAP	0.542692	0.296729	0.392431
AGXT	0.918789	0.108822	0.241139
AGXT2	0.77635	0.164148	0.29691
AHCTF1	-2.36445	0.0009929	0.0255258
AHCY	-0.981667	0.221829	0.342859
AHCYL1	-0.955938	0.236656	0.353549
AHCYL2	0.246586	0.546314	0.519575
AHDC1	1.1095	0.0590177	0.178207
AHI1	-0.785611	0.352364	0.424152
AHNAK	-0.658566	0.458602	0.480824
AHNAK2	-0.464271	0.650933	0.559105
AHR	0.605019	0.255874	0.36608
AHRR	-0.734627	0.392988	0.446874
AHSA1	-1.27984	0.0957323	0.226298
AHSA2	-0.481363	0.632752	0.552425
AHSG	0.503632	0.324438	0.409082
AHSP	0.217984	0.574936	0.529416
AICDA	0.63232	0.239266	0.35501
AIDA	-1.49293	0.0472574	0.159834
AIF1	0.758845	0.172196	0.303981
AIF1L	-0.229108	0.917796	0.635456
AIFM1	0.371667	0.43001	0.467506
AIFM2	-0.700583	0.421626	0.463624
AIFM3	0.390114	0.41416	0.459907
AIG1	-0.560867	0.551195	0.520985
AIM1	0.167591	0.627014	0.550309
AIM1L	1.95578	0.0015912	0.031145
AIM2	-0.295972	0.839522	0.61514
AIMP1	0.353709	0.445773	0.474687
AIMP2	-0.378738	0.74486	0.588952
AIP	-1.0183	0.201881	0.328451
AIPL1	0.0405678	0.766266	0.59442
AIRE	-1.07338	0.174391	0.30558
AJAP1	-1.00086	0.211207	0.335376
AJUBA	-1.50504	0.0452768	0.157076
AK1	-0.322062	0.809361	0.608096
AK2	-1.21871	0.115312	0.248338
AK3	-1.789	0.015225	0.0923572
AK4	-0.445946	0.670657	0.566176
AK5	-0.448279	0.668133	0.565209
AK7	-0.122259	0.955775	0.645045
AK8	-0.624352	0.490003	0.494334
AK9	1.58587	0.00929379	0.0718394
AKAP1	0.262743	0.530463	0.51267
AKAP10	-1.96976	0.00697213	0.0626432
AKAP11	0.673684	0.215573	0.338793
AKAP12	-2.02727	0.00535982	0.0545645
AKAP13	0.380439	0.42243	0.464004
AKAP14	0.482128	0.340388	0.417482
AKAP17A	0.617783	0.248012	0.361419
AKAP2	-0.864608	0.294868	0.391421
AKAP3	0.538848	0.299383	0.393761
AKAP4	-0.432826	0.68492	0.571181
AKAP5	1.04052	0.0742469	0.200192
AKAP6	1.01687	0.0801535	0.208175
AKAP7	-2.17807	0.00260011	0.0385219
AKAP8	-0.927374	0.25392	0.365041
AKAP8L	0.313247	0.482463	0.490927
AKAP9	-0.140604	0.977491	0.649995
AKIP1	0.107769	0.691314	0.573269
AKIRIN1	0.333796	0.463627	0.483408
AKIRIN2	-0.747074	0.382817	0.441619
AKNA	0.0629425	0.741027	0.587938
AKNAD1	-0.345016	0.783055	0.599658
AKR1A1	0.350772	0.448381	0.476027
AKR1B1	-2.53888	0.000376078	0.0148342
AKR1B10	-0.712607	0.411375	0.458135
AKR1B15	-0.284732	0.852591	0.619352
AKR1C1	-0.564218	0.547874	0.520174
AKR1C2	-0.233557	0.912554	0.634178
AKR1C3	0.403277	0.403063	0.45333
AKR1C4	1.11647	0.0576343	0.176357
AKR1D1	0.847768	0.134224	0.269133
AKR1E2	0.56935	0.278751	0.381598
AKR7A2	1.13048	0.0549347	0.172359
AKR7A3	1.72063	0.00505573	0.0534145
AKR7L	1.07303	0.0667119	0.190174
AKT1	0.118256	0.679864	0.569763
AKT1S1	-0.28007	0.858024	0.620314
AKT2	1.26908	0.0334602	0.13596
AKT3	-1.84412	0.0120865	0.0819468
AKTIP	-0.106384	0.937008	0.639605
AL021920.2	0.158796	0.636307	0.553716
AL034548.1	-0.593483	0.519295	0.508324
AL137798.1	-0.321992	0.809441	0.608096
AL355149.2	-0.0291259	0.846364	0.617201
ALAD	0.632865	0.238942	0.354905
ALAS1	-0.420984	0.69789	0.575503
ALAS2	-0.503961	0.609052	0.543282
ALB	0.988346	0.087777	0.217817
ALCAM	0.995544	0.0858003	0.215154
ALDH16A1	-0.614056	0.499673	0.498645
ALDH18A1	-1.1759	0.130801	0.265833
ALDH1A1	0.0604364	0.743841	0.588776
ALDH1A2	1.57136	0.00990029	0.0740996
ALDH1A3	-1.14653	0.142325	0.277075
ALDH1B1	-1.11626	0.155001	0.288581
ALDH1L1	-0.646104	0.469907	0.486301
ALDH1L2	-1.00914	0.206743	0.332301
ALDH2	0.143947	0.652126	0.559453
ALDH3A1	-1.01831	0.201879	0.328451
ALDH3A2	-1.3512	0.0763351	0.202858
ALDH3B1	-0.627435	0.487127	0.493289
ALDH3B2	1.68386	0.00599242	0.0580193
ALDH4A1	0.587422	0.266992	0.3736
ALDH5A1	0.234032	0.55879	0.523467
ALDH6A1	1.11075	0.058768	0.178207
ALDH7A1	-0.277006	0.861599	0.621476
ALDH8A1	-0.79933	0.341902	0.418206
ALDH9A1	-0.386157	0.736537	0.587163
ALDOA	0.0455749	0.760596	0.5929
ALDOB	0.832932	0.140066	0.274652
ALDOC	-0.381602	0.741644	0.588067
ALG1	-0.575846	0.536426	0.51557
ALG10	0.320834	0.475461	0.488501
ALG10B	0.660539	0.222912	0.343591
ALG11	0.780228	0.162405	0.295499
ALG12	-0.227592	0.919583	0.636038
ALG13	0.145072	0.650922	0.559105
ALG14	0.638983	0.23533	0.352617
ALG1L	-0.528754	0.583514	0.532954
ALG1L2	0.529258	0.306076	0.398377
ALG2	-0.143297	0.98068	0.650494
ALG3	0.884666	0.120508	0.254398
ALG5	-0.517439	0.595107	0.537765
ALG6	-1.21773	0.115652	0.248769
ALG8	0.550822	0.291166	0.388916
ALG9	-0.114413	0.946495	0.642088
ALK	1.14495	0.0522574	0.167991
ALKBH1	-0.592088	0.520639	0.508869
ALKBH2	-0.383632	0.739367	0.587595
ALKBH3	0.00627022	0.80543	0.607052
ALKBH4	-1.21554	0.116406	0.249331
ALKBH5	-2.14595	0.00304567	0.0416522
ALKBH6	2.4461	9.6227e-05	0.00717751
ALKBH7	0.360115	0.440112	0.471888
ALKBH8	-0.357289	0.769088	0.59529
ALLC	0.344234	0.454219	0.478637
ALMS1	-0.630992	0.48382	0.491767
ALOX12	-1.49571	0.0467961	0.159151
ALOX12B	0.847789	0.134216	0.269133
ALOX15	0.780652	0.162215	0.295325
ALOX15B	1.64419	0.00717499	0.0638269
ALOX5	1.43481	0.0175696	0.0990486
ALOX5AP	-0.134974	0.970824	0.648586
ALOXE3	0.143839	0.652242	0.559453
ALPI	1.81976	0.00315139	0.0422954
ALPK1	0.0177671	0.792242	0.602496
ALPK2	-0.0590722	0.881326	0.626859
ALPK3	0.270179	0.523247	0.509874
ALPL	-0.361159	0.7647	0.594073
ALPP	0.075574	0.726899	0.583984
ALPPL2	0.273518	0.520024	0.508631
ALS2	-1.06875	0.176592	0.307784
ALS2CL	0.328429	0.468507	0.485336
ALS2CR11	0.333591	0.463814	0.483432
ALS2CR12	-0.0602236	0.882675	0.627164
ALX1	-1.74723	0.0180594	0.10038
ALX3	-0.595342	0.517506	0.50774
ALX4	-1.90226	0.00940868	0.0720417
ALYREF	-1.10573	0.159606	0.29297
AMACR	0.302997	0.492011	0.495154
AMBN	1.32232	0.027373	0.123911
AMBP	1.13352	0.0543626	0.171258
AMBRA1	1.26188	0.0343654	0.137948
AMD1	-1.26415	0.100484	0.231356
AMDHD1	-0.746523	0.383264	0.441838
AMDHD2	0.811702	0.148763	0.282706
AMELX	0.152524	0.64297	0.556571
AMELY	0.44692	0.367563	0.433502
AMER1	-1.04987	0.185764	0.316006
AMER2	-0.181137	0.974492	0.64948
AMER3	1.06773	0.0678965	0.192465
AMFR	-0.113762	0.945726	0.641779
AMH	-0.139082	0.975688	0.649695
AMHR2	0.531853	0.304255	0.397145
AMICA1	0.541991	0.297212	0.39285
AMIGO1	-0.0663082	0.889811	0.628948
AMIGO2	-1.24551	0.106373	0.238818
AMMECR1	-0.746004	0.383685	0.442166
AMMECR1L	0.159839	0.635202	0.553496
AMN	0.175353	0.618862	0.547496
AMN1	-0.918275	0.259598	0.368438
AMOT	0.352399	0.446935	0.475312
AMOTL1	-0.422013	0.69676	0.575035
AMOTL2	-2.16271	0.00280511	0.040106
AMPD1	-0.908269	0.265943	0.372796
AMPD2	-1.54776	0.0388355	0.145972
AMPD3	0.361225	0.439136	0.471474
AMPH	1.20527	0.042243	0.151522
AMT	0.990863	0.0870817	0.21708
AMTN	0.534149	0.30265	0.395948
AMY1A	1.05057	0.071847	0.197173
AMY1B	0.94715	0.099805	0.230614
AMY1C	0.670868	0.21713	0.339829
AMY2A	1.7691	0.00402313	0.0479618
AMY2B	1.10035	0.0608764	0.180907
AMZ1	1.19522	0.0437881	0.154179
AMZ2	-0.27501	0.863928	0.622266
ANAPC1	-2.07335	0.00431933	0.0495692
ANAPC10	-0.767806	0.366239	0.432785
ANAPC11	0.555913	0.287718	0.386753
ANAPC13	0.500244	0.326918	0.410561
ANAPC15	0.939973	0.102029	0.232681
ANAPC16	0.51267	0.317882	0.406106
ANAPC2	-0.265559	0.874976	0.625157
ANAPC4	-0.397816	0.723519	0.582617
ANAPC5	-0.0918692	0.91988	0.636038
ANAPC7	0.0856772	0.715664	0.580342
ANG	0.222258	0.570614	0.527428
ANGEL1	0.973577	0.0919476	0.222124
ANGEL2	-1.29944	0.0900494	0.220271
ANGPT1	-0.935517	0.248912	0.361855
ANGPT2	0.854784	0.131527	0.266734
ANGPT4	0.217332	0.575597	0.529668
ANGPTL1	-0.166874	0.991387	0.653153
ANGPTL2	-1.43375	0.058014	0.176901
ANGPTL3	0.188546	0.605113	0.541434
ANGPTL4	-0.529871	0.582374	0.532548
ANGPTL5	0.977131	0.09093	0.22109
ANGPTL6	1.82432	0.00308199	0.0419151
ANGPTL7	0.589258	0.265817	0.372753
ANHX	-0.0867902	0.913895	0.63466
ANK1	-0.547072	0.564971	0.525207
ANK2	-0.452006	0.664108	0.563868
ANK3	-0.0593269	0.881624	0.626889
ANKAR	0.095984	0.704266	0.577103
ANKDD1A	0.0817454	0.720029	0.581567
ANKDD1B	1.11092	0.058734	0.178166
ANKEF1	-0.135631	0.971602	0.648781
ANKFN1	1.40992	0.0194245	0.103873
ANKFY1	-2.07286	0.00432927	0.0495692
ANKH	0.0206257	0.788972	0.601362
ANKHD1	1.47235	0.0150649	0.0917602
ANKIB1	-0.948067	0.241328	0.356302
ANKK1	0.486118	0.337391	0.415715
ANKLE1	-1.37921	0.0696524	0.194329
ANKLE2	-0.753178	0.37789	0.438859
ANKMY1	-0.219298	0.929365	0.638268
ANKMY2	0.86135	0.129042	0.264007
ANKRA2	0.464423	0.353889	0.425112
ANKRD1	-0.364347	0.76109	0.592942
ANKRD10	1.10163	0.0606133	0.180431
ANKRD11	-1.22271	0.113942	0.246937
ANKRD12	0.510672	0.319324	0.406837
ANKRD13A	0.477704	0.343731	0.41944
ANKRD13B	-0.951372	0.239359	0.35501
ANKRD13C	-0.511213	0.60153	0.540238
ANKRD13D	-0.85259	0.303186	0.396426
ANKRD16	-1.12401	0.151676	0.285493
ANKRD17	0.932874	0.104267	0.235903
ANKRD18A	-1.22063	0.114653	0.247706
ANKRD18B	-1.10218	0.161181	0.294274
ANKRD2	-0.802952	0.339173	0.417068
ANKRD20A2	-0.303927	0.830298	0.613013
ANKRD20A4	-0.139653	0.976365	0.649739
ANKRD20A8P	-0.209439	0.941008	0.640455
ANKRD22	1.59469	0.0089411	0.0709227
ANKRD23	0.213902	0.579078	0.531117
ANKRD24	1.38138	0.0217589	0.111022
ANKRD26	0.402259	0.403915	0.453943
ANKRD27	0.455093	0.361138	0.430045
ANKRD28	-0.644853	0.471051	0.486679
ANKRD29	-1.82488	0.01311	0.0854537
ANKRD30A	0.835032	0.139227	0.273971
ANKRD30B	2.50063	6.8085e-05	0.00651837
ANKRD30BL	-0.537694	0.574428	0.529147
ANKRD31	-0.177312	0.979022	0.650153
ANKRD32	-0.153468	0.99273	0.653364
ANKRD33	1.39684	0.0204659	0.106652
ANKRD33B	-1.50249	0.0456886	0.157597
ANKRD34B	0.109363	0.689569	0.572608
ANKRD34C	0.422907	0.38685	0.443844
ANKRD35	1.09843	0.0612723	0.181719
ANKRD36	-0.76142	0.371297	0.435449
ANKRD36B	-0.720513	0.404715	0.454521
ANKRD36C	-0.260999	0.880315	0.626563
ANKRD37	0.0996632	0.700213	0.576321
ANKRD39	-0.845499	0.308166	0.39991
ANKRD40	-0.384006	0.738948	0.587594
ANKRD42	-0.274646	0.864353	0.622401
ANKRD44	-0.054214	0.875637	0.625314
ANKRD45	-0.542688	0.569382	0.526972
ANKRD46	0.589578	0.265612	0.372636
ANKRD49	2.68831	1.96297e-05	0.0030872
ANKRD50	-1.94609	0.0077534	0.0658676
ANKRD52	-1.41785	0.0612288	0.181646
ANKRD53	1.0262	0.0777807	0.204974
ANKRD54	0.0903605	0.710477	0.578763
ANKRD55	0.238417	0.554416	0.521802
ANKRD6	0.616153	0.249006	0.361855
ANKRD60	-0.787187	0.351152	0.423518
ANKRD61	-0.13369	0.969304	0.647924
ANKRD62	-0.413311	0.706343	0.57735
ANKRD63	0.0711952	0.731786	0.585355
ANKRD65	-0.410048	0.709947	0.578641
ANKRD66	2.03056	0.0010741	0.0265649
ANKRD7	-0.00448692	0.81782	0.609723
ANKRD9	1.06081	0.0694665	0.194291
ANKS1A	1.76274	0.00414662	0.0486744
ANKS1B	1.35279	0.0243376	0.116943
ANKS3	-0.264275	0.876479	0.625672
ANKS4B	1.66987	0.00638774	0.0596129
ANKS6	-1.81139	0.0138727	0.0876311
ANKUB1	0.16503	0.629715	0.551602
ANKZF1	-0.0467287	0.866883	0.6225
ANLN	-1.53202	0.0411123	0.1493
ANO1	0.179602	0.614419	0.545662
ANO10	0.594706	0.26235	0.370543
ANO2	1.5895	0.00914692	0.0714961
ANO3	0.434167	0.377731	0.438805
ANO4	-0.670474	0.447942	0.4758
ANO5	-0.159484	0.999857	0.655207
ANO6	-1.01054	0.205992	0.331839
ANO7	1.05347	0.0711665	0.19636
ANO8	-0.411812	0.707998	0.578125
ANO9	1.48469	0.0143126	0.0890795
ANP32A	-1.80424	0.0142928	0.0890795
ANP32B	-2.17928	0.00258446	0.0383828
ANP32D	0.140039	0.656315	0.560956
ANP32E	-2.32438	0.00122912	0.0276658
ANPEP	-0.448843	0.667523	0.565048
ANTXR1	-2.10952	0.00363456	0.0454033
ANTXR2	-0.559122	0.552928	0.521401
ANXA1	-2.58301	0.000291008	0.0127268
ANXA10	-2.42406	0.000718053	0.0212254
ANXA11	-0.460639	0.654823	0.560192
ANXA13	1.10943	0.0590315	0.178207
ANXA2	-2.8882	4.37006e-05	0.00507819
ANXA2R	-0.316943	0.815258	0.609467
ANXA3	0.572989	0.276355	0.379856
ANXA4	0.482766	0.339908	0.417373
ANXA5	-1.79792	0.0146727	0.0904055
ANXA6	-0.247658	0.895967	0.630257
ANXA7	0.994266	0.0861487	0.215675
ANXA9	1.48784	0.0141264	0.0883243
AOAH	0.679922	0.212151	0.336198
AOC1	1.42608	0.0182016	0.100896
AOC2	-0.525014	0.587334	0.53485
AOC3	-0.789124	0.349666	0.422742
AOX1	-0.691123	0.429795	0.467412
AP000322.53	1.54008	0.0113296	0.0794017
AP000322.54	0.211279	0.581746	0.532251
AP003068.6	0.751394	0.175709	0.306958
AP003419.11	1.21459	0.0408496	0.148786
AP1AR	0.901757	0.114538	0.247556
AP1B1	1.21986	0.0400797	0.148071
AP1G1	-0.227184	0.920063	0.636038
AP1G2	0.744876	0.178825	0.310019
AP1M1	-0.244293	0.899921	0.6313
AP1M2	1.11056	0.0588066	0.178207
AP1S1	-0.219078	0.929625	0.638268
AP1S2	0.742287	0.180075	0.310998
AP1S3	-0.858137	0.299328	0.39373
AP2A1	-0.0463115	0.866396	0.6225
AP2A2	-0.237039	0.908454	0.633174
AP2B1	-1.06231	0.179682	0.310757
AP2M1	0.267184	0.526148	0.510934
AP2S1	-0.783884	0.353695	0.424974
AP3B1	-0.360991	0.76489	0.594118
AP3B2	1.39037	0.0209982	0.108613
AP3D1	1.57075	0.00992647	0.0742502
AP3M1	0.549472	0.292085	0.389634
AP3M2	-0.609134	0.504332	0.501155
AP3S1	0.510058	0.319768	0.406958
AP3S2	0.452111	0.363474	0.431346
AP4B1	-0.920327	0.25831	0.367519
AP4E1	-0.509025	0.603796	0.541123
AP4M1	-0.784912	0.352902	0.424446
AP4S1	-0.414841	0.704654	0.577103
AP5B1	-0.769814	0.364657	0.432012
AP5M1	1.71167	0.00527097	0.0543103
AP5S1	-0.108723	0.939772	0.640118
AP5Z1	1.51854	0.0124174	0.0834166
APAF1	-0.137818	0.974192	0.649421
APBA1	0.470128	0.349503	0.42274
APBA2	-2.89959	4.05458e-05	0.00497385
APBA3	-0.278276	0.860116	0.621027
APBB1	-0.15106	0.989876	0.652774
APBB1IP	0.252727	0.540262	0.517089
APBB2	-1.25156	0.104431	0.236231
APBB3	-0.0711014	0.895439	0.630227
APC	0.389037	0.415076	0.4603
APC2	1.11409	0.0581036	0.17713
APCDD1	-0.0731598	0.897858	0.630646
APCDD1L	-0.344559	0.783576	0.599773
APCS	0.759382	0.171945	0.303838
APEH	0.0914541	0.709268	0.578448
APEX1	-1.92194	0.00863024	0.0698976
APEX2	-0.69555	0.425961	0.465483
APH1A	0.633271	0.238701	0.354699
APH1B	1.03953	0.0744863	0.200192
API5	-0.628351	0.486274	0.492876
APIP	-0.633559	0.481441	0.490572
APLF	-0.62489	0.4895	0.494102
APLN	-0.375902	0.74805	0.589615
APLNR	-0.184092	0.970992	0.64862
APLP1	0.709198	0.196615	0.324096
APLP2	0.645188	0.231706	0.34992
APMAP	-0.534168	0.578003	0.530629
APOA1	0.437898	0.374738	0.437527
APOA1BP	-0.358178	0.76808	0.594885
APOA2	0.258235	0.534862	0.514691
APOA4	0.512275	0.318166	0.40611
APOA5	0.285333	0.508698	0.503455
APOB	0.280725	0.513099	0.50581
APOBEC1	2.78055	1.03319e-05	0.0020118
APOBEC2	0.336742	0.460961	0.48154
APOBEC3A	0.275748	0.517876	0.50774
APOBEC3B	-0.439406	0.677752	0.568799
APOBEC3C	-2.2396	0.00190823	0.03297
APOBEC3D	-1.39581	0.0659251	0.188746
APOBEC3F	-1.59242	0.0329491	0.134985
APOBEC3G	-1.93594	0.00811188	0.0676481
APOBEC3H	-2.24466	0.00185963	0.0326826
APOBEC4	0.869418	0.126038	0.26126
APOBR	0.834594	0.139402	0.274131
APOC1	-0.949982	0.240186	0.355676
APOC2	-0.789151	0.349645	0.422742
APOC3	0.812498	0.14843	0.282379
APOD	0.904243	0.11369	0.246567
APOE	0.519892	0.312706	0.402841
APOF	1.25433	0.0353386	0.140105
APOH	-0.0376692	0.856311	0.619949
APOL1	-0.658732	0.458452	0.480824
APOL2	-0.501404	0.611714	0.54464
APOL3	-1.25967	0.101876	0.232581
APOL4	-1.15255	0.139903	0.274507
APOL5	0.682313	0.21085	0.335305
APOL6	-1.02288	0.199484	0.32663
APOLD1	1.23677	0.0376902	0.144232
APOM	1.37519	0.0222959	0.112456
APOO	0.0140401	0.796511	0.604005
APOOL	0.545694	0.294666	0.391384
APOPT1	1.12394	0.0561811	0.174257
APP	-0.418756	0.70034	0.576321
APPBP2	1.10802	0.0593154	0.178594
APPL1	-0.356204	0.77032	0.59561
APPL2	0.191598	0.601951	0.540437
APRT	-0.253871	0.888672	0.628766
APTX	-1.22863	0.111938	0.244728
AQP1	-0.314915	0.817597	0.609679
AQP10	-0.21372	0.935951	0.639248
AQP11	0.873526	0.124529	0.259477
AQP12A	0.550865	0.291137	0.388916
AQP12B	0.636049	0.237057	0.353561
AQP2	0.744695	0.178912	0.310038
AQP3	-0.443768	0.673017	0.566805
AQP4	1.4277	0.0180828	0.100419
AQP5	0.680947	0.211593	0.335587
AQP6	1.02958	0.0769346	0.203575
AQP7	0.804536	0.151789	0.285501
AQP8	0.683738	0.210077	0.334965
AQP9	0.904362	0.113649	0.24654
AQPEP	-0.023472	0.839795	0.61517
AQR	-1.94624	0.00774838	0.0658676
AR	-0.474225	0.640318	0.55555
ARAF	0.754972	0.174015	0.305392
ARAP1	0.238629	0.554206	0.521802
ARAP2	-0.0241947	0.840634	0.615253
ARAP3	-1.60307	0.0316643	0.132436
ARC	0.499371	0.32756	0.410864
ARCN1	0.209775	0.583279	0.532898
AREG	1.48186	0.0144821	0.0897552
AREL1	-0.170948	0.986561	0.651892
ARF1	-0.615031	0.498753	0.498275
ARF3	0.933913	0.103937	0.235514
ARF4	-0.0673882	0.891079	0.629054
ARF5	-0.250229	0.892947	0.629793
ARF6	0.306084	0.489124	0.494011
ARFGAP1	0.363764	0.436907	0.470309
ARFGAP2	1.4604	0.0158257	0.09415
ARFGAP3	0.310975	0.484571	0.491959
ARFGEF1	1.50524	0.0131339	0.0855198
ARFGEF2	2.43068	0.000105983	0.00761529
ARFIP1	-0.70863	0.414749	0.460216
ARFIP2	1.65602	0.00680225	0.0619487
ARFRP1	0.466611	0.352203	0.424125
ARG1	0.565529	0.281282	0.383475
ARG2	0.742337	0.180051	0.310998
ARGFX	1.33024	0.0265545	0.12205
ARGLU1	0.581634	0.27072	0.376701
ARHGAP1	1.49631	0.0136351	0.0871905
ARHGAP10	-0.0893184	0.916874	0.635217
ARHGAP11A	-1.65473	0.0260198	0.120952
ARHGAP11B	-0.853291	0.302697	0.395954
ARHGAP12	-0.620715	0.493408	0.495883
ARHGAP15	1.37115	0.0226525	0.113393
ARHGAP17	0.141997	0.654216	0.56008
ARHGAP18	-0.58127	0.531128	0.513069
ARHGAP19	-1.89949	0.00952343	0.0724058
ARHGAP20	0.756679	0.173211	0.304815
ARHGAP21	-0.377142	0.746655	0.58932
ARHGAP22	-1.66011	0.025485	0.119889
ARHGAP24	-0.777921	0.358315	0.428166
ARHGAP25	0.630382	0.240419	0.35572
ARHGAP26	-0.117598	0.950262	0.643156
ARHGAP27	1.28625	0.0313818	0.131898
ARHGAP28	0.565618	0.281222	0.383475
ARHGAP29	0.617382	0.248256	0.361523
ARHGAP30	0.857864	0.130357	0.265325
ARHGAP31	-1.46676	0.0517888	0.167142
ARHGAP32	0.94854	0.0993789	0.230178
ARHGAP33	1.24012	0.0372315	0.1434
ARHGAP35	1.17917	0.0463571	0.158361
ARHGAP36	0.320685	0.475597	0.48855
ARHGAP39	0.71511	0.193581	0.321642
ARHGAP4	-0.169053	0.988805	0.652463
ARHGAP40	1.56252	0.0102873	0.0757483
ARHGAP42	-0.753718	0.377456	0.438747
ARHGAP44	0.114768	0.683663	0.57091
ARHGAP5	0.526023	0.308355	0.40009
ARHGAP6	-0.854163	0.302089	0.395496
ARHGAP8	1.08563	0.063966	0.185785
ARHGAP9	0.730699	0.185746	0.316006
ARHGDIA	-0.740411	0.388242	0.444466
ARHGDIB	0.186911	0.606809	0.542339
ARHGDIG	-0.101328	0.931038	0.638389
ARHGEF1	-1.23413	0.110099	0.242746
ARHGEF10	-0.750629	0.379943	0.439757
ARHGEF10L	0.490952	0.333783	0.413609
ARHGEF11	-1.64396	0.0271197	0.123599
ARHGEF12	-0.174002	0.982943	0.651115
ARHGEF15	-0.622008	0.492195	0.495154
ARHGEF16	0.607059	0.254605	0.365278
ARHGEF17	-1.67774	0.0237994	0.115762
ARHGEF18	-1.49605	0.0467411	0.159049
ARHGEF19	-0.839836	0.312182	0.402354
ARHGEF2	0.051783	0.753583	0.590833
ARHGEF25	-0.927288	0.253973	0.365044
ARHGEF26	0.035612	0.771891	0.596084
ARHGEF28	-0.552777	0.559254	0.523534
ARHGEF3	0.833401	0.139878	0.274503
ARHGEF33	0.217667	0.575257	0.529553
ARHGEF35	1.41617	0.0189429	0.102617
ARHGEF37	1.58768	0.00922007	0.0714961
ARHGEF38	2.35138	0.000172641	0.0100371
ARHGEF39	0.505458	0.323107	0.408601
ARHGEF4	-0.346486	0.781378	0.599125
ARHGEF40	-0.68861	0.431981	0.46845
ARHGEF5	1.22429	0.0394407	0.146615
ARHGEF6	0.0273804	0.78126	0.599125
ARHGEF7	1.09481	0.0620234	0.182671
ARHGEF9	0.318012	0.478059	0.48948
ARID1A	0.192048	0.601486	0.540238
ARID1B	0.761351	0.171026	0.303123
ARID2	-1.32212	0.083814	0.212563
ARID3A	-0.254087	0.888419	0.628683
ARID3B	-0.0868111	0.913919	0.63466
ARID3C	-0.22865	0.918335	0.635649
ARID4A	1.2891	0.0310478	0.131471
ARID4B	-1.19635	0.123213	0.257919
ARID5A	-1.50896	0.0446509	0.155963
ARID5B	0.399706	0.406056	0.455091
ARIH1	-0.33722	0.791963	0.602418
ARIH2	-1.16224	0.13607	0.271437
ARL1	-0.259653	0.881893	0.626926
ARL10	-1.08225	0.170242	0.302448
ARL11	1.58896	0.00916872	0.0714961
ARL13A	-1.48094	0.0492908	0.163187
ARL13B	-0.986404	0.219173	0.341407
ARL14	0.744371	0.179069	0.310178
ARL14EP	-0.802548	0.339476	0.417077
ARL14EPL	-0.416355	0.702985	0.576951
ARL15	-0.599551	0.513466	0.505901
ARL16	-0.217803	0.93113	0.638389
ARL17A	0.726005	0.18808	0.317887
ARL17B	0.408115	0.399031	0.451194
ARL2	-1.62671	0.0289626	0.127048
ARL2BP	-1.02817	0.196739	0.324108
ARL3	-0.984539	0.220216	0.342259
ARL4A	-0.32115	0.810411	0.608288
ARL4C	-1.65246	0.0262481	0.121491
ARL4D	0.553408	0.289411	0.387881
ARL5A	-1.03036	0.195607	0.323216
ARL5B	-1.11902	0.153811	0.287321
ARL5C	1.16614	0.0485347	0.162187
ARL6	-0.454001	0.661957	0.563056
ARL6IP1	0.678371	0.212998	0.336844
ARL6IP4	-0.792028	0.347445	0.421581
ARL6IP5	1.41719	0.0188653	0.102363
ARL6IP6	-0.528788	0.583479	0.532954
ARL8A	0.186983	0.606734	0.542331
ARL8B	0.330028	0.467051	0.484832
ARL9	-0.251475	0.891484	0.629159
ARMC1	-0.123585	0.957343	0.645396
ARMC10	-0.742776	0.386311	0.443433
ARMC12	0.592348	0.263847	0.371433
ARMC2	-0.909159	0.265374	0.37243
ARMC3	0.0200743	0.789603	0.6015
ARMC4	-1.50052	0.0460073	0.158
ARMC5	0.0609796	0.743231	0.588601
ARMC6	0.570338	0.278099	0.381089
ARMC7	1.07819	0.0655762	0.187997
ARMC8	0.231542	0.561281	0.523986
ARMC9	-1.49361	0.0471444	0.159677
ARMCX1	0.158448	0.636676	0.553823
ARMCX2	-0.17314	0.983963	0.651298
ARMCX3	1.04849	0.0723378	0.197976
ARMCX4	0.560528	0.284617	0.385328
ARMCX5	0.693293	0.204949	0.331028
ARMCX6	0.360364	0.439893	0.471826
ARMS2	-1.0555	0.182992	0.313326
ARNT	-0.644949	0.470963	0.486669
ARNT2	-1.18097	0.128887	0.263871
ARNTL	0.202628	0.590589	0.536024
ARNTL2	-2.00154	0.0060343	0.0582756
ARPC1A	0.0645565	0.739217	0.587594
ARPC1B	-0.286437	0.850606	0.618713
ARPC2	-1.12438	0.151518	0.285493
ARPC3	0.727625	0.187272	0.317082
ARPC4	0.317077	0.478921	0.489491
ARPC5	-0.404091	0.716546	0.580393
ARPC5L	-0.216728	0.932399	0.638571
ARPP19	-0.798536	0.342501	0.418525
ARPP21	-0.84886	0.305799	0.398185
ARR3	1.0466	0.0727878	0.198541
ARRB1	1.21965	0.04011	0.148071
ARRB2	-2.23546	0.0019489	0.033205
ARRDC1	1.79611	0.00353437	0.0452348
ARRDC2	-0.626776	0.487741	0.493463
ARRDC3	1.4361	0.0174777	0.0988031
ARRDC4	1.23793	0.0375308	0.143964
ARRDC5	-0.0219407	0.838017	0.615008
ARSA	-0.356923	0.769503	0.595413
ARSB	-0.738613	0.389713	0.445167
ARSD	1.13211	0.0546285	0.171787
ARSE	-0.259496	0.882077	0.626969
ARSF	1.24542	0.0365151	0.142068
ARSG	-0.182862	0.972449	0.649102
ARSH	1.75624	0.00427655	0.0492692
ARSI	-0.0332008	0.851105	0.618892
ARSJ	-1.19486	0.123753	0.25849
ARSK	-1.22984	0.11153	0.244184
ART1	0.676568	0.213985	0.337578
ART3	-0.264217	0.876547	0.625672
ART4	-0.00367183	0.816879	0.60965
ART5	0.339856	0.458152	0.48072
ARTN	-0.345174	0.782875	0.599595
ARV1	0.123302	0.67438	0.567219
ARVCF	2.24932	0.000316709	0.0131845
ARX	1.07302	0.0667145	0.190174
AS3MT	0.377296	0.425137	0.464984
ASAH1	2.00715	0.00121633	0.0276658
ASAH2	0.0689412	0.734307	0.586186
ASAH2B	-0.368561	0.756326	0.591561
ASAP1	-0.719726	0.405376	0.454722
ASAP2	-1.24284	0.10724	0.23958
ASAP3	-0.0126301	0.827229	0.612458
ASB1	-2.47417	0.000543448	0.0181304
ASB10	-0.610377	0.503153	0.500755
ASB11	2.01148	0.00118878	0.0276195
ASB12	0.557081	0.286931	0.38623
ASB13	0.161022	0.63395	0.552998
ASB14	-0.328226	0.802274	0.605917
ASB15	1.67023	0.00637729	0.0596129
ASB16	0.536978	0.300681	0.394579
ASB17	-0.900461	0.270968	0.376874
ASB18	-0.391861	0.730158	0.585029
ASB2	0.827379	0.142302	0.277075
ASB3	0.453586	0.362318	0.430849
ASB4	0.164332	0.630452	0.551791
ASB5	0.494838	0.330902	0.412581
ASB6	-0.24122	0.903535	0.63228
ASB7	0.403753	0.402666	0.453103
ASB8	1.2129	0.0410989	0.149299
ASB9	-0.694265	0.427072	0.466062
ASCC1	-0.756686	0.375076	0.437662
ASCC2	0.698603	0.202138	0.32848
ASCC3	-1.7492	0.0179157	0.100143
ASCL1	0.980511	0.0899703	0.220165
ASCL2	1.23151	0.0384202	0.145691
ASCL3	-1.97327	0.00686253	0.0621745
ASCL4	0.870507	0.125636	0.26078
ASCL5	-0.886402	0.280177	0.38274
ASF1A	-0.466927	0.648094	0.558348
ASF1B	0.129318	0.667865	0.565181
ASGR1	-0.879098	0.285045	0.385483
ASGR2	-0.536561	0.575576	0.529668
ASH1L	0.120537	0.677382	0.568708
ASH2L	-0.0811967	0.907309	0.633025
ASIC1	-0.741296	0.387518	0.444187
ASIC2	1.04241	0.0737901	0.199603
ASIC3	-0.1681	0.989935	0.652774
ASIC4	-0.266892	0.873416	0.624579
ASIC5	0.831001	0.140841	0.275599
ASIP	-1.15762	0.137885	0.272437
ASL	0.850768	0.133066	0.26817
ASMT	1.44963	0.0165398	0.0956606
ASMTL	-0.791691	0.347702	0.421768
ASNA1	0.558796	0.285778	0.385878
ASNS	-0.889801	0.277931	0.381029
ASNSD1	-1.23614	0.109434	0.24197
ASPA	-0.674251	0.444591	0.474335
ASPDH	0.257898	0.535192	0.514806
ASPG	-0.302213	0.832284	0.613533
ASPH	-0.385875	0.736853	0.587211
ASPHD1	-0.158614	0.998826	0.655073
ASPHD2	-1.98943	0.00637764	0.0596129
ASPM	-1.56273	0.0367707	0.142565
ASPN	0.60427	0.25634	0.366416
ASPRV1	-0.552328	0.559702	0.523667
ASPSCR1	0.0178018	0.792203	0.602496
ASRGL1	1.01568	0.0804601	0.208526
ASS1	0.023317	0.785897	0.600275
ASTE1	0.719549	0.191326	0.319563
ASTL	-0.698564	0.423362	0.464322
ASTN1	0.839615	0.13741	0.272101
ASTN2	1.40178	0.0200665	0.105422
ASUN	-0.44017	0.676922	0.568531
ASXL1	-0.116707	0.949208	0.642831
ASXL2	-1.26953	0.0988363	0.22984
ASXL3	0.616084	0.249049	0.361855
ASZ1	-0.26146	0.879775	0.626459
ATAD1	-0.0791268	0.904874	0.632532
ATAD2	-0.302172	0.832332	0.613533
ATAD2B	-0.322184	0.80922	0.608096
ATAD3A	-0.468682	0.64622	0.557646
ATAD3B	-0.0504848	0.871274	0.624115
ATAD3C	0.337027	0.460704	0.481469
ATAD5	-1.05093	0.18524	0.315389
ATAT1	1.03657	0.0752074	0.201043
ATCAY	0.471991	0.348077	0.422057
ATE1	0.171028	0.623399	0.549335
ATF1	-0.898754	0.272075	0.377386
ATF2	-0.786869	0.351396	0.423538
ATF3	0.815222	0.147293	0.281402
ATF4	-0.738986	0.389408	0.445072
ATF5	-0.940152	0.246092	0.359817
ATF6	-0.426869	0.691433	0.573269
ATF6B	1.04452	0.0732843	0.199011
ATF7	0.463222	0.354817	0.425768
ATF7IP	0.804028	0.152006	0.285758
ATF7IP2	-1.06447	0.178641	0.309874
ATG10	-0.0364906	0.854937	0.619667
ATG12	0.195039	0.598396	0.538996
ATG13	0.327293	0.469544	0.486127
ATG14	0.00879302	0.802531	0.606023
ATG16L1	-0.920007	0.258511	0.36754
ATG16L2	0.778831	0.163031	0.295981
ATG2A	1.97249	0.00145897	0.0302299
ATG2B	0.515055	0.316167	0.404915
ATG3	0.0918226	0.70886	0.578368
ATG4A	1.6313	0.00760205	0.065397
ATG4B	0.019373	0.790405	0.60183
ATG4C	-1.50687	0.0449838	0.156458
ATG4D	0.443335	0.370405	0.435025
ATG5	-0.711924	0.411953	0.458458
ATG7	-0.825944	0.322177	0.408244
ATG9A	-0.951907	0.239041	0.354966
ATG9B	2.14471	0.000575597	0.0186799
ATHL1	-2.03934	0.00506741	0.0534145
ATIC	-1.79292	0.0149799	0.0914041
ATL1	0.696122	0.203448	0.329666
ATL2	-1.6232	0.0293516	0.127863
ATL3	0.530132	0.305461	0.397957
ATM	0.416449	0.392139	0.44653
ATMIN	1.00448	0.0833975	0.212032
ATN1	-0.351862	0.775255	0.597151
ATOH1	1.44184	0.0170741	0.0975559
ATOH7	-0.32651	0.804245	0.606489
ATOH8	0.393645	0.411166	0.458068
ATOX1	0.524706	0.309286	0.400601
ATP10A	-0.0147251	0.829654	0.613013
ATP10B	1.20083	0.0429196	0.152788
ATP10D	-1.20064	0.121664	0.255957
ATP11A	-0.0232415	0.839527	0.61514
ATP11B	-0.883044	0.282408	0.38394
ATP11C	-1.82073	0.0133407	0.0862245
ATP12A	0.674937	0.214882	0.33847
ATP13A1	0.0993328	0.700577	0.576401
ATP13A2	0.968069	0.0935431	0.224028
ATP13A3	0.704955	0.198814	0.325924
ATP13A4	1.04875	0.072277	0.197955
ATP13A5	-0.467502	0.64748	0.558131
ATP1A1	0.449281	0.3657	0.432473
ATP1A2	0.23551	0.557314	0.52297
ATP1A3	1.55613	0.0105747	0.0766612
ATP1A4	1.4784	0.0146917	0.0904753
ATP1B1	0.185064	0.608729	0.54327
ATP1B2	0.395222	0.409833	0.457213
ATP1B3	-1.5245	0.0422391	0.151522
ATP1B4	1.23289	0.0382277	0.145185
ATP2A1	0.0900152	0.710859	0.578807
ATP2A2	0.21991	0.572986	0.528414
ATP2A3	0.796978	0.155032	0.288581
ATP2B1	-0.138631	0.975154	0.649684
ATP2B2	0.352393	0.44694	0.475312
ATP2B3	-0.120214	0.953356	0.64432
ATP2B4	-0.993353	0.215318	0.338766
ATP2C1	0.70533	0.198619	0.325692
ATP2C2	1.90857	0.00202638	0.0337872
ATP4A	1.3435	0.0252304	0.119455
ATP4B	-0.0664808	0.890014	0.628948
ATP5A1	-1.3734	0.0709982	0.19624
ATP5B	-1.20398	0.120473	0.254366
ATP5C1	-0.715067	0.409295	0.45678
ATP5D	-0.85519	0.301374	0.395024
ATP5E	0.295441	0.499113	0.498472
ATP5EP2	0.0562103	0.748594	0.589615
ATP5F1	-0.219113	0.929584	0.638268
ATP5G1	0.208601	0.584477	0.533463
ATP5G2	-1.49823	0.0463815	0.1584
ATP5G3	-1.15247	0.139934	0.274515
ATP5H	0.96534	0.0943419	0.224809
ATP5I	0.637201	0.236378	0.35351
ATP5J	0.00216743	0.81015	0.608267
ATP5J2	-0.046723	0.866877	0.6225
ATP5J2-PTCD1	0.326591	0.470185	0.48633
ATP5L	0.114068	0.684428	0.571159
ATP5L2	-0.0989009	0.928174	0.638175
ATP5O	-0.599648	0.513373	0.505878
ATP5S	1.58471	0.00934102	0.0719604
ATP5SL	-0.313479	0.819254	0.60999
ATP6AP1	1.95445	0.00160218	0.031145
ATP6AP1L	0.444669	0.369346	0.434427
ATP6AP2	1.8646	0.00252698	0.037989
ATP6V0A1	2.26979	0.000280957	0.0125069
ATP6V0A2	1.3678	0.0229523	0.1139
ATP6V0A4	0.805098	0.151551	0.285493
ATP6V0B	0.83713	0.138394	0.273008
ATP6V0C	0.991271	0.0869694	0.216933
ATP6V0D1	1.81835	0.00317311	0.0424949
ATP6V0D2	1.10072	0.0608002	0.180856
ATP6V0E1	0.606995	0.254645	0.365278
ATP6V0E2	-0.711038	0.412704	0.458955
ATP6V1A	1.88667	0.0022631	0.0357072
ATP6V1B1	-0.788645	0.350032	0.422964
ATP6V1B2	1.50412	0.0131957	0.0856931
ATP6V1C1	0.977476	0.0908316	0.22109
ATP6V1C2	1.01325	0.081089	0.209375
ATP6V1D	0.966384	0.0940357	0.224559
ATP6V1E1	1.66433	0.0065507	0.0604203
ATP6V1E2	-0.19159	0.962117	0.646312
ATP6V1F	-0.223487	0.924423	0.637229
ATP6V1G1	1.95013	0.00163833	0.0312757
ATP6V1G3	-0.290189	0.846241	0.617184
ATP6V1H	1.43445	0.0175951	0.0991065
ATP7A	0.0264049	0.782373	0.599435
ATP7B	0.938022	0.10264	0.233625
ATP8A1	0.960893	0.0956548	0.226196
ATP8A2	-0.571815	0.540381	0.517091
ATP8B1	1.70994	0.00531348	0.0543103
ATP8B2	-1.14444	0.143174	0.277816
ATP8B3	-1.50045	0.0460196	0.158
ATP8B4	-0.110579	0.941965	0.640635
ATP9A	-0.0933411	0.921615	0.636115
ATP9B	0.559533	0.285283	0.385591
ATPAF1	-0.00471415	0.818082	0.609771
ATPAF2	-1.27114	0.0983438	0.229355
ATPIF1	0.861021	0.129165	0.264131
ATR	-1.04341	0.188981	0.317977
ATRAID	-1.2528	0.104038	0.235558
ATRIP	-0.792809	0.346849	0.421186
ATRN	-1.11398	0.155987	0.289346
ATRNL1	0.446816	0.367646	0.433528
ATRX	-0.68312	0.436778	0.470268
ATXN1	0.570194	0.278194	0.381127
ATXN10	-1.95463	0.00746307	0.064838
ATXN1L	-0.161111	0.998215	0.654866
ATXN2	-0.267624	0.87256	0.624461
ATXN2L	0.181052	0.612906	0.545236
ATXN3	-0.261767	0.879416	0.626445
ATXN3L	0.340583	0.457498	0.48049
ATXN7	0.555955	0.28769	0.386753
ATXN7L1	0.0172317	0.792855	0.602654
ATXN7L2	-1.82545	0.0130788	0.0853864
ATXN7L3	0.466522	0.352271	0.424152
ATXN7L3B	0.578003	0.273078	0.378092
AUH	-0.0816687	0.907865	0.633025
AUNIP	-0.0194491	0.835127	0.614384
AUP1	-0.926661	0.254361	0.365205
AURKA	-0.751886	0.37893	0.439276
AURKAIP1	0.0824576	0.719238	0.581239
AURKB	-2.57932	0.000297359	0.0127947
AURKC	-0.494113	0.619332	0.547593
AUTS2	0.732557	0.184828	0.31495
AVEN	-0.792675	0.346952	0.421186
AVIL	1.39062	0.0209774	0.10858
AVL9	0.706679	0.197918	0.325282
AVP	0.667625	0.218933	0.341259
AVPI1	-1.24969	0.105029	0.23694
AVPR1A	0.770152	0.166965	0.299356
AVPR1B	-0.477591	0.636746	0.553823
AVPR2	0.442413	0.371137	0.435449
AWAT1	1.8593	0.00259445	0.0384845
AWAT2	0.000470552	0.812104	0.608766
AXDND1	-0.170163	0.987491	0.652167
AXIN1	0.630479	0.240361	0.355684
AXIN2	0.616964	0.248511	0.361623
AXL	-2.92084	3.52258e-05	0.00459706
AZGP1	2.99081	2.21589e-06	0.00118186
AZI1	-0.645483	0.470474	0.486546
AZI2	0.0914622	0.709259	0.578448
AZIN1	-0.0836982	0.910254	0.633513
AZU1	0.859978	0.129558	0.264484
B2M	0.246736	0.546166	0.519548
B3GALNT1	-0.104511	0.934796	0.638967
B3GALNT2	-2.81167	7.17397e-05	0.00655063
B3GALT1	-0.382328	0.740829	0.587873
B3GALT2	0.583826	0.269304	0.375539
B3GALT4	1.28566	0.0314513	0.13204
B3GALT5	0.197509	0.59585	0.537893
B3GALT6	-0.281606	0.856234	0.619949
B3GALTL	-1.09977	0.162255	0.295325
B3GAT1	0.241961	0.550894	0.520985
B3GAT2	0.512959	0.317674	0.405978
B3GAT3	0.988836	0.0876413	0.217723
B3GNT1	-0.640521	0.475021	0.488397
B3GNT2	-0.11333	0.945216	0.64154
B3GNT3	1.32141	0.0274682	0.123911
B3GNT4	0.0440772	0.762291	0.593559
B3GNT5	0.437844	0.374782	0.437527
B3GNT6	1.33227	0.0263473	0.121573
B3GNT7	0.77792	0.163441	0.29633
B3GNT8	1.58771	0.00921893	0.0714961
B3GNT9	-0.125235	0.959295	0.645677
B3GNTL1	-2.2585	0.00173235	0.0316632
B4GALNT1	-1.64992	0.026506	0.121964
B4GALNT2	0.640139	0.234652	0.352114
B4GALNT3	-0.482067	0.632008	0.552203
B4GALNT4	-0.526461	0.585854	0.534167
B4GALT1	-0.564195	0.547896	0.520174
B4GALT2	-0.846019	0.307799	0.399726
B4GALT3	-0.792679	0.346948	0.421186
B4GALT4	-0.0581232	0.880214	0.626563
B4GALT5	0.792479	0.156987	0.290292
B4GALT6	-1.06949	0.176236	0.307486
B4GALT7	1.04427	0.073344	0.199011
B9D1	-1.55301	0.0380998	0.145016
B9D2	-1.30164	0.0894285	0.219364
BAALC	1.61745	0.00808589	0.0675232
BAAT	0.702959	0.199854	0.327018
BABAM1	1.01106	0.0816623	0.210103
BACE1	-0.356523	0.769958	0.595502
BACE2	-1.98168	0.00660612	0.0607944
BACH1	-0.428007	0.690187	0.572732
BACH2	-0.354996	0.771692	0.596084
BAD	0.294941	0.499585	0.498645
BAG1	0.167339	0.62728	0.55035
BAG2	-2.47411	0.000543622	0.0181304
BAG3	-1.68003	0.0235878	0.115413
BAG4	-0.674867	0.444046	0.474259
BAG5	1.33153	0.0264228	0.121718
BAG6	0.614708	0.24989	0.362305
BAHD1	1.67559	0.00622337	0.0588163
BAI1	0.235285	0.557538	0.523123
BAI2	-0.275717	0.863102	0.621865
BAI3	0.243841	0.549031	0.5206
BAIAP2	0.34817	0.4507	0.476994
BAIAP2L1	0.719897	0.19115	0.319503
BAIAP2L2	1.71098	0.00528777	0.0543103
BAIAP3	0.643673	0.232587	0.350387
BAK1	-1.40741	0.0634174	0.184832
BAMBI	0.0970175	0.703127	0.576951
BANF1	-0.259619	0.881932	0.626926
BANF2	0.170442	0.624015	0.549529
BANK1	0.867021	0.126924	0.262083
BANP	-0.187708	0.966712	0.647354
BAP1	-0.468174	0.646762	0.55786
BARD1	-1.01823	0.20192	0.328472
BARHL1	-0.356535	0.769944	0.595502
BARHL2	-0.443103	0.673737	0.567063
BARX1	-0.331433	0.798593	0.604586
BARX2	1.06378	0.0687898	0.193769
BASP1	0.405397	0.401293	0.45246
BATF	0.76496	0.169352	0.301515
BATF2	-0.112037	0.943688	0.64107
BATF3	-1.33148	0.0813447	0.209682
BAX	-2.48661	0.000506699	0.0176992
BAZ1A	-1.35981	0.0742285	0.200192
BAZ1B	-1.59794	0.0322778	0.133409
BAZ2A	-0.0610305	0.883621	0.627321
BAZ2B	0.503217	0.324741	0.40928
BBC3	-0.461585	0.653809	0.559773
BBIP1	-0.893262	0.275657	0.37931
BBOX1	0.0478903	0.757978	0.592151
BBS1	0.331592	0.465628	0.48423
BBS10	-0.737009	0.391029	0.44597
BBS12	0.550611	0.291309	0.389065
BBS2	-1.32351	0.083444	0.212107
BBS4	-0.841176	0.311228	0.401904
BBS5	0.119127	0.678915	0.569348
BBS7	-0.958863	0.234936	0.352408
BBS9	0.0205632	0.789044	0.601362
BBX	-1.05926	0.181161	0.311777
BCAM	0.077901	0.724306	0.583006
BCAN	-0.463435	0.651827	0.559453
BCAP29	-0.847977	0.306419	0.398681
BCAP31	0.62833	0.241645	0.356302
BCAR1	0.263503	0.529724	0.512399
BCAR3	-0.0510539	0.871939	0.624345
BCAS1	1.80803	0.00333634	0.0438634
BCAS2	-1.16109	0.136517	0.271765
BCAS3	0.180302	0.613688	0.5454
BCAS4	-0.855484	0.301169	0.394924
BCAT1	-1.95558	0.0074313	0.0646881
BCAT2	-0.703287	0.419307	0.462407
BCCIP	-1.9308	0.00829883	0.0684625
BCDIN3D	1.00062	0.0844276	0.213457
BCHE	0.943235	0.101013	0.231761
BCKDHA	0.362297	0.438194	0.471157
BCKDHB	0.774065	0.165182	0.297946
BCKDK	-0.510042	0.602742	0.540724
BCL10	-1.02784	0.196906	0.324228
BCL11A	-0.557827	0.554216	0.521802
BCL11B	-0.472511	0.64214	0.556109
BCL2	-0.0800759	0.90599	0.632655
BCL2A1	-0.365433	0.759861	0.592662
BCL2L1	1.25294	0.0355189	0.140238
BCL2L10	-0.993847	0.215046	0.338623
BCL2L11	1.00741	0.0826214	0.211153
BCL2L12	-1.7835	0.0155745	0.0937928
BCL2L13	1.2117	0.0412778	0.149723
BCL2L14	0.597165	0.260795	0.369172
BCL2L15	1.37237	0.0225445	0.11302
BCL2L2	0.530759	0.305021	0.39768
BCL2L2-PABPN1	-0.268937	0.871024	0.624091
BCL3	-0.00626181	0.819868	0.610138
BCL6	1.25655	0.0350492	0.139371
BCL6B	-1.82815	0.0129306	0.084992
BCL7A	-0.0915111	0.919458	0.636038
BCL7B	-0.793688	0.34618	0.421075
BCL7C	0.597394	0.260651	0.369095
BCL9	-0.898694	0.272114	0.377398
BCL9L	-0.467266	0.647731	0.558239
BCLAF1	-0.404216	0.716407	0.580342
BCMO1	0.505949	0.322749	0.408422
BCO2	0.438441	0.374304	0.437511
BCOR	0.850352	0.133226	0.268272
BCORL1	-0.0634186	0.886421	0.628225
BCR	-0.602925	0.51024	0.504289
BCS1L	-0.972256	0.227174	0.34679
BDH1	0.482404	0.34018	0.41748
BDH2	0.278291	0.515433	0.506669
BDKRB1	0.848373	0.13399	0.268976
BDNF	-1.16352	0.135567	0.270799
BDP1	0.663335	0.221336	0.342782
BEAN1	-0.222091	0.92607	0.63769
BECN1	1.14415	0.0524041	0.16826
BECN1P1	-0.656479	0.460484	0.481328
BEGAIN	-2.23736	0.00193012	0.0330939
BEND2	0.0995065	0.700386	0.576321
BEND3	-0.365948	0.759278	0.592509
BEND4	-0.738811	0.389551	0.445149
BEND5	-0.57018	0.541989	0.517933
BEND6	-0.21319	0.936577	0.639547
BEND7	-0.813267	0.331479	0.412699
BEST1	1.97186	0.00146378	0.0302299
BEST2	2.40511	0.000124233	0.0082378
BEST3	-0.369571	0.755185	0.591045
BEST4	0.249721	0.54322	0.518463
BET1	-0.0194453	0.835123	0.614384
BET1L	1.07778	0.0656645	0.188162
BEX1	0.0972252	0.702898	0.576951
BEX2	1.2423	0.0369353	0.142887
BEX4	1.42902	0.0179865	0.100253
BEX5	0.28002	0.513775	0.506029
BFAR	1.93016	0.00181539	0.0324632
BFSP1	-1.14079	0.144666	0.279255
BFSP2	1.32214	0.0273917	0.123911
BGLAP	0.0703624	0.732717	0.585668
BGN	-1.05754	0.181998	0.312385
BHLHA15	-0.879001	0.285109	0.385527
BHLHA9	-0.17331	0.983763	0.651236
BHLHB9	-0.150988	0.989791	0.652774
BHLHE22	0.0346113	0.773028	0.596248
BHLHE23	-0.207795	0.94295	0.640853
BHLHE40	-0.740879	0.387859	0.444358
BHLHE41	0.994589	0.0860605	0.215587
BHMT	-0.231672	0.914775	0.634728
BHMT2	1.03592	0.0753679	0.201165
BICC1	-1.151	0.140522	0.27519
BICD1	-1.68607	0.0230374	0.113928
BICD2	-1.30558	0.0883254	0.218569
BID	-1.72068	0.0200915	0.105508
BIK	0.664371	0.220754	0.342444
BIN1	-1.56533	0.036422	0.142068
BIN2	0.289994	0.504267	0.501155
BIN3	-0.972334	0.227129	0.34679
BIRC2	-0.5869	0.525656	0.51076
BIRC3	-0.419704	0.699298	0.576027
BIRC5	-0.852076	0.303545	0.396598
BIRC6	-0.378121	0.745554	0.589145
BIRC7	0.906572	0.112899	0.245733
BIRC8	0.516361	0.315229	0.404328
BIVM	-0.50584	0.6071	0.542539
BLACE	-1.14896	0.141342	0.276196
BLCAP	1.93987	0.00172722	0.0316632
BLID	-1.76462	0.0168276	0.0964615
BLK	-0.831428	0.318207	0.40611
BLM	-0.831692	0.318016	0.40611
BLMH	-2.44981	0.000622699	0.0193407
BLNK	1.36006	0.0236578	0.115585
BLOC1S2	-1.06716	0.177349	0.308462
BLOC1S3	0.204987	0.588172	0.534995
BLOC1S4	-0.0667603	0.890342	0.628948
BLOC1S5	-0.228371	0.918665	0.635649
BLOC1S6	0.561592	0.283905	0.384696
BLVRA	-1.34573	0.0776999	0.204937
BLVRB	0.966138	0.0941078	0.224568
BLZF1	0.440372	0.372762	0.436291
BMF	1.95012	0.0016384	0.0312757
BMI1	-0.0567214	0.878572	0.626341
BMP1	-1.27372	0.0975636	0.228613
BMP10	0.563338	0.282739	0.383987
BMP15	-1.7763	0.016042	0.0944751
BMP2	-1.05152	0.184951	0.315089
BMP2K	0.103789	0.695678	0.574722
BMP3	-0.858167	0.299307	0.39373
BMP4	0.13469	0.662068	0.563104
BMP5	-0.86084	0.29746	0.392896
BMP6	-0.650337	0.46605	0.484328
BMP7	0.604288	0.256329	0.366416
BMP8A	-0.462247	0.653099	0.559623
BMP8B	-1.01437	0.203957	0.330035
BMPER	-0.625792	0.488658	0.493769
BMPR1A	-1.57511	0.0351332	0.139433
BMPR1B	-0.437109	0.68025	0.569922
BMPR2	-0.285657	0.851514	0.619006
BMS1	-1.67339	0.0242064	0.116495
BMX	0.942082	0.101371	0.232265
BNC1	-1.5858	0.0337704	0.136824
BNC2	-1.49422	0.0470431	0.159637
BNIP1	-0.290639	0.845718	0.617091
BNIP2	-1.35613	0.0751216	0.201008
BNIP3	-1.16587	0.134651	0.269738
BNIP3L	0.641767	0.2337	0.351463
BNIPL	1.90745	0.0020379	0.0338288
BOC	-0.0531357	0.874375	0.624995
BOD1	-0.0735055	0.898264	0.630808
BOD1L1	-0.0305901	0.848067	0.617928
BOD1L2	1.30011	0.029786	0.128659
BOK	-0.128882	0.963612	0.646584
BOLA1	0.00657222	0.805083	0.606829
BOLA2B	0.668386	0.218509	0.340825
BOLA3	-0.6498	0.466538	0.484683
BOLL	-0.344449	0.783702	0.599773
BORA	-0.262331	0.878756	0.626411
BPGM	-0.374752	0.749345	0.589806
BPHL	1.70353	0.0054734	0.0553989
BPI	0.631146	0.239964	0.355432
BPIFA1	0.630111	0.240581	0.355831
BPIFA2	1.59208	0.00904421	0.0711118
BPIFA3	0.944593	0.100593	0.231437
BPIFB1	1.13213	0.0546248	0.171787
BPIFB2	1.68907	0.00585076	0.0574182
BPIFB3	0.452912	0.362846	0.431017
BPIFB4	0.75878	0.172226	0.303984
BPIFB6	1.55831	0.0104758	0.0764934
BPIFC	-0.0901509	0.917855	0.635456
BPNT1	0.456498	0.36004	0.429485
BPTF	0.84097	0.136877	0.27195
BPY2	-1.83974	0.012313	0.0829701
BPY2B	-0.671233	0.447268	0.47539
BPY2C	-0.86269	0.296185	0.391946
BRAF	0.359316	0.440816	0.472115
BRAP	1.45575	0.0161304	0.094553
BRAT1	-0.516967	0.595593	0.537893
BRCA1	0.580276	0.271601	0.377114
BRCA2	0.643864	0.232476	0.350335
BRCC3	-0.0728094	0.897446	0.630537
BRD1	-0.697444	0.424327	0.464682
BRD2	0.850144	0.133306	0.268326
BRD3	-0.100431	0.92998	0.638323
BRD4	-0.0406416	0.859777	0.620922
BRD7	-1.64108	0.02742	0.123911
BRD8	-0.109639	0.940853	0.640455
BRD9	-0.952571	0.238647	0.354681
BRDT	0.966783	0.0939189	0.224503
BRE	0.0496343	0.756008	0.591387
BRF1	-0.0368512	0.855357	0.619675
BRF2	0.772683	0.16581	0.2984
BRI3	0.493173	0.332134	0.412982
BRI3BP	0.417273	0.391462	0.446256
BRICD5	0.816185	0.146893	0.281284
BRINP1	0.81794	0.146166	0.28077
BRINP2	0.417379	0.391375	0.446256
BRINP3	-0.38875	0.733635	0.585802
BRIP1	-0.284072	0.85336	0.619446
BRIX1	-1.12204	0.152518	0.28616
BRK1	1.12006	0.0569321	0.175389
BRMS1	-0.187943	0.966433	0.647349
BRMS1L	-1.63696	0.0278547	0.124806
BROX	0.17252	0.621832	0.548907
BRPF1	0.0310505	0.777079	0.597656
BRPF3	1.83472	0.00292893	0.0409225
BRS3	0.369875	0.431569	0.468275
BRSK1	-0.361517	0.764293	0.594042
BRSK2	0.273825	0.519727	0.508617
BRWD1	0.423265	0.386558	0.443628
BRWD3	0.314994	0.480846	0.490247
BSCL2	0.629806	0.240763	0.355928
BSDC1	1.07899	0.0654019	0.187723
BSG	-1.17374	0.131623	0.266831
BSN	2.06653	0.000885159	0.0241837
BSND	1.10291	0.0603514	0.180001
BSPH1	0.299133	0.495635	0.496825
BSPRY	1.89539	0.00216596	0.034915
BST1	-0.746891	0.382966	0.441701
BST2	0.232378	0.560444	0.523839
BSX	0.338353	0.459507	0.480922
BTAF1	0.340971	0.457148	0.480421
BTBD1	0.459611	0.357617	0.427896
BTBD10	0.256178	0.536876	0.51581
BTBD11	-0.144878	0.982553	0.651001
BTBD16	0.284992	0.509023	0.503614
BTBD17	-0.583631	0.528829	0.511897
BTBD18	-0.393315	0.728536	0.584356
BTBD19	-0.497369	0.615925	0.546129
BTBD2	-0.684116	0.435905	0.470014
BTBD3	-0.18717	0.967349	0.647509
BTBD6	-0.212791	0.937048	0.639605
BTBD7	-0.382163	0.741015	0.587938
BTBD8	0.0567181	0.748022	0.589615
BTBD9	0.643504	0.232686	0.350407
BTC	0.94448	0.100628	0.231437
BTD	-0.403119	0.717624	0.580609
BTF3	-0.659946	0.457359	0.480436
BTF3L4	-0.0333049	0.851227	0.618934
BTG1	-0.120452	0.953637	0.644439
BTG2	-0.127283	0.961719	0.646282
BTG3	-0.154879	0.994402	0.653735
BTG4	-0.242737	0.90175	0.631851
BTK	1.76602	0.00408261	0.0484246
BTLA	-0.00237796	0.815387	0.609467
BTN1A1	0.0824471	0.71925	0.581239
BTN2A1	0.168555	0.625999	0.549976
BTN2A2	-0.258808	0.882883	0.627203
BTN3A1	-0.839863	0.312163	0.402354
BTN3A2	-1.61809	0.0299247	0.129041
BTN3A3	-0.835122	0.31555	0.404486
BTNL2	-0.643361	0.472416	0.487322
BTNL3	1.14657	0.0519658	0.167449
BTNL8	1.02582	0.0778747	0.205046
BTNL9	-0.197085	0.955615	0.645045
BTRC	-0.671917	0.44666	0.475303
BUB1	-2.09733	0.00385345	0.0466472
BUB1B	-1.36131	0.0738653	0.199681
BUB3	-1.60801	0.0310828	0.131486
BUD13	-0.868575	0.292157	0.389688
BUD31	-0.444643	0.672068	0.566665
BVES	-1.01298	0.204692	0.330787
BYSL	-1.30185	0.0893698	0.219265
BZRAP1	0.536383	0.301094	0.39491
BZW1	-2.21263	0.00218756	0.0350789
BZW2	-0.10629	0.936898	0.639605
C10orf10	-0.486163	0.627685	0.550548
C10orf105	-0.375371	0.748648	0.589615
C10orf107	-1.25759	0.102527	0.233475
C10orf11	0.866828	0.126996	0.262138
C10orf112	1.55636	0.0105647	0.0766406
C10orf113	0.478061	0.34346	0.419266
C10orf118	1.05114	0.0717123	0.197024
C10orf120	-0.0813904	0.907537	0.633025
C10orf126	0.243119	0.549746	0.520643
C10orf128	0.149776	0.645897	0.557513
C10orf129	-1.25835	0.102289	0.233106
C10orf137	-0.62477	0.489612	0.494133
C10orf2	-1.70697	0.0212166	0.109311
C10orf35	-0.359394	0.7667	0.594594
C10orf53	0.506888	0.322066	0.408206
C10orf54	-0.561665	0.550403	0.520701
C10orf55	-1.15731	0.138009	0.272476
C10orf62	1.24307	0.0368312	0.14264
C10orf67	-1.23589	0.109515	0.242017
C10orf71	-0.139156	0.975776	0.649695
C10orf76	-0.887579	0.279398	0.382074
C10orf82	1.2915	0.0307682	0.130783
C10orf88	0.209778	0.583277	0.532898
C10orf90	0.293929	0.50054	0.499207
C10orf95	0.625031	0.243624	0.357781
C10orf99	0.759516	0.171882	0.303834
C11orf1	1.4816	0.0144982	0.0897552
C11orf16	0.654092	0.226576	0.34648
C11orf21	-0.671777	0.446784	0.475312
C11orf24	0.27804	0.515674	0.506765
C11orf30	0.658581	0.22402	0.344288
C11orf31	-0.750767	0.379832	0.43974
C11orf34	-1.36226	0.0736369	0.199321
C11orf35	0.807576	0.1505	0.284428
C11orf40	0.0108739	0.800143	0.605225
C11orf42	1.75912	0.00421869	0.0491328
C11orf45	-1.17311	0.131866	0.266891
C11orf49	-0.116574	0.949051	0.642831
C11orf52	0.472654	0.347572	0.421665
C11orf53	0.0935939	0.706903	0.577578
C11orf54	0.924812	0.106855	0.239172
C11orf57	-0.272705	0.86662	0.6225
C11orf58	-0.108472	0.939475	0.640118
C11orf63	-0.521398	0.591039	0.536194
C11orf65	0.775648	0.164465	0.297309
C11orf68	-0.876437	0.286832	0.386196
C11orf70	-0.420556	0.698361	0.575775
C11orf71	0.873291	0.124615	0.259494
C11orf73	0.561554	0.28393	0.384696
C11orf74	-0.777875	0.358351	0.428166
C11orf80	1.16211	0.0492247	0.163071
C11orf82	0.113806	0.684713	0.571181
C11orf84	-0.47961	0.634607	0.553296
C11orf85	-0.790607	0.348531	0.422286
C11orf86	-0.01242	0.826986	0.612426
C11orf87	0.540574	0.29819	0.393156
C11orf88	-0.305462	0.828521	0.612746
C11orf91	-0.882686	0.282646	0.383975
C11orf94	0.387611	0.41629	0.460897
C11orf95	-0.174762	0.982042	0.65094
C11orf96	-0.178328	0.977818	0.650068
C12orf10	-2.1759	0.00262814	0.03875
C12orf23	-1.14198	0.144179	0.278619
C12orf29	-1.40889	0.0631023	0.184176
C12orf39	0.513503	0.317282	0.405688
C12orf4	0.619223	0.247136	0.360438
C12orf40	0.45959	0.357632	0.427896
C12orf42	1.46451	0.01556	0.0937517
C12orf43	-1.05188	0.184774	0.314902
C12orf44	-0.414534	0.704992	0.577103
C12orf45	-1.4645	0.0521959	0.167966
C12orf49	0.795422	0.155706	0.289144
C12orf5	-1.54565	0.0391338	0.146171
C12orf50	0.730815	0.185689	0.315978
C12orf52	0.280943	0.512891	0.505809
C12orf54	-0.831752	0.317973	0.406106
C12orf55	-1.36603	0.0727347	0.198541
C12orf56	-1.17721	0.130305	0.265325
C12orf57	-0.458298	0.657335	0.561304
C12orf60	-0.350273	0.777063	0.597656
C12orf65	-0.450201	0.666056	0.56466
C12orf66	-0.317215	0.814944	0.609467
C12orf68	-0.856269	0.300623	0.394579
C12orf71	-0.219293	0.929371	0.638268
C12orf73	0.0168231	0.793323	0.602817
C12orf74	0.648169	0.22998	0.349005
C12orf75	-1.33422	0.0806326	0.208679
C12orf76	1.41375	0.0191278	0.103092
C13orf45	1.13071	0.0548915	0.172349
C14orf1	1.75769	0.00424735	0.0492635
C14orf105	-0.118414	0.951226	0.643447
C14orf119	0.104408	0.694998	0.574439
C14orf132	0.765113	0.169281	0.301439
C14orf142	0.688375	0.207577	0.332993
C14orf159	-0.893923	0.275224	0.379137
C14orf164	1.22894	0.0387809	0.145972
C14orf166	-0.96545	0.231095	0.34958
C14orf166B	1.84934	0.00272559	0.0393462
C14orf177	0.159461	0.635603	0.553634
C14orf178	-0.458776	0.656822	0.561017
C14orf180	0.958729	0.096299	0.227026
C14orf2	0.321752	0.474617	0.488248
C14orf28	0.95255	0.0981576	0.229008
C14orf37	0.646308	0.231057	0.34958
C14orf39	-0.0420639	0.861436	0.621432
C14orf79	0.14893	0.646799	0.55786
C14orf80	-0.331973	0.797974	0.604479
C14orf93	0.59604	0.261506	0.370019
C15orf26	2.14052	0.000589219	0.0189714
C15orf27	0.540654	0.298134	0.393156
C15orf38	-1.20067	0.121654	0.255957
C15orf39	-0.24313	0.901288	0.631706
C15orf40	1.16454	0.0488085	0.162614
C15orf41	-0.931522	0.25136	0.363106
C15orf43	1.13501	0.0540843	0.170851
C15orf48	0.283719	0.510238	0.504289
C15orf52	0.0929484	0.707616	0.577935
C15orf53	-0.0227975	0.839012	0.61503
C15orf57	-1.18022	0.129167	0.264131
C15orf59	0.114813	0.683615	0.57091
C15orf60	-0.564599	0.547497	0.519996
C15orf61	0.15366	0.641761	0.555979
C15orf65	1.18164	0.0459537	0.157862
C16orf11	-1.244	0.106862	0.239172
C16orf13	-0.850804	0.304435	0.397248
C16orf45	-0.563942	0.548147	0.520332
C16orf46	-0.24327	0.901125	0.631706
C16orf52	-0.861111	0.297273	0.392855
C16orf54	-0.628901	0.485763	0.492599
C16orf58	0.806495	0.150957	0.28505
C16orf59	-0.802374	0.339607	0.417104
C16orf62	0.109259	0.689682	0.572608
C16orf70	-0.573296	0.538926	0.516424
C16orf71	1.02082	0.0791419	0.206961
C16orf72	-0.311398	0.821657	0.610622
C16orf74	-1.85147	0.0117143	0.0808858
C16orf78	0.0389979	0.768047	0.594885
C16orf80	-1.77706	0.0159921	0.0944751
C16orf82	0.350283	0.448816	0.476087
C16orf86	0.0551421	0.749797	0.589894
C16orf87	-0.573962	0.538272	0.516321
C16orf89	1.25019	0.0358809	0.141032
C16orf90	-1.27456	0.0973129	0.228252
C16orf91	-0.108739	0.939791	0.640118
C16orf92	0.867349	0.126803	0.262004
C16orf93	1.42925	0.0179695	0.100253
C16orf95	-1.29578	0.0910906	0.221273
C16orf96	0.228111	0.564721	0.525094
C17orf104	-0.777907	0.358326	0.428166
C17orf105	0.297981	0.49672	0.497135
C17orf47	0.488445	0.335652	0.414613
C17orf49	-1.48924	0.0478762	0.161098
C17orf51	-0.938549	0.247064	0.360424
C17orf53	-0.0361491	0.854539	0.619652
C17orf58	0.810053	0.149455	0.283434
C17orf59	-0.065452	0.888807	0.628789
C17orf62	1.03011	0.076803	0.203446
C17orf64	0.286407	0.507675	0.503213
C17orf67	-0.378648	0.744962	0.588981
C17orf70	-0.544314	0.567744	0.526335
C17orf72	0.180058	0.613943	0.545517
C17orf74	-0.542049	0.570026	0.527273
C17orf75	-1.50523	0.0452457	0.157057
C17orf80	-0.340976	0.787667	0.600603
C17orf85	-2.80676	7.40248e-05	0.00658029
C17orf89	-0.431541	0.686322	0.571865
C17orf97	-0.794746	0.345375	0.420776
C17orf99	1.11944	0.0570533	0.175566
C18orf21	-0.0968849	0.925795	0.637673
C18orf25	-0.0194603	0.83514	0.614384
C18orf32	0.814043	0.147784	0.281813
C18orf42	1.16445	0.048824	0.162622
C18orf54	-0.383823	0.739152	0.587594
C18orf63	0.13195	0.665022	0.564293
C18orf8	-0.404578	0.716006	0.580342
C19orf10	-1.21977	0.114948	0.247994
C19orf12	0.510539	0.31942	0.406853
C19orf18	1.75719	0.00425745	0.0492692
C19orf24	-0.164652	0.99402	0.653722
C19orf25	1.00776	0.0825288	0.211151
C19orf26	-0.663421	0.454239	0.478637
C19orf33	-0.33133	0.798712	0.604586
C19orf35	-0.0463691	0.866463	0.6225
C19orf38	1.33725	0.0258473	0.120756
C19orf40	0.647814	0.230185	0.349169
C19orf43	0.277005	0.516667	0.507128
C19orf44	-1.12933	0.149427	0.283434
C19orf45	0.29939	0.495394	0.496825
C19orf47	1.56604	0.0101314	0.0750506
C19orf48	-1.19786	0.122666	0.25727
C19orf52	0.408382	0.398808	0.450984
C19orf53	-0.673654	0.44512	0.474547
C19orf54	-0.611875	0.501734	0.49991
C19orf55	-0.182844	0.97247	0.649102
C19orf57	1.15493	0.0504763	0.165474
C19orf59	0.686025	0.208841	0.334016
C19orf60	-0.0922302	0.920306	0.636038
C19orf66	-0.482115	0.631957	0.552203
C19orf67	1.50775	0.012996	0.085254
C19orf68	-0.226947	0.920343	0.636038
C19orf69	-0.326925	0.803768	0.606397
C19orf70	0.441531	0.371839	0.435792
C19orf71	0.657797	0.224465	0.344589
C19orf77	1.14136	0.0529113	0.16922
C19orf80	-0.0797607	0.905619	0.632655
C19orf81	-0.421052	0.697815	0.57548
C1D	-0.667034	0.451007	0.477072
C1GALT1	0.137173	0.659395	0.562119
C1GALT1C1	-0.48149	0.632617	0.552395
C1orf100	0.0121254	0.798707	0.604586
C1orf101	0.122883	0.674835	0.567438
C1orf105	1.68579	0.00593959	0.0577357
C1orf106	-0.876608	0.286717	0.386169
C1orf109	-0.509824	0.602968	0.540738
C1orf110	-0.258872	0.882807	0.627185
C1orf111	1.4186	0.018759	0.102017
C1orf112	-0.51702	0.595539	0.537889
C1orf115	-0.182252	0.973171	0.649149
C1orf116	1.61802	0.00806546	0.0674904
C1orf122	1.2383	0.0374803	0.143837
C1orf123	-1.744	0.0182966	0.101057
C1orf127	1.36512	0.0231945	0.1145
C1orf131	-0.700728	0.421501	0.463624
C1orf141	0.269523	0.523882	0.510063
C1orf145	-0.948618	0.240999	0.356235
C1orf146	0.9606	0.0957418	0.226298
C1orf158	0.954821	0.0974713	0.228493
C1orf159	-0.103852	0.934018	0.638888
C1orf162	0.586135	0.267818	0.374118
C1orf167	0.445343	0.368811	0.43407
C1orf168	1.41261	0.0192159	0.103246
C1orf170	-0.226684	0.920652	0.636038
C1orf172	2.06219	0.000906238	0.0245409
C1orf173	0.515586	0.315785	0.404617
C1orf174	-1.22051	0.114694	0.247751
C1orf177	-0.0553837	0.877006	0.625855
C1orf185	-0.0917625	0.919754	0.636038
C1orf189	0.627328	0.242244	0.35669
C1orf192	1.08539	0.0640178	0.185787
C1orf194	1.48549	0.0142655	0.0890122
C1orf198	0.0280803	0.780463	0.598972
C1orf204	-0.685111	0.435035	0.469595
C1orf21	0.439903	0.373136	0.436645
C1orf210	2.05234	0.000955726	0.0251591
C1orf216	0.0742666	0.728357	0.584356
C1orf222	-1.22267	0.113955	0.246937
C1orf226	1.30501	0.0292384	0.127514
C1orf227	-0.529927	0.582317	0.532537
C1orf228	0.692047	0.205612	0.331581
C1orf233	0.097795	0.70227	0.576942
C1orf234	-0.977135	0.224392	0.344557
C1orf27	0.252975	0.540018	0.516966
C1orf35	-0.168028	0.99002	0.652774
C1orf43	-0.555053	0.55698	0.522886
C1orf50	0.996939	0.0854216	0.214746
C1orf51	2.58761	3.86548e-05	0.00483865
C1orf52	-0.947137	0.241885	0.356302
C1orf53	-0.807023	0.336123	0.414902
C1orf54	0.490387	0.334204	0.413699
C1orf56	0.45007	0.365079	0.432246
C1orf61	-0.287312	0.849587	0.61844
C1orf63	0.878882	0.122583	0.257215
C1orf64	2.00139	0.00125391	0.0279673
C1orf65	-1.19419	0.123996	0.258822
C1orf68	1.24396	0.0367116	0.142547
C1orf74	-0.065672	0.889065	0.628899
C1orf85	0.309704	0.485751	0.492599
C1orf86	-0.162467	0.996608	0.654378
C1orf87	1.03328	0.0760176	0.202371
C1orf94	1.10687	0.059548	0.17891
C1orf95	-0.399736	0.721383	0.581957
C1QA	0.125127	0.672401	0.566675
C1QB	0.252489	0.540496	0.51711
C1QBP	-3.36332	1.47443e-06	0.000934937
C1QC	0.459964	0.357342	0.427801
C1QL1	-0.162545	0.996516	0.654378
C1QL2	0.282703	0.511208	0.50492
C1QL3	0.607552	0.2543	0.365202
C1QL4	-1.50767	0.044856	0.156324
C1QTNF1	-0.418043	0.701125	0.576474
C1QTNF2	-0.79333	0.346453	0.421186
C1QTNF3	-0.0406372	0.859772	0.620922
C1QTNF4	1.04209	0.0738677	0.199681
C1QTNF6	-0.639423	0.476031	0.488711
C1QTNF7	0.0540047	0.751078	0.590165
C1QTNF8	0.921826	0.107827	0.240085
C1QTNF9B	0.838165	0.137984	0.272476
C1QTNF9B-AS1	1.03189	0.0763606	0.202858
C1R	-0.878117	0.285703	0.38582
C1RL	-0.0702521	0.894442	0.630023
C1S	-0.325395	0.805527	0.607052
C2	0.944432	0.100643	0.231437
C20orf112	-0.972149	0.227235	0.346796
C20orf141	-0.124953	0.958962	0.645619
C20orf173	0.245859	0.547033	0.519838
C20orf194	-1.07607	0.173127	0.304792
C20orf195	0.177758	0.616346	0.546243
C20orf196	0.720327	0.190933	0.319401
C20orf201	0.0345966	0.773045	0.596248
C20orf202	0.925759	0.106548	0.238993
C20orf24	0.474448	0.346203	0.421075
C20orf26	1.78118	0.00379746	0.0462686
C20orf27	-2.24256	0.00187968	0.032751
[truncated: 16,722 more rows]

## Sheet: cisplatin
	z_cor_result	Cor_result.P_value	Cor_result.Q_value
A1BG	0.189826	0.686965	0.556108
A1CF	1.00096	0.0973212	0.219512
A2M	0.676241	0.24814	0.349077
A2ML1	0.31295	0.553065	0.506716
A3GALT2	0.678586	0.246657	0.347914
A4GALT	0.0352486	0.869524	0.611162
A4GNT	0.205708	0.669009	0.551042
AAAS	-2.18746	0.00100967	0.0178577
AACS	0.263375	0.605446	0.529467
AADAC	-1.24791	0.0686909	0.182499
AADACL2	-0.538898	0.469998	0.472059
AADACL3	0.0152574	0.893882	0.618122
AADACL4	-0.846065	0.231099	0.337803
AADAT	-0.80722	0.255365	0.353281
AAED1	-1.64979	0.0144513	0.0820262
AAGAB	0.448099	0.422537	0.448791
AAK1	-0.626382	0.391053	0.433829
AAMDC	2.27823	0.000257085	0.00819177
AAMP	0.236419	0.634825	0.539313
AANAT	-0.508504	0.499349	0.484647
AAR2	-0.346586	0.670569	0.551311
AARD	0.49553	0.381382	0.428541
AARS	0.0878939	0.806025	0.594521
AARS2	0.54363	0.34225	0.40636
AARSD1	-0.33486	0.68382	0.554972
AASDH	1.27195	0.0376259	0.136915
AASDHPPT	0.835466	0.161088	0.284119
AASS	-2.68327	4.6756e-05	0.00339252
AATK	0.253632	0.615996	0.532849
AATK-AS1	-0.344519	0.672897	0.551605
ABAT	1.10134	0.0697135	0.183762
ABCA1	-0.778813	0.274193	0.365654
ABCA10	-1.59484	0.018267	0.0938409
ABCA12	0.963456	0.109641	0.233982
ABCA13	0.289961	0.577079	0.51701
ABCA2	-0.606561	0.408199	0.44243
ABCA3	0.776696	0.190064	0.309113
ABCA4	1.04535	0.0841942	0.203346
ABCA5	0.302256	0.564175	0.511268
ABCA6	-1.4446	0.0334883	0.128695
ABCA7	0.562484	0.327636	0.398249
ABCA8	-0.039326	0.96083	0.634591
ABCA9	0.703594	0.231223	0.337903
ABCB1	0.509705	0.369575	0.421958
ABCB10	-1.33287	0.0508868	0.15858
ABCB11	-0.838241	0.235851	0.341094
ABCB4	0.628757	0.279518	0.368544
ABCB5	1.37583	0.0250525	0.10893
ABCB6	-0.512956	0.494991	0.482829
ABCB7	-0.137371	0.918536	0.624064
ABCB8	0.0316635	0.873884	0.61213
ABCB9	-0.639335	0.380087	0.427816
ABCC1	-0.808758	0.254372	0.352608
ABCC10	1.39897	0.0228081	0.1045
ABCC11	2.30515	0.000217625	0.00768682
ABCC12	1.48529	0.0159018	0.0863139
ABCC2	-1.31381	0.0545032	0.163991
ABCC3	0.837686	0.160063	0.283181
ABCC4	-1.54723	0.022256	0.103261
ABCC5	0.0402206	0.863484	0.609732
ABCC6	-0.287056	0.738813	0.573666
ABCC8	1.04139	0.0853039	0.204766
ABCC9	0.219843	0.653185	0.545935
ABCD1	-0.864931	0.219922	0.330032
ABCD2	-1.03773	0.135071	0.258995
ABCD3	0.0130782	0.896543	0.618755
ABCD4	0.398092	0.468614	0.471377
ABCE1	-1.59124	0.0185455	0.0947184
ABCF1	-1.51462	0.0254057	0.109971
ABCF2	-2.73402	3.29685e-05	0.00279122
ABCF3	1.1206	0.0652299	0.17832
ABCG1	0.0226519	0.884859	0.615487
ABCG2	-1.45509	0.0321536	0.125677
ABCG4	-0.89636	0.202169	0.317374
ABCG5	0.458703	0.413117	0.444785
ABCG8	0.250241	0.619686	0.534202
ABHD1	-0.884573	0.208701	0.322316
ABHD10	-0.69485	0.335257	0.403038
ABHD11	1.54956	0.0120241	0.0744224
ABHD12	1.5548	0.0117486	0.0734178
ABHD12B	-0.208652	0.831836	0.601945
ABHD13	0.769573	0.19382	0.311681
ABHD14A	-0.0878558	0.979399	0.638178
ABHD14B	-0.0983612	0.966464	0.63572
ABHD15	-0.833489	0.23877	0.342545
ABHD16A	1.41734	0.0211532	0.100984
ABHD17A	0.716694	0.223418	0.332239
ABHD17B	-0.99639	0.152622	0.276665
ABHD17C	-0.395774	0.616128	0.532851
ABHD2	1.20105	0.0489908	0.155528
ABHD3	1.51056	0.014263	0.0814212
ABHD4	-0.206948	0.833889	0.602507
ABHD5	-0.615776	0.400173	0.438272
ABHD6	-1.5454	0.0224237	0.103622
ABHD8	-0.112106	0.949553	0.631663
ABI1	1.97161	0.00151308	0.022895
ABI2	-2.10018	0.0016291	0.0238709
ABI3	0.0114343	0.898552	0.619269
ABI3BP	-0.580878	0.431067	0.452262
ABL1	-0.444583	0.56411	0.511248
ABL2	-0.513788	0.494178	0.482583
ABLIM1	1.25089	0.0407407	0.142938
ABLIM2	1.3296	0.0301127	0.121019
ABLIM3	0.895022	0.135252	0.259115
ABO	1.07764	0.0755737	0.192145
ABR	-0.152888	0.899543	0.619483
ABRA	0.86024	0.149923	0.274328
ABRACL	0.184743	0.692749	0.558366
ABT1	-0.0602429	0.986585	0.639939
ABTB1	0.295332	0.571426	0.514433
ABTB2	0.742601	0.208538	0.322226
AC002365.1	-0.215796	0.82324	0.599621
AC002429.5	-0.480994	0.526731	0.496615
AC002472.13	0.428681	0.440106	0.456818
AC004076.7	0.554931	0.333441	0.401953
AC004076.9	1.05476	0.0816042	0.199896
AC004381.6	0.929602	0.121788	0.245504
AC004706.1	1.34896	0.0278958	0.115944
AC004980.11	0.826513	0.165274	0.288
AC005281.1	1.66827	0.00699993	0.0538724
AC006116.20	0.0401128	0.863615	0.609732
AC006547.14	0.35953	0.505958	0.48768
AC007040.11	-1.68354	0.0124718	0.0759442
AC007390.5	-0.18993	0.854455	0.607185
AC007431.1	-1.00148	0.150371	0.274639
AC009014.3	1.10795	0.0681461	0.181833
AC010731.4	-0.396051	0.615828	0.532845
AC011242.6	-0.777091	0.275364	0.366275
AC012313.1	0.0299762	0.875937	0.612653
AC013269.5	-0.53754	0.471288	0.472463
AC017099.3	0.78999	0.183196	0.303361
AC018720.10	0.0503966	0.851148	0.60613
AC022431.2	0.0245758	0.882514	0.614814
AC025335.1	-1.07998	0.118784	0.242158
AC034228.7	0.357374	0.508091	0.488759
AC073869.1	2.12698	0.000634249	0.0136815
AC074212.3	-1.57177	0.0201146	0.0988461
AC079354.1	1.44494	0.0188616	0.0953765
AC084121.16	0.556052	0.332575	0.401457
AC092835.2	-0.589159	0.423614	0.449266
AC104809.3	0.837694	0.160059	0.283181
AC114783.1	1.60974	0.00917682	0.0638171
AC131097.4	-0.143735	0.91074	0.622293
AC138647.1	-0.460827	0.547277	0.504559
AC138969.4	-0.230939	0.805091	0.594268
AC140481.2	0.175073	0.703803	0.561727
ACAA1	0.616706	0.287891	0.373661
ACAA2	-0.277946	0.749456	0.576983
ACACB	-1.06063	0.126042	0.250268
ACAD10	1.2759	0.0370641	0.135856
ACAD11	0.0369292	0.867482	0.610523
ACAD8	-0.0332844	0.953398	0.632718
ACAD9	0.0561184	0.844227	0.604905
ACADL	-0.39792	0.613798	0.532425
ACADM	-0.0884953	0.978611	0.6381
ACADS	0.0602277	0.839264	0.603785
ACADSB	-0.676314	0.349833	0.410924
ACADVL	-1.64888	0.0145083	0.0820408
ACAN	-0.123089	0.936057	0.627578
ACAP1	0.127587	0.758954	0.580019
ACAP2	1.57428	0.0107719	0.0700559
ACAP3	0.947678	0.115178	0.239133
ACAT1	0.325984	0.539671	0.501243
ACAT2	0.0530718	0.84791	0.605349
ACBD3	0.945313	0.116027	0.239749
ACBD4	1.47141	0.0168707	0.0893488
ACBD5	0.649787	0.265304	0.36057
ACBD7	-0.617083	0.399042	0.437762
ACCS	0.212345	0.66156	0.548549
ACCSL	0.226093	0.646237	0.54322
ACD	-1.04718	0.131286	0.255087
ACE	2.6631	1.99486e-05	0.00208487
ACE2	-0.165077	0.884663	0.615429
ACER1	0.662767	0.256783	0.354395
ACER2	0.420895	0.447267	0.461049
ACER3	0.166776	0.713337	0.565403
ACHE	0.9373	0.118938	0.242226
ACIN1	-1.21122	0.0778178	0.19539
ACKR2	0.276035	0.591861	0.523307
ACKR3	-0.32024	0.700478	0.560746
ACKR4	-0.49764	0.510072	0.489432
ACLY	-0.36954	0.644927	0.542981
ACMSD	-0.251268	0.780892	0.587075
ACN9	-1.10797	0.108869	0.233094
ACO1	-1.66648	0.0134405	0.0789688
ACO2	1.41479	0.0213761	0.101498
ACOT1	0.439223	0.430517	0.452005
ACOT11	1.32008	0.0312566	0.12383
ACOT12	0.0593708	0.840298	0.603882
ACOT13	-0.30236	0.721046	0.568783
ACOT2	0.044346	0.858479	0.608193
ACOT4	1.04392	0.0845928	0.203904
ACOT6	1.02718	0.0893826	0.210064
ACOT7	-2.23109	0.000789497	0.0156401
ACOT8	1.46581	0.017276	0.0907862
ACOT9	-2.30692	0.000509159	0.0119512
ACOX1	0.893697	0.13579	0.259632
ACOX2	-0.532698	0.475907	0.474277
ACOX3	-0.0053953	0.919151	0.624164
ACOXL	0.33105	0.534509	0.499259
ACP1	0.101944	0.789273	0.589549
ACP2	0.587724	0.308713	0.386747
ACP5	0.595742	0.302856	0.383225
ACP6	-0.619073	0.397324	0.437054
ACPL2	0.46786	0.405084	0.440827
ACPP	0.957883	0.111573	0.235607
ACPT	-0.182001	0.864072	0.609833
ACR	0.532438	0.351118	0.411484
ACRBP	-0.538013	0.470838	0.472401
ACRC	0.373039	0.492701	0.481932
ACRV1	-0.868941	0.217597	0.32834
ACSBG1	-0.259637	0.770989	0.583418
ACSBG2	0.923751	0.12399	0.248294
ACSF2	1.10716	0.0683333	0.182009
ACSF3	0.0550378	0.845533	0.60497
ACSL1	0.442384	0.427664	0.450481
ACSL3	0.460174	0.411821	0.444305
ACSL4	-0.943118	0.177722	0.298161
ACSL5	0.491592	0.384703	0.430392
ACSL6	1.2204	0.0456353	0.150468
ACSM1	1.67584	0.00675495	0.0530383
ACSM2A	1.71577	0.00558602	0.0483343
ACSM2B	1.64032	0.00797393	0.0581229
ACSM3	0.0245373	0.882561	0.614814
ACSM4	0.150273	0.732433	0.571734
ACSM5	1.17527	0.0537793	0.162494
ACSS1	-0.510241	0.497647	0.483875
ACSS2	0.251062	0.618791	0.533738
ACSS3	-0.0600961	0.986404	0.639925
ACTA1	-0.0520838	0.976536	0.637676
ACTA2	-0.159826	0.891069	0.617205
ACTB	-1.93886	0.00375965	0.0385064
ACTBL2	-0.472134	0.535709	0.499777
ACTC1	0.578341	0.315662	0.391396
ACTG1	-1.05099	0.129784	0.253716
ACTG2	-0.68981	0.339181	0.404591
ACTL6A	-0.247565	0.785285	0.588504
ACTL6B	0.626007	0.281414	0.369591
ACTL7A	0.442365	0.427682	0.450481
ACTL7B	-0.275595	0.75221	0.577848
ACTL8	0.215245	0.658317	0.547745
ACTL9	0.271484	0.596728	0.525622
ACTN1	-0.625929	0.39144	0.434011
ACTN2	0.429207	0.439625	0.456566
ACTN3	-0.374166	0.639807	0.541086
ACTN4	0.405168	0.46193	0.467911
ACTR10	1.19535	0.0500178	0.15742
ACTR1A	-0.849227	0.229198	0.336389
ACTR1B	1.47052	0.016934	0.0894185
ACTR2	-0.566125	0.444532	0.459352
ACTR3	0.797729	0.179283	0.299533
ACTR3B	-0.567369	0.443388	0.458568
ACTR3C	1.10589	0.0686325	0.182484
ACTR5	-1.11524	0.106403	0.230365
ACTR6	-0.696368	0.334081	0.402331
ACTR8	-1.50882	0.0260045	0.111583
ACTRT1	1.01424	0.0932344	0.214861
ACTRT2	-0.531254	0.477289	0.474989
ACTRT3	-0.760815	0.286599	0.372967
ACVR1	0.51264	0.367159	0.42042
ACVR1B	0.725656	0.218187	0.328889
ACVR1C	0.909119	0.129631	0.25359
ACVR2A	-1.19798	0.0813429	0.199608
ACVR2B	-1.60373	0.0175957	0.0921013
ACVRL1	0.625312	0.281895	0.369869
ACY1	0.335474	0.530021	0.497769
ACY3	0.452357	0.41874	0.446678
ACYP1	0.00635876	0.904758	0.620757
ACYP2	0.726976	0.217424	0.328253
ADA	-2.14365	0.00128664	0.0206295
ADAD1	0.631859	0.27739	0.367533
ADAD2	0.204628	0.670224	0.551311
ADAL	0.189827	0.686963	0.556108
ADAM10	0.175813	0.702954	0.561459
ADAM11	-1.40213	0.0393882	0.140604
ADAM12	-0.237443	0.797327	0.592114
ADAM15	0.756484	0.200865	0.316584
ADAM17	-0.945033	0.176769	0.2975
ADAM18	0.800793	0.177751	0.298161
ADAM19	-1.32397	0.0525487	0.161054
ADAM2	-0.111926	0.949775	0.631663
ADAM20	0.580806	0.313827	0.390326
ADAM21	0.0636184	0.835173	0.602682
ADAM22	-0.731403	0.307675	0.38612
ADAM23	-1.11486	0.106532	0.230365
ADAM28	2.19866	0.000416348	0.0105574
ADAM29	1.05279	0.0821391	0.200424
ADAM30	-1.58941	0.0186878	0.0950538
ADAM32	0.263139	0.6057	0.529498
ADAM33	-0.314196	0.707407	0.563447
ADAM7	0.488999	0.386898	0.431765
ADAM8	-0.870116	0.216919	0.327982
ADAM9	-0.280767	0.746155	0.575546
ADAMDEC1	1.26612	0.0384669	0.138511
ADAMTS1	0.192803	0.683585	0.554886
ADAMTS10	-0.174295	0.873437	0.61196
ADAMTS12	-1.4884	0.0282102	0.116578
ADAMTS13	0.752434	0.203081	0.317915
ADAMTS14	-0.856223	0.225032	0.333549
ADAMTS15	-1.07453	0.120795	0.244484
ADAMTS16	-0.525535	0.482784	0.477809
ADAMTS17	0.218729	0.654427	0.54632
ADAMTS18	-0.710545	0.323225	0.396298
ADAMTS19	0.240819	0.629989	0.53762
ADAMTS2	0.509827	0.369474	0.421917
ADAMTS20	-0.248869	0.783738	0.588179
ADAMTS3	-1.1351	0.0998933	0.222645
ADAMTS4	-0.75956	0.287478	0.3735
ADAMTS5	0.892091	0.136444	0.260116
ADAMTS6	0.150408	0.732276	0.571734
ADAMTS7	-1.43112	0.0352733	0.132642
ADAMTS8	-0.421913	0.588008	0.521992
ADAMTS9	0.208984	0.665329	0.549518
ADAMTSL1	-0.724357	0.312871	0.389862
ADAMTSL2	-0.767809	0.281733	0.369809
ADAMTSL3	0.924459	0.123722	0.247919
ADAMTSL4	0.0256423	0.881215	0.614549
ADAMTSL5	-0.00404044	0.91749	0.623756
ADAP1	1.25052	0.0407972	0.143004
ADAP2	0.652525	0.263491	0.35966
ADAR	-0.619991	0.396534	0.436731
ADARB1	-1.50017	0.0269201	0.113649
ADARB2	-0.0695984	0.99811	0.643309
ADAT1	0.134197	0.751196	0.577634
ADAT2	-1.20676	0.0789923	0.196633
ADC	-1.62281	0.0162275	0.0873733
ADCK1	0.629826	0.278783	0.368183
ADCK2	1.44308	0.019009	0.0957183
ADCK3	-0.25931	0.771375	0.583534
ADCK4	0.0471493	0.855081	0.607257
ADCK5	1.10137	0.0697073	0.183762
ADCY1	0.387691	0.478534	0.475283
ADCY10	0.125832	0.761018	0.580614
ADCY2	1.7411	0.00494239	0.0449956
ADCY3	-1.57745	0.019645	0.0974532
ADCY4	0.832759	0.162345	0.285576
ADCY5	1.47112	0.016891	0.0893873
ADCY6	0.132996	0.752603	0.578006
ADCY7	-1.36044	0.0460118	0.150924
ADCY8	1.14844	0.0591721	0.170524
ADCY9	0.278663	0.589057	0.522341
ADCYAP1	0.566225	0.324785	0.397107
ADCYAP1R1	0.00233676	0.909679	0.622046
ADD1	0.254	0.615595	0.532845
ADD2	-1.77657	0.00819872	0.0593808
ADD3	-0.542718	0.466377	0.470384
ADGB	0.412171	0.455368	0.464671
ADH1A	-0.349575	0.667207	0.550315
ADH1B	-0.603244	0.411112	0.443858
ADH1C	-0.654188	0.367748	0.420808
ADH4	-0.0346495	0.955077	0.633065
ADH5	-1.54545	0.0224188	0.103622
ADH6	-0.933362	0.182632	0.303035
ADH7	0.205604	0.669126	0.551042
ADHFE1	0.901539	0.13263	0.256335
ADI1	-0.104863	0.958462	0.634177
ADIG	0.134891	0.750382	0.577217
ADIPOQ	0.0203115	0.887713	0.616454
ADIPOR1	0.883819	0.139852	0.263636
ADIPOR2	0.106419	0.783958	0.588179
ADIRF	0.995159	0.0991519	0.221822
ADK	-0.786627	0.268922	0.362798
ADM	-0.675254	0.350678	0.411354
ADM2	-0.132821	0.924114	0.625202
ADM5	-1.91205	0.00429459	0.0414208
ADNP	-1.10152	0.111095	0.235291
ADNP2	-0.862808	0.22116	0.330494
ADO	-1.58171	0.0192994	0.0965739
ADORA1	-1.08136	0.118281	0.241966
ADORA2A	1.02301	0.0906102	0.211546
ADORA2B	-0.867954	0.218167	0.328889
ADORA3	-0.0125416	0.927914	0.625741
ADPGK	-1.25754	0.0664457	0.179603
ADPRH	-0.133089	0.923785	0.625198
ADPRHL1	0.839623	0.159173	0.282392
ADPRHL2	-1.17814	0.0868688	0.20686
ADPRM	-1.84521	0.00593995	0.0500115
ADRA1A	0.395162	0.471397	0.472463
ADRA1B	-0.604559	0.409956	0.443112
ADRA1D	-1.25259	0.0675919	0.180995
ADRA2A	1.52141	0.013606	0.0796299
ADRA2C	0.925698	0.123254	0.247259
ADRB1	-0.220508	0.817582	0.59812
ADRB2	-0.452183	0.556203	0.507997
ADRB3	0.145799	0.737639	0.57339
ADRBK1	0.448755	0.42195	0.448524
ADRBK2	1.24136	0.042221	0.145712
ADRM1	-0.425299	0.584409	0.520384
ADSL	-1.96992	0.00321582	0.0352762
ADSS	-0.170208	0.878411	0.613525
ADSSL1	0.557018	0.331831	0.401058
ADTRP	-0.876472	0.213278	0.325441
AEBP1	-0.961846	0.16857	0.29055
AEBP2	-0.981838	0.159195	0.282392
AEN	-1.05416	0.128546	0.252615
AES	1.22808	0.0443581	0.148873
AF165138.7	0.0787202	0.817011	0.598029
AFAP1	-0.512777	0.495166	0.482946
AFAP1L1	-1.20484	0.0795005	0.197271
AFAP1L2	0.507746	0.371193	0.422906
AFF1	0.624961	0.282138	0.369997
AFF2	0.503458	0.37475	0.42517
AFF3	-0.278328	0.749009	0.576823
AFF4	0.984066	0.102728	0.226106
AFG3L2	-0.687636	0.340883	0.405752
AFM	0.251526	0.618286	0.533524
AFMID	0.469573	0.403592	0.43996
AFP	-0.668093	0.356424	0.414147
AFTPH	2.23649	0.000331714	0.00926765
AGA	0.992192	0.100099	0.222855
AGAP1	-0.325542	0.69442	0.558939
AGAP10	-0.71008	0.323578	0.396386
AGAP2	-0.2567	0.77446	0.584785
AGAP3	-1.15148	0.0947629	0.216416
AGAP4	0.248811	0.621244	0.53445
AGAP5	-0.245664	0.787543	0.589258
AGAP6	0.14687	0.736393	0.57271
AGBL2	0.0812209	0.814012	0.597505
AGBL3	0.10386	0.786996	0.589144
AGBL4	1.39009	0.0236482	0.106241
AGBL5	-1.01766	0.143389	0.267672
AGER	-0.508724	0.499134	0.484516
AGFG1	-0.302694	0.720661	0.568774
AGFG2	1.34735	0.0280744	0.116321
AGGF1	2.77167	9.05472e-06	0.00122075
AGK	-0.867344	0.218521	0.328917
AGL	0.0960956	0.796235	0.59188
AGMAT	-0.642161	0.37772	0.42686
AGMO	-0.176831	0.870353	0.611314
AGO1	-1.83334	0.00628532	0.0515313
AGO2	-0.0999591	0.964497	0.635215
AGO3	-0.950249	0.174194	0.295515
AGO4	0.659709	0.258774	0.355914
AGPAT1	-0.00102724	0.913798	0.623094
AGPAT2	-0.354944	0.661186	0.548395
AGPAT3	0.656387	0.260947	0.357402
AGPAT4	-1.77641	0.00820487	0.0593897
AGPAT5	-0.954334	0.172197	0.293456
AGPAT6	1.19429	0.0502115	0.157823
AGPAT9	-0.454382	0.553927	0.506969
AGPS	-0.971619	0.163937	0.286723
AGR2	1.72426	0.00536252	0.0471998
AGR3	1.42141	0.0208006	0.0999742
AGRN	-0.550915	0.45866	0.466074
AGRP	-0.466999	0.540948	0.501964
AGT	1.45716	0.0179186	0.0929466
AGTPBP1	-0.297152	0.727076	0.570465
AGTR1	-0.767101	0.282224	0.370049
AGTR2	-0.29962	0.724216	0.569632
AGTRAP	-0.259945	0.770626	0.583399
AGXT	1.20139	0.0489314	0.155463
AGXT2	0.663872	0.256067	0.353939
AHCTF1	-1.8301	0.00638275	0.0518452
AHCY	-0.719219	0.316697	0.392203
AHCYL1	-1.20915	0.0783608	0.195943
AHCYL2	-0.300688	0.72298	0.569415
AHDC1	0.45509	0.416313	0.445678
AHI1	0.022526	0.885013	0.615523
AHNAK	-0.440885	0.567976	0.512555
AHNAK2	-0.32329	0.696991	0.559553
AHR	0.623503	0.283148	0.370701
AHRR	-0.685539	0.342529	0.406392
AHSA1	-1.84144	0.00604792	0.050478
AHSA2	1.25343	0.0403543	0.142453
AHSG	-0.0715651	0.999467	0.643374
AHSP	-1.25697	0.0665762	0.179674
AICDA	0.623647	0.283048	0.370684
AIDA	-0.915476	0.191895	0.310241
AIF1	0.626902	0.280796	0.369182
AIF1L	-0.275834	0.751931	0.577805
AIFM1	-0.47874	0.529008	0.497439
AIFM2	-0.337776	0.680516	0.554054
AIFM3	0.859383	0.150299	0.274639
AIG1	0.0579608	0.842001	0.604564
AIM1	0.887553	0.138305	0.261983
AIM1L	1.47838	0.0163775	0.0879057
AIM2	-1.05412	0.128561	0.252615
AIMP1	1.04244	0.0850072	0.204271
AIMP2	-0.502455	0.505305	0.487325
AIP	-0.751589	0.293102	0.376659
AIPL1	-0.543985	0.465179	0.469727
AIRE	0.804491	0.175916	0.296922
AJAP1	-0.0583059	0.984199	0.639286
AJUBA	-1.24507	0.0693641	0.183376
AK1	-0.717245	0.318175	0.3932
AK2	-2.22917	0.000798141	0.0157854
AK3	-0.075733	0.994332	0.642145
AK4	-1.24266	0.0699389	0.183845
AK5	-0.198455	0.844139	0.604905
AK7	-1.17298	0.088353	0.208867
AK8	-0.502708	0.505055	0.487188
AK9	1.90205	0.00219163	0.0280991
AKAP1	0.693654	0.237274	0.341519
AKAP10	-1.76517	0.00864054	0.0614356
AKAP11	0.332839	0.532692	0.498306
AKAP12	-2.04762	0.00215389	0.0278057
AKAP13	1.09263	0.0718215	0.186436
AKAP14	-0.0711412	0.999989	0.643436
AKAP17A	0.0431772	0.859896	0.608669
AKAP2	0.0062392	0.904904	0.620757
AKAP3	1.2872	0.0354982	0.132907
AKAP4	0.349243	0.516177	0.492046
AKAP5	0.647765	0.266649	0.361217
AKAP6	1.07521	0.0761967	0.192969
AKAP7	-1.10137	0.111147	0.235295
AKAP8	-0.485349	0.522346	0.494557
AKAP8L	0.188754	0.688183	0.556525
AKAP9	1.37919	0.0247156	0.10829
AKIP1	-0.187413	0.857506	0.608076
AKIRIN1	-0.812043	0.25226	0.351074
AKIRIN2	-0.701484	0.330137	0.399968
AKNA	0.893269	0.135964	0.259723
AKNAD1	-0.186247	0.858919	0.608335
AKR1A1	0.308268	0.557916	0.508556
AKR1B1	-2.56995	9.96143e-05	0.00504813
AKR1B10	-1.38444	0.0420928	0.145421
AKR1B15	-1.19526	0.0820846	0.20038
AKR1C1	-1.25731	0.0664985	0.179658
AKR1C2	-0.985207	0.157655	0.28097
AKR1C3	-0.586193	0.426275	0.45026
AKR1C4	-0.455359	0.552916	0.506663
AKR1D1	0.869425	0.145936	0.270221
AKR1E2	1.31026	0.032475	0.126274
AKR7A2	0.20717	0.667365	0.550332
AKR7A3	0.968415	0.107945	0.231964
AKR7L	0.554267	0.333954	0.402303
AKT1	-0.42604	0.583623	0.520126
AKT1S1	-0.922381	0.188279	0.308007
AKT2	0.613439	0.29019	0.375158
AKT3	-1.33597	0.0503179	0.157953
AKTIP	2.03434	0.00107266	0.0184042
AL021920.2	0.671112	0.251406	0.350644
AL034548.1	-0.985378	0.157577	0.28097
AL137798.1	1.14612	0.0596577	0.171005
AL355149.2	0.530353	0.352787	0.412639
ALAD	0.405335	0.461773	0.467911
ALAS1	-1.8509	0.00578058	0.0492745
ALAS2	-0.879508	0.211554	0.324009
ALB	0.631567	0.27759	0.367579
ALCAM	1.51208	0.0141692	0.0811906
ALDH16A1	-0.651899	0.369633	0.421958
ALDH18A1	-1.08358	0.117474	0.241037
ALDH1A1	0.0067979	0.904221	0.620637
ALDH1A2	0.605162	0.296069	0.378399
ALDH1A3	0.178942	0.699372	0.560486
ALDH1B1	-1.61872	0.0165122	0.0882066
ALDH1L1	-1.56909	0.0203399	0.0989964
ALDH1L2	-2.09697	0.00165738	0.0241384
ALDH2	-0.339671	0.678371	0.553462
ALDH3A1	-0.962656	0.168182	0.290213
ALDH3A2	-2.10674	0.00157258	0.023442
ALDH3B1	0.212711	0.661151	0.548395
ALDH3B2	1.71001	0.00574262	0.0490202
ALDH4A1	-0.303787	0.719397	0.568272
ALDH5A1	-0.502542	0.505219	0.487281
ALDH6A1	0.757858	0.200116	0.316199
ALDH7A1	0.422595	0.445698	0.460241
ALDH8A1	-0.398955	0.612675	0.532039
ALDH9A1	-0.440236	0.568656	0.512898
ALDOA	-0.666384	0.357804	0.414984
ALDOB	0.335536	0.529958	0.497749
ALDOC	-0.983651	0.158365	0.281749
ALG1	-0.143382	0.911172	0.622325
ALG10	0.0134114	0.896136	0.618677
ALG10B	0.0357743	0.868885	0.611072
ALG11	1.77001	0.00428988	0.0414208
ALG12	-0.262564	0.767535	0.582477
ALG13	0.444815	0.425479	0.449836
ALG14	0.754156	0.202137	0.317374
ALG1L	-0.207635	0.833061	0.602333
ALG1L2	0.0564274	0.843853	0.604905
ALG2	0.498167	0.379168	0.427295
ALG3	0.333565	0.531955	0.498167
ALG5	0.665966	0.254713	0.352714
ALG6	-0.0741031	0.99634	0.642654
ALG8	1.24535	0.0415954	0.144558
ALG9	1.3257	0.0305766	0.122237
ALK	0.421928	0.446313	0.460527
ALKBH1	-1.26622	0.0644728	0.177075
ALKBH2	-1.47762	0.0294378	0.119595
ALKBH3	-0.916954	0.191116	0.309658
ALKBH4	-1.23624	0.0714921	0.186091
ALKBH5	-2.45975	0.000201505	0.00741821
ALKBH6	1.07243	0.0769143	0.193985
ALKBH7	0.271892	0.596291	0.525437
ALKBH8	0.810366	0.173028	0.294526
ALLC	0.7495	0.204698	0.319379
ALMS1	-1.29762	0.0577401	0.168882
ALOX12	-0.365634	0.649261	0.544272
ALOX12B	0.145209	0.738327	0.573561
ALOX15	0.474697	0.399148	0.43778
ALOX15B	0.322435	0.543302	0.502904
ALOX5	0.931207	0.121189	0.244953
ALOX5AP	0.683106	0.243816	0.3459
ALOXE3	0.405957	0.461188	0.46746
ALPI	0.867671	0.146691	0.27107
ALPK1	1.80414	0.00362043	0.0377539
ALPK2	-0.805381	0.256557	0.35425
ALPK3	1.11172	0.0672665	0.180566
ALPL	-0.143223	0.911367	0.622388
ALPP	-0.0261936	0.94468	0.630307
ALPPL2	0.336736	0.528744	0.497301
ALS2	-1.09264	0.114216	0.238212
ALS2CL	1.73372	0.00512257	0.0461822
ALS2CR11	-0.0974012	0.967645	0.635874
ALS2CR12	0.995164	0.0991504	0.221822
ALX1	-1.50959	0.0259247	0.11136
ALX3	-0.936513	0.181035	0.301465
ALX4	-1.59806	0.0180218	0.0932812
ALYREF	-1.40093	0.039567	0.140909
AMACR	0.793474	0.181427	0.301742
AMBN	1.09336	0.0716443	0.186136
AMBP	0.175291	0.703553	0.5617
AMBRA1	0.311073	0.555008	0.507427
AMD1	-1.66305	0.0136429	0.0796913
AMDHD1	0.0331983	0.872017	0.611498
AMDHD2	0.760315	0.198784	0.315534
AMELX	0.819485	0.168616	0.290587
AMELY	0.212713	0.661148	0.548395
AMER1	-1.81825	0.00675049	0.0530378
AMER2	-1.01005	0.146643	0.271064
AMER3	0.444943	0.425364	0.449771
AMFR	0.784404	0.186059	0.30615
AMH	-0.293863	0.730893	0.571344
AMHR2	-0.328282	0.691297	0.557802
AMICA1	0.581894	0.313019	0.389965
AMIGO1	-0.2409	0.793209	0.590914
AMIGO2	-0.231924	0.803914	0.594094
AMMECR1	-0.557998	0.45205	0.463213
AMMECR1L	0.640147	0.271757	0.3645
AMN	0.113425	0.775656	0.585184
AMN1	0.428736	0.440056	0.456818
AMOT	-0.498743	0.508978	0.489144
AMOTL1	-0.520511	0.48764	0.479934
AMOTL2	-1.21926	0.0757378	0.192373
AMPD1	-0.693042	0.336662	0.403464
AMPD2	-1.53727	0.0231806	0.105319
AMPD3	0.465351	0.407276	0.441935
AMPH	0.343365	0.522065	0.494552
AMT	0.565068	0.325665	0.397243
AMTN	-0.317163	0.704003	0.561751
AMY1A	0.697294	0.235045	0.340613
AMY1B	0.574519	0.318521	0.393304
AMY1C	0.0245343	0.882565	0.614814
AMY2A	1.53771	0.0126691	0.0766034
AMY2B	1.4112	0.021694	0.102029
AMZ1	0.262237	0.606674	0.529926
AMZ2	-0.306151	0.716668	0.566812
ANAPC1	-1.57715	0.0196699	0.0975301
ANAPC10	-0.371806	0.642417	0.541903
ANAPC11	1.24794	0.0411938	0.144066
ANAPC13	0.828958	0.164123	0.286908
ANAPC15	0.209915	0.664284	0.549298
ANAPC16	0.648088	0.266434	0.361125
ANAPC2	0.0587887	0.841001	0.604135
ANAPC4	-0.211169	0.828805	0.601146
ANAPC5	-0.453178	0.555173	0.507501
ANAPC7	-0.537976	0.470873	0.472401
ANG	0.877792	0.142375	0.266571
ANGEL1	1.8151	0.00342646	0.0365296
ANGEL2	-0.650729	0.370599	0.422525
ANGPT1	-1.18607	0.0846257	0.203938
ANGPT2	2.13919	0.000590886	0.0132041
ANGPT4	0.538199	0.346535	0.408763
ANGPTL1	0.299557	0.566996	0.512093
ANGPTL2	-1.72767	0.010247	0.0680363
ANGPTL3	-0.175	0.872579	0.611608
ANGPTL4	-0.854041	0.226325	0.334479
ANGPTL5	0.621767	0.284354	0.371416
ANGPTL6	0.440565	0.429304	0.451362
ANGPTL7	0.550431	0.336932	0.403464
ANHX	0.110832	0.778726	0.58616
ANK1	-1.35153	0.0475428	0.153521
ANK2	-0.811421	0.252659	0.351325
ANK3	-0.126478	0.931897	0.626602
ANKAR	1.19193	0.0506433	0.15844
ANKDD1A	0.13009	0.756012	0.578886
ANKDD1B	1.81476	0.0034323	0.0365523
ANKEF1	0.512934	0.366917	0.420292
ANKFN1	1.3245	0.0307212	0.122606
ANKFY1	-2.34548	0.000405177	0.010495
ANKH	0.318949	0.54688	0.5044
ANKHD1	1.48998	0.0155857	0.0856403
ANKIB1	0.902455	0.132265	0.256073
ANKK1	0.346391	0.519029	0.493257
ANKLE1	-2.67897	4.81459e-05	0.00343135
ANKLE2	0.100845	0.79058	0.589976
ANKMY1	0.695291	0.23627	0.341274
ANKMY2	0.603845	0.297011	0.379121
ANKRA2	2.06189	0.000919463	0.0171168
ANKRD1	-0.197014	0.845882	0.605055
ANKRD10	0.535018	0.349062	0.410297
ANKRD11	-1.43718	0.0344612	0.130877
ANKRD12	1.46386	0.017419	0.0913959
ANKRD13A	1.10443	0.0689785	0.182839
ANKRD13B	-1.93765	0.00378248	0.0385655
ANKRD13C	0.274321	0.593692	0.524097
ANKRD13D	0.123471	0.763797	0.581335
ANKRD16	-0.827682	0.242371	0.344921
ANKRD17	0.942633	0.116994	0.240592
ANKRD18A	-1.3088	0.0554886	0.165481
ANKRD18B	-1.63081	0.0156815	0.0858663
ANKRD2	0.16218	0.718638	0.567848
ANKRD20A2	0.804757	0.175784	0.296922
ANKRD20A4	0.324468	0.54122	0.502062
ANKRD20A8P	0.0554885	0.844988	0.60497
ANKRD22	1.94094	0.00178411	0.0249291
ANKRD23	0.882871	0.140246	0.263856
ANKRD24	0.722145	0.220225	0.330137
ANKRD26	0.753486	0.202504	0.317588
ANKRD27	-0.355969	0.660038	0.548307
ANKRD28	-0.739557	0.301732	0.382549
ANKRD29	-1.58397	0.0191185	0.09613
ANKRD30A	0.181068	0.696942	0.559552
ANKRD30B	1.15168	0.0584981	0.169986
ANKRD30BL	-0.266848	0.762487	0.580999
ANKRD31	0.31833	0.547517	0.504639
ANKRD32	1.0343	0.0873203	0.207403
ANKRD33	0.592975	0.304869	0.384626
ANKRD33B	-2.43231	0.000239008	0.00795238
ANKRD34B	0.193348	0.682967	0.554654
ANKRD34C	0.780054	0.188311	0.308007
ANKRD35	0.430111	0.438799	0.456089
ANKRD36	0.605564	0.295782	0.378258
ANKRD36B	0.547644	0.339105	0.404591
ANKRD36C	0.581514	0.313301	0.390115
ANKRD37	-0.0517846	0.976167	0.637577
ANKRD39	-0.427382	0.5822	0.519396
ANKRD40	0.21481	0.658803	0.547847
ANKRD42	0.850365	0.154301	0.278152
ANKRD44	0.742313	0.208699	0.322316
ANKRD45	-0.941833	0.178362	0.298692
ANKRD46	0.980639	0.103853	0.227366
ANKRD49	3.54534	1.29501e-08	2.52049e-05
ANKRD50	-1.7445	0.00949581	0.0651329
ANKRD52	-1.45849	0.0317301	0.124854
ANKRD53	-0.234915	0.800342	0.592724
ANKRD54	-0.312569	0.709276	0.564206
ANKRD55	-1.16962	0.0893317	0.209985
ANKRD6	0.91653	0.126749	0.250997
ANKRD60	-0.830231	0.240786	0.344193
ANKRD61	-0.0788068	0.990545	0.64092
ANKRD62	-0.500925	0.506817	0.488236
ANKRD63	-0.245525	0.787708	0.589258
ANKRD65	-0.0772398	0.992476	0.641549
ANKRD66	1.05393	0.0818306	0.200151
ANKRD7	-0.352224	0.664234	0.549298
ANKRD9	0.522618	0.359019	0.415712
ANKS1A	1.6183	0.00882489	0.0621956
ANKS1B	0.896466	0.134668	0.258736
ANKS3	-0.110205	0.951891	0.632246
ANKS4B	0.973348	0.106279	0.230339
ANKS6	-1.92074	0.00411418	0.0402415
ANKUB1	0.132506	0.753178	0.578297
ANKZF1	1.11318	0.0669286	0.1801
ANLN	-1.25712	0.0665407	0.179658
ANO1	0.243421	0.627136	0.536599
ANO10	-1.01616	0.144023	0.268323
ANO2	0.617673	0.287213	0.3735
ANO3	-0.499285	0.508441	0.488905
ANO4	-0.25842	0.772427	0.583882
ANO5	-0.425939	0.583731	0.520184
ANO6	-0.157138	0.894351	0.618198
ANO7	1.09336	0.0716433	0.186136
ANO8	-0.613091	0.402501	0.439209
ANO9	1.89531	0.00227034	0.0287241
ANP32A	-2.54386	0.000118025	0.005553
ANP32B	-2.79809	2.10103e-05	0.00214458
ANP32D	-0.293712	0.731068	0.57141
ANP32E	-2.18207	0.0010405	0.0180583
ANPEP	-0.945792	0.176393	0.297311
ANTXR1	-1.01757	0.143424	0.267672
ANTXR2	0.34066	0.524785	0.49579
ANXA1	-1.03077	0.137913	0.261674
ANXA10	-2.12993	0.00138685	0.0217218
ANXA11	-0.0146686	0.930525	0.626344
ANXA13	1.03933	0.085885	0.205501
ANXA2	-1.36021	0.0460511	0.151
ANXA2R	-0.323339	0.696935	0.559552
ANXA3	1.37699	0.0249357	0.108876
ANXA4	0.67421	0.24943	0.349835
ANXA5	-1.42929	0.0355216	0.132931
ANXA6	-0.748588	0.295239	0.377851
ANXA7	0.549105	0.337964	0.404089
ANXA9	2.13444	0.000607412	0.0133504
AOAH	-0.24709	0.785849	0.588634
AOC1	1.78511	0.00398093	0.0396471
AOC2	-1.45224	0.0325118	0.12632
AOC3	-1.68178	0.0125689	0.0762953
AOX1	-0.914329	0.1925	0.310818
AP000322.53	0.664001	0.255983	0.353905
AP000322.54	1.35726	0.02699	0.113825
AP003068.6	0.589895	0.30712	0.386027
AP003419.11	1.86117	0.00271008	0.032223
AP1AR	0.10355	0.787364	0.589213
AP1B1	0.944839	0.116197	0.239863
AP1G1	0.636244	0.274399	0.365705
AP1G2	1.21346	0.0468163	0.152525
AP1M1	-1.79923	0.00738015	0.0556961
AP1M2	1.52111	0.0136239	0.0796628
AP1S1	0.0929894	0.799939	0.592613
AP1S2	-0.587056	0.4255	0.449836
AP1S3	-0.00714314	0.921293	0.62438
AP2A1	-0.791483	0.265682	0.36077
AP2A2	0.604581	0.296485	0.37877
AP2B1	-0.585445	0.426948	0.450457
AP2M1	-0.196847	0.846083	0.605055
AP2S1	-1.74085	0.0096542	0.0655843
AP3B1	0.560285	0.329319	0.399521
AP3B2	0.432057	0.437022	0.455331
AP3D1	1.40336	0.0224026	0.103622
AP3M1	-0.0220284	0.939562	0.628772
AP3M2	1.00299	0.0966882	0.218699
AP3S1	0.334378	0.53113	0.498167
AP3S2	1.16837	0.0551262	0.164861
AP4B1	-1.56757	0.0204679	0.0993264
AP4E1	-0.515449	0.492559	0.4819
AP4M1	0.292462	0.574443	0.516185
AP4S1	-0.212772	0.826877	0.600651
AP5B1	0.329682	0.5359	0.499839
AP5M1	1.36427	0.0262436	0.11206
AP5S1	0.44338	0.426769	0.450408
AP5Z1	1.33378	0.0296219	0.12021
APAF1	-0.838752	0.235538	0.340858
APBA1	1.12785	0.063606	0.176092
APBA2	-1.57946	0.0194816	0.0970822
APBA3	0.652577	0.263456	0.359654
APBB1	-0.815028	0.250352	0.350068
APBB1IP	-0.0416264	0.963661	0.635215
APBB2	-1.35046	0.0477291	0.153735
APBB3	0.337298	0.528176	0.497206
APC	0.867728	0.146666	0.271066
APC2	0.625331	0.281882	0.369869
APCDD1	-0.203647	0.83787	0.603325
APCDD1L	-0.966403	0.166398	0.288833
APCS	1.47977	0.0162812	0.0875057
APEH	-0.663739	0.359946	0.416426
APEX1	-1.92945	0.00394021	0.0394827
APEX2	-1.02168	0.141694	0.265637
APH1A	0.81878	0.168954	0.290837
APH1B	0.685175	0.242523	0.345078
API5	-0.914541	0.192388	0.310747
APIP	-0.674124	0.351581	0.411699
APLF	0.895923	0.134887	0.258869
APLN	0.241083	0.629699	0.53752
APLNR	-0.27354	0.754621	0.578607
APLP1	-0.0503984	0.97446	0.636945
APLP2	1.40636	0.0221293	0.102939
APMAP	0.220633	0.652306	0.545722
APOA1	0.902482	0.132254	0.256073
APOA1BP	-0.382365	0.630777	0.537912
APOA2	0.36164	0.503875	0.486729
APOA4	-0.0719515	0.998991	0.643374
APOA5	0.417255	0.450637	0.462723
APOB	0.160352	0.72075	0.568774
APOBEC1	1.36577	0.0260866	0.111816
APOBEC2	0.156551	0.725149	0.569881
APOBEC3A	-0.217236	0.82151	0.599377
APOBEC3B	-0.609788	0.405378	0.440908
APOBEC3C	-1.87909	0.00504618	0.0456643
APOBEC3D	-1.27087	0.0634381	0.175984
APOBEC3F	-1.60952	0.0171703	0.0903887
APOBEC3G	-1.52524	0.0243402	0.107357
APOBEC3H	-1.08332	0.117565	0.241066
APOBEC4	-0.223251	0.814294	0.597576
APOBR	1.28065	0.0363993	0.134483
APOC1	-2.19502	0.000967855	0.017621
APOC2	-1.25755	0.0664428	0.179603
APOC3	0.497065	0.380092	0.427816
APOD	0.75374	0.202364	0.317535
APOE	-0.720743	0.315559	0.391355
APOF	0.627042	0.280699	0.369095
APOH	0.00849381	0.902147	0.620228
APOL1	-0.81998	0.247207	0.348302
APOL2	-0.160671	0.890038	0.616845
APOL3	-1.35184	0.0474889	0.153471
APOL4	-0.488458	0.519227	0.493301
APOL5	0.729268	0.216104	0.327489
APOL6	-0.254712	0.776813	0.585643
APOLD1	1.16356	0.0560813	0.166333
APOM	1.16433	0.0559261	0.166195
APOO	-1.39978	0.039738	0.141355
APOOL	-0.226203	0.810756	0.596314
APOPT1	0.845791	0.156361	0.279724
APP	1.58338	0.0103408	0.0684348
APPBP2	2.14272	0.000578874	0.0130323
APPL1	-0.982617	0.158838	0.282169
APPL2	0.749486	0.204706	0.319379
APRT	-0.10322	0.960484	0.634505
APTX	-0.911522	0.193988	0.311909
AQP1	-0.885522	0.20817	0.321864
AQP10	-0.446842	0.561754	0.510111
AQP11	0.667772	0.253549	0.351912
AQP12A	1.30275	0.0334352	0.128621
AQP12B	0.99864	0.0980506	0.220585
AQP2	0.315446	0.550488	0.505879
AQP3	-0.339767	0.678263	0.553445
AQP4	1.14964	0.0589213	0.170334
AQP5	0.646604	0.267423	0.361789
AQP6	1.02645	0.089597	0.210375
AQP7	-0.0499066	0.973855	0.636929
AQP8	0.529857	0.353184	0.412766
AQP9	-0.34056	0.677367	0.553295
AQPEP	-0.170739	0.877764	0.613288
AQR	-1.03651	0.135569	0.259442
AR	-0.317761	0.703318	0.561563
ARAF	0.0225377	0.884998	0.615523
ARAP1	1.13687	0.0616301	0.173802
ARAP2	0.71753	0.222926	0.332001
ARAP3	-0.669597	0.355212	0.413822
ARC	-0.775609	0.276374	0.366731
ARCN1	0.628628	0.279607	0.368544
AREG	1.4135	0.0214896	0.101743
AREL1	0.422046	0.446204	0.460488
ARF1	0.402299	0.464634	0.469451
ARF3	-0.324805	0.695261	0.55919
ARF4	-0.488792	0.518893	0.493257
ARF5	0.277206	0.590611	0.522954
ARF6	0.729566	0.215932	0.327401
ARFGAP1	0.706514	0.229467	0.336519
ARFGAP2	1.76464	0.00440487	0.0419642
ARFGAP3	0.974372	0.105935	0.229984
ARFGEF1	3.36712	6.78591e-08	5.83811e-05
ARFGEF2	2.0177	0.00117627	0.0195957
ARFIP1	0.170991	0.708488	0.563924
ARFIP2	1.64612	0.0077625	0.0571515
ARFRP1	1.00686	0.0954875	0.217443
ARG1	-0.220058	0.818122	0.598295
ARG2	0.0478561	0.854224	0.607116
ARGFX	0.260132	0.608948	0.530911
ARGLU1	0.775942	0.190459	0.30946
ARHGAP1	0.896772	0.134544	0.258664
ARHGAP10	-0.318546	0.702417	0.561291
ARHGAP11A	-1.25435	0.067182	0.180457
ARHGAP11B	-0.588277	0.424405	0.449428
ARHGAP12	0.320728	0.545052	0.503733
ARHGAP15	0.315192	0.55075	0.505992
ARHGAP17	-0.751331	0.293286	0.376659
ARHGAP18	-0.164986	0.884774	0.615463
ARHGAP19	-1.70183	0.0115029	0.0726904
ARHGAP20	0.856086	0.151753	0.275728
ARHGAP21	0.176044	0.70269	0.561397
ARHGAP22	-1.50268	0.0266521	0.112977
ARHGAP24	-1.148	0.095836	0.217876
ARHGAP25	0.740014	0.20999	0.323197
ARHGAP26	-0.947281	0.175656	0.296858
ARHGAP27	1.28771	0.0354288	0.132763
ARHGAP28	0.944649	0.116266	0.239872
ARHGAP29	0.990265	0.100717	0.223571
ARHGAP30	1.02213	0.0908706	0.21195
ARHGAP31	-1.05139	0.129629	0.25359
ARHGAP32	1.53047	0.0130778	0.0776708
ARHGAP33	0.928878	0.122059	0.245885
ARHGAP35	0.642112	0.270433	0.363493
ARHGAP36	0.823838	0.16654	0.288887
ARHGAP39	-0.332251	0.686781	0.556064
ARHGAP4	-0.420793	0.589201	0.522353
ARHGAP40	0.734758	0.212965	0.325063
ARHGAP42	0.232464	0.639186	0.541041
ARHGAP44	0.241508	0.629234	0.537432
ARHGAP5	0.849496	0.154691	0.27851
ARHGAP6	-1.38834	0.0414838	0.144558
ARHGAP8	1.78599	0.00396368	0.0396191
ARHGAP9	0.0646476	0.833933	0.602507
ARHGDIA	-0.814826	0.25048	0.350068
ARHGDIB	0.459986	0.411986	0.444351
ARHGDIG	-0.120332	0.939444	0.628728
ARHGEF1	-0.825532	0.243714	0.345875
ARHGEF10	-0.307159	0.715505	0.56645
ARHGEF10L	1.26833	0.0381464	0.137919
ARHGEF11	-1.33296	0.0508693	0.15858
ARHGEF12	0.0279177	0.878443	0.613525
ARHGEF15	-0.813326	0.251438	0.350644
ARHGEF16	0.912387	0.128354	0.252589
ARHGEF17	-0.526846	0.481521	0.477187
ARHGEF18	-0.282262	0.744408	0.575136
ARHGEF19	-0.852523	0.227228	0.335032
ARHGEF2	-0.722834	0.314002	0.390463
ARHGEF25	-0.836939	0.236647	0.341462
ARHGEF26	-0.603826	0.4106	0.443543
ARHGEF28	0.307758	0.558445	0.508678
ARHGEF3	0.490237	0.385849	0.430913
ARHGEF33	0.56054	0.329124	0.399521
ARHGEF35	1.4121	0.0216145	0.101894
ARHGEF37	1.54568	0.012232	0.07513
ARHGEF38	2.30172	0.000222313	0.00775756
ARHGEF39	0.140736	0.743546	0.574936
ARHGEF4	-0.601512	0.412637	0.444779
ARHGEF40	-1.55352	0.0216889	0.102029
ARHGEF5	1.44298	0.0190171	0.0957183
ARHGEF6	-0.829163	0.241449	0.344605
ARHGEF7	0.353561	0.511874	0.490284
ARHGEF9	0.532921	0.350733	0.411378
ARID1A	-0.55851	0.451574	0.463093
ARID1B	0.673261	0.250034	0.350068
ARID2	-0.756323	0.289753	0.374902
ARID3A	0.0350439	0.869773	0.61117
ARID3B	-0.176585	0.870652	0.611325
ARID3C	-0.632861	0.385544	0.430881
ARID4A	2.4673	7.67553e-05	0.00436079
ARID4B	0.338347	0.527117	0.496785
ARID5A	-1.62549	0.0160426	0.0868045
ARID5B	0.0403908	0.863277	0.609732
ARIH1	0.233556	0.637981	0.540669
ARIH2	-1.52321	0.0245408	0.107786
ARL1	0.729749	0.215827	0.327399
ARL10	-1.35891	0.0462705	0.151423
ARL11	0.55087	0.33659	0.403464
ARL13A	-0.479191	0.528551	0.497281
ARL13B	-2.08871	0.00173242	0.0245799
ARL14	-0.282434	0.744208	0.575136
ARL14EP	0.234427	0.637021	0.540252
ARL14EPL	-0.326976	0.692785	0.558366
ARL15	0.711473	0.226506	0.334663
ARL16	0.740591	0.209666	0.322933
ARL17A	0.694243	0.236913	0.341519
ARL17B	0.436519	0.432965	0.453429
ARL2	-0.763968	0.284398	0.371416
ARL2BP	-0.345827	0.671423	0.551325
ARL3	-1.25218	0.067687	0.181081
ARL4A	-1.40713	0.0386509	0.138965
ARL4C	-1.12224	0.104072	0.227539
ARL4D	-0.503923	0.503857	0.486729
ARL5A	-1.75489	0.00905708	0.0631302
ARL5B	-0.4521	0.556289	0.508021
ARL5C	0.629782	0.278814	0.368183
ARL6	-0.168323	0.880707	0.614338
ARL6IP1	0.711022	0.226774	0.334772
ARL6IP4	-0.660885	0.362266	0.417519
ARL6IP5	0.728555	0.216514	0.327739
ARL6IP6	-0.151923	0.900722	0.619827
ARL8A	0.596004	0.302666	0.383062
ARL8B	0.690862	0.238994	0.34277
ARL9	-0.705871	0.326779	0.397849
ARMC1	1.21019	0.0473813	0.153258
ARMC10	-0.367718	0.646947	0.543456
ARMC12	-0.662173	0.361218	0.416816
ARMC2	-0.573664	0.437621	0.455652
ARMC3	0.885451	0.139174	0.262917
ARMC4	-0.0733363	0.997285	0.642966
ARMC5	-0.736462	0.303979	0.384073
ARMC6	-1.16426	0.0909106	0.212
ARMC7	1.41792	0.0211024	0.100849
ARMC8	-0.750063	0.294188	0.377316
ARMC9	-0.983444	0.158459	0.281876
ARMCX1	0.439803	0.429992	0.45173
ARMCX2	0.905192	0.131178	0.254961
ARMCX3	1.05631	0.0811837	0.199608
ARMCX4	0.388417	0.477838	0.474989
ARMCX5	0.598484	0.30087	0.382143
ARMCX6	0.442661	0.427415	0.45048
ARMS2	-1.77477	0.00826736	0.0596984
ARNT	-0.356968	0.658922	0.547847
ARNT2	-1.27449	0.0626402	0.175215
ARNTL	0.11738	0.770981	0.583418
ARNTL2	-2.10124	0.0016198	0.0238507
ARPC1A	0.623933	0.28285	0.37064
ARPC1B	-0.178886	0.867855	0.610571
ARPC2	0.0579871	0.841969	0.604564
ARPC3	1.09698	0.0707635	0.185114
ARPC4	0.350917	0.514507	0.491399
ARPC5	-1.07762	0.119654	0.242831
ARPC5L	0.0948802	0.797683	0.592217
ARPP19	0.374471	0.491306	0.481378
ARPP21	-0.542044	0.467014	0.470681
ARR3	0.580872	0.313778	0.390311
ARRB1	1.22207	0.0453558	0.149998
ARRB2	-2.03197	0.00233776	0.0293306
ARRDC1	2.21759	0.000371745	0.00990602
ARRDC2	-0.395093	0.616869	0.532987
ARRDC3	1.75988	0.00450911	0.0425483
ARRDC4	0.610034	0.292599	0.376659
ARRDC5	-0.0491178	0.972883	0.636778
ARSA	0.768973	0.194139	0.312012
ARSB	-0.819158	0.247727	0.348653
ARSD	1.36083	0.026608	0.112977
ARSE	-0.132522	0.92448	0.625202
ARSF	-0.416916	0.593338	0.523971
ARSG	-0.504886	0.502908	0.486493
ARSH	1.19443	0.0501849	0.157781
ARSI	-1.15796	0.0927954	0.21428
ARSJ	-0.498557	0.509162	0.489188
ARSK	-0.0422934	0.964482	0.635215
ART1	0.249823	0.620141	0.534288
ART3	-0.653716	0.368136	0.421087
ART4	-0.298676	0.72531	0.569881
ART5	-1.36072	0.0459635	0.15088
ARTN	-1.46228	0.0312644	0.12383
ARV1	-0.000425969	0.913062	0.622874
ARVCF	2.0657	0.000899955	0.0168841
ARX	0.959051	0.111166	0.235295
AS3MT	0.958369	0.111403	0.235487
ASAH1	2.16869	0.000497233	0.0117736
ASAH2	-0.222321	0.815408	0.597794
ASAH2B	-0.544021	0.465145	0.469727
ASAP1	0.14215	0.741894	0.574486
ASAP2	-0.275771	0.752005	0.577805
ASAP3	-0.891783	0.204688	0.319379
ASB1	-1.81492	0.00685718	0.0533196
ASB10	-0.206633	0.834269	0.602569
ASB11	1.25755	0.0397332	0.141355
ASB12	0.340369	0.525078	0.495943
ASB13	-0.441686	0.567138	0.512181
ASB14	-1.10884	0.108573	0.232784
ASB15	2.1536	0.000543268	0.0125594
ASB16	0.789903	0.18324	0.303375
ASB17	-0.49391	0.513781	0.491005
ASB18	-0.0939494	0.971895	0.636679
ASB2	0.678509	0.246706	0.347914
ASB3	-0.0500837	0.974073	0.636945
ASB4	0.417012	0.450862	0.46275
ASB5	0.464846	0.407718	0.442255
ASB6	-1.44554	0.0333663	0.12848
ASB7	0.638782	0.272679	0.365021
ASB8	1.91175	0.00208264	0.0272955
ASB9	-0.851668	0.227738	0.335457
ASCC1	-0.937573	0.1805	0.300866
ASCC2	0.414271	0.453411	0.463792
ASCC3	-0.623937	0.393144	0.434751
ASCL1	1.32762	0.0303471	0.121678
ASCL2	1.05305	0.082069	0.20038
ASCL3	-1.53464	0.0234298	0.105852
ASCL4	-0.0821665	0.986406	0.639925
ASCL5	-0.844402	0.232103	0.338736
ASF1A	-0.457099	0.551119	0.506216
ASF1B	-0.28797	0.737748	0.57339
ASGR1	-1.28982	0.0593566	0.170848
ASGR2	-0.758856	0.287971	0.373693
ASH1L	0.640966	0.271205	0.364227
ASH2L	0.342891	0.522541	0.494562
ASIC1	-0.664544	0.359293	0.41595
ASIC2	0.964049	0.109438	0.233753
ASIC3	0.00762351	0.903211	0.620441
ASIC4	-0.463555	0.544476	0.503457
ASIC5	-0.170439	0.87813	0.613464
ASIP	-0.796866	0.262121	0.35839
ASL	1.20856	0.0476654	0.153725
ASMT	0.124665	0.762391	0.580984
ASMTL	-1.87292	0.00519933	0.0465259
ASNA1	-0.107809	0.954838	0.633065
ASNS	0.0207306	0.887202	0.616298
ASNSD1	-0.42424	0.585534	0.520971
ASPA	-0.332314	0.686711	0.556044
ASPDH	-0.199469	0.842914	0.60462
ASPG	0.21229	0.661621	0.548563
ASPH	0.479951	0.39462	0.43558
ASPHD1	-0.819859	0.247283	0.348354
ASPHD2	-1.03634	0.135636	0.259442
ASPM	-0.728404	0.30988	0.387619
ASPN	0.715931	0.223867	0.332724
ASPRV1	-1.19984	0.0808398	0.199117
ASPSCR1	0.549244	0.337856	0.40405
ASRGL1	-0.235324	0.799854	0.592613
ASS1	-0.67293	0.352536	0.412489
ASTE1	0.685686	0.242204	0.344921
ASTL	-1.06367	0.124881	0.249308
ASTN1	0.567606	0.323736	0.396388
ASTN2	1.52873	0.0131782	0.0780826
ASUN	-1.37519	0.0435688	0.147822
ASXL1	0.0522628	0.848889	0.605719
ASXL2	-1.77254	0.00835278	0.0600991
ASXL3	0.645763	0.267985	0.362128
ASZ1	-0.326508	0.693318	0.558615
ATAD1	1.0131	0.0935791	0.215264
ATAD2	-0.224866	0.812358	0.596788
ATAD2B	-0.259163	0.771549	0.583534
ATAD3A	-1.61621	0.0166894	0.0887495
ATAD3B	-1.29458	0.0583662	0.169875
ATAD3C	-0.0530591	0.977737	0.637867
ATAD5	-1.41383	0.0376807	0.137073
ATAT1	0.151815	0.730642	0.571344
ATCAY	-0.859346	0.223189	0.332167
ATE1	-0.697074	0.333535	0.401953
ATF1	-0.522269	0.485938	0.479198
ATF2	0.14694	0.73631	0.572683
ATF3	0.279076	0.588618	0.522182
ATF4	-0.194796	0.848564	0.605595
ATF5	-1.19615	0.0818411	0.200151
ATF6	0.790594	0.182889	0.303252
ATF6B	2.51485	5.58351e-05	0.00373618
ATF7	0.780895	0.187874	0.307741
ATF7IP	-0.0936357	0.972281	0.636679
ATF7IP2	-1.37748	0.0431982	0.147306
ATG10	-0.0710175	0.999859	0.64342
ATG12	0.940703	0.117695	0.241164
ATG13	0.2207	0.652231	0.545717
ATG14	0.188837	0.688088	0.556486
ATG16L1	-0.318956	0.701948	0.561217
ATG16L2	1.60153	0.0095261	0.0652318
ATG2A	1.26713	0.0383202	0.138313
ATG2B	0.897458	0.134267	0.258379
ATG3	-0.832456	0.239407	0.342996
ATG4A	0.74923	0.204848	0.3195
ATG4B	0.878337	0.142145	0.266305
ATG4C	-1.53528	0.0233683	0.105784
ATG4D	-0.170932	0.87753	0.613222
ATG5	-0.323913	0.696279	0.559448
ATG7	-0.816537	0.24939	0.349835
ATG9A	0.125345	0.76159	0.58072
ATG9B	2.47552	7.26759e-05	0.00420389
ATHL1	-0.089793	0.977013	0.637852
ATIC	-0.669906	0.354964	0.413761
ATL1	-0.0155137	0.931562	0.626447
ATL2	-0.756642	0.289528	0.374812
ATL3	-0.15536	0.896522	0.618755
ATM	1.45511	0.0180736	0.0933461
ATMIN	-0.0444358	0.967119	0.635871
ATN1	-0.730704	0.308188	0.38652
ATOH1	0.759485	0.199233	0.315748
ATOH7	-0.302037	0.72142	0.568916
ATOH8	0.425531	0.442996	0.458355
ATOX1	0.663387	0.256381	0.354203
ATP10A	1.12609	0.0639971	0.176434
ATP10B	1.45429	0.0181362	0.0934685
ATP10D	-0.420496	0.589517	0.522499
ATP11A	0.439332	0.430418	0.45194
ATP11B	-0.741499	0.300327	0.381816
ATP11C	-0.806164	0.256049	0.353939
ATP12A	0.615301	0.288879	0.374334
ATP13A1	-0.606481	0.408269	0.44243
ATP13A2	1.1145	0.0666232	0.179715
ATP13A3	0.833205	0.162138	0.285259
ATP13A4	0.691243	0.238758	0.342545
ATP13A5	-0.540992	0.468011	0.471203
ATP1A1	-0.308472	0.713992	0.565624
ATP1A2	-0.966394	0.166402	0.288833
ATP1A3	0.498802	0.378636	0.427062
ATP1A4	0.985778	0.102169	0.225424
ATP1B1	0.0497534	0.851926	0.606257
ATP1B2	-0.908772	0.195453	0.313218
ATP1B3	-1.34482	0.0487227	0.155127
ATP1B4	0.533866	0.349979	0.411054
ATP2A1	-0.158304	0.892926	0.617781
ATP2A2	-0.747581	0.295959	0.378338
ATP2A3	0.442973	0.427134	0.45048
ATP2B1	-0.615703	0.400236	0.438284
ATP2B2	0.385743	0.480405	0.476577
ATP2B3	-0.751269	0.29333	0.376659
ATP2B4	-1.01212	0.145751	0.27008
ATP2C1	1.60723	0.00928269	0.0641828
ATP2C2	2.45648	8.24509e-05	0.00453465
ATP4A	0.288994	0.578099	0.517578
ATP4B	0.252883	0.616809	0.532987
ATP5A1	0.0353723	0.869374	0.611162
ATP5B	-1.81525	0.00684625	0.0533034
ATP5C1	0.0489318	0.852921	0.606619
ATP5D	-1.07989	0.118819	0.242158
ATP5E	0.977058	0.105039	0.228985
ATP5EP2	0.560087	0.329471	0.399521
ATP5F1	-1.06302	0.125127	0.249396
ATP5G1	0.105874	0.784604	0.588195
ATP5G2	-1.66654	0.0134368	0.0789688
ATP5G3	-1.11118	0.107776	0.23183
ATP5H	1.36226	0.026456	0.112757
ATP5I	0.125714	0.761156	0.580631
ATP5J	-0.0518478	0.976245	0.637593
ATP5J2	-0.382584	0.630537	0.537859
ATP5J2-PTCD1	1.10897	0.0679073	0.181316
ATP5L	0.669919	0.25217	0.351051
ATP5L2	-0.206754	0.834123	0.602543
ATP5O	0.137614	0.747195	0.576133
ATP5S	1.1206	0.0652309	0.17832
ATP5SL	-0.823501	0.244988	0.346743
ATP6AP1	1.59023	0.0100264	0.0670913
ATP6AP1L	1.44337	0.018986	0.0956885
ATP6AP2	2.40236	0.000117445	0.00554734
ATP6V0A1	1.76886	0.00431421	0.0415141
ATP6V0A2	0.170926	0.708562	0.563924
ATP6V0A4	0.990544	0.100627	0.223496
ATP6V0B	-0.0705021	0.999224	0.643374
ATP6V0C	-0.251519	0.780595	0.586925
ATP6V0D1	0.909476	0.129491	0.253522
ATP6V0D2	0.0369844	0.867414	0.610523
ATP6V0E1	2.13167	0.000617244	0.0135082
ATP6V0E2	-0.0637637	0.990922	0.640923
ATP6V1A	1.69499	0.00616962	0.0510537
ATP6V1B1	0.170028	0.709595	0.564256
ATP6V1B2	0.426825	0.441807	0.457715
ATP6V1C1	1.28455	0.0358604	0.13354
ATP6V1C2	-0.924356	0.187254	0.307192
ATP6V1D	1.06922	0.0777483	0.195337
ATP6V1E1	1.95806	0.00162778	0.0238709
ATP6V1E2	1.07311	0.0767363	0.193724
ATP6V1F	0.328266	0.537342	0.500392
ATP6V1G1	2.27875	0.000256273	0.00818756
ATP6V1G3	-0.685233	0.34277	0.406611
ATP6V1H	2.00591	0.00125515	0.0203528
ATP7A	1.28311	0.036059	0.133842
ATP7B	1.35523	0.0272094	0.11419
ATP8A1	1.49487	0.0152618	0.0847443
ATP8A2	-0.506831	0.500993	0.485474
ATP8B1	3.15782	4.23273e-07	0.000203926
ATP8B2	-1.96676	0.00326774	0.0355915
ATP8B3	-1.09882	0.112036	0.236083
ATP8B4	1.09355	0.0715961	0.186091
ATP9A	0.409623	0.45775	0.465561
ATP9B	1.39864	0.0228397	0.10452
ATPAF1	-0.268626	0.760394	0.580506
ATPAF2	-0.769531	0.280545	0.369095
ATPIF1	-0.0314254	0.951112	0.631972
ATR	-0.532931	0.475684	0.474211
ATRAID	0.360417	0.505082	0.487188
ATRIP	-1.22847	0.0734114	0.188773
ATRN	-0.505561	0.502242	0.486084
ATRNL1	0.0679575	0.829945	0.60141
ATRX	0.540977	0.344339	0.407249
ATXN1	0.202588	0.672522	0.551543
ATXN10	-0.476231	0.531548	0.498167
ATXN1L	-0.334482	0.684249	0.555075
ATXN2	0.155263	0.726642	0.570393
ATXN2L	-0.364815	0.650171	0.54464
ATXN3	0.147275	0.735921	0.572608
ATXN3L	-0.961057	0.168949	0.290837
ATXN7	-0.0114115	0.926528	0.625587
ATXN7L1	-0.19768	0.845076	0.60497
ATXN7L2	-2.91294	9.12174e-06	0.00122075
ATXN7L3	0.261249	0.607741	0.530396
ATXN7L3B	0.78426	0.186133	0.30615
AUH	0.198586	0.677039	0.553216
AUNIP	-0.916401	0.191407	0.309787
AUP1	0.296312	0.570396	0.513967
AURKA	-0.573382	0.437879	0.455762
AURKAIP1	-1.25635	0.0667186	0.179776
AURKB	-2.53414	0.000125662	0.00566725
AURKC	0.388533	0.477726	0.474989
AUTS2	0.647906	0.266555	0.361182
AVEN	-0.929698	0.184502	0.304788
AVIL	0.980516	0.103893	0.227367
AVL9	0.70551	0.23007	0.337115
AVP	0.147835	0.735269	0.572373
AVPI1	-1.03995	0.134175	0.258284
AVPR1A	1.18466	0.0519932	0.159958
AVPR1B	-0.182416	0.863568	0.609732
AVPR2	-1.204	0.0797253	0.197567
AWAT1	1.81048	0.00350701	0.0368964
AWAT2	-0.467474	0.540462	0.501728
AXDND1	0.527062	0.35543	0.413904
AXIN1	0.311514	0.554551	0.507125
AXIN2	0.612296	0.290997	0.375704
AXL	-2.32584	0.000455367	0.0110376
AZGP1	1.49697	0.0151249	0.0841839
AZI1	0.0534738	0.847424	0.605326
AZI2	-0.472944	0.534885	0.499495
AZIN1	1.00177	0.0970671	0.219181
AZU1	0.608546	0.293656	0.376855
B2M	0.469686	0.403493	0.43996
B3GALNT1	-0.101368	0.962763	0.634846
B3GALNT2	-1.83719	0.00617158	0.0510537
B3GALT1	-0.175863	0.87153	0.611486
B3GALT2	1.63592	0.00813798	0.0590474
B3GALT4	2.05237	0.000969954	0.017621
B3GALT5	-0.290992	0.73423	0.572136
B3GALT6	-0.727382	0.310633	0.388279
B3GALTL	0.0251276	0.881842	0.614718
B3GAT1	-0.118838	0.941279	0.629223
B3GAT2	-0.150562	0.902386	0.620228
B3GAT3	-0.31753	0.703582	0.5617
B3GNT1	-0.659625	0.363294	0.418062
B3GNT2	0.760653	0.198601	0.315493
B3GNT3	1.45217	0.0182983	0.0939451
B3GNT4	-0.753191	0.291966	0.37623
B3GNT5	0.0938334	0.798932	0.592574
B3GNT6	0.814143	0.171191	0.292554
B3GNT7	-0.229606	0.806685	0.594771
B3GNT8	1.72271	0.00540259	0.0474286
B3GNT9	-0.532202	0.476382	0.474432
B3GNTL1	-1.2919	0.0589211	0.170334
B4GALNT1	-1.28077	0.0612765	0.173496
B4GALNT2	0.697215	0.235094	0.340613
B4GALNT3	-0.286	0.740044	0.57403
B4GALNT4	0.778786	0.188972	0.308494
B4GALT1	-0.218732	0.819713	0.598867
B4GALT2	-1.7371	0.00981982	0.0663637
B4GALT3	0.0270174	0.879539	0.613879
B4GALT4	0.793927	0.181198	0.301611
B4GALT5	-0.0356149	0.956265	0.633588
B4GALT6	-0.76278	0.285227	0.372002
B4GALT7	1.68155	0.00657534	0.0522981
B9D1	-1.80403	0.00721648	0.0548389
B9D2	-1.7284	0.0102131	0.067925
BAALC	1.68578	0.00644514	0.0520155
BAAT	0.0445875	0.858186	0.608076
BABAM1	-0.665794	0.35828	0.41532
BACE1	-0.344351	0.673087	0.551606
BACE2	-0.282491	0.744141	0.575136
BACH1	0.278395	0.589343	0.522403
BACH2	-0.441882	0.566932	0.512093
BAD	0.649912	0.265221	0.36057
BAG1	-0.492513	0.515174	0.491568
BAG2	-2.10242	0.00160955	0.0237855
BAG3	-1.73096	0.0100962	0.0674164
BAG4	-0.761922	0.285825	0.372662
BAG5	0.692594	0.237926	0.341968
BAG6	-0.068161	0.99634	0.642654
BAHD1	0.274033	0.594	0.524292
BAI1	-0.0544251	0.979419	0.638178
BAI2	-0.603097	0.411241	0.443941
BAI3	1.05436	0.0817131	0.2
BAIAP2	0.605617	0.295744	0.378258
BAIAP2L1	0.600025	0.299758	0.381373
BAIAP2L2	0.411423	0.456066	0.464851
BAIAP3	1.26893	0.0380601	0.137787
BAK1	-1.39422	0.0405785	0.142725
BAMBI	0.451565	0.419445	0.446913
BANF1	-0.546309	0.462988	0.468507
BANF2	0.353408	0.512027	0.490352
BANK1	1.67632	0.00673959	0.0529952
BANP	0.606179	0.295343	0.377871
BAP1	-1.88676	0.00486138	0.0445288
BARD1	-0.148753	0.904599	0.620757
BARHL1	-0.107652	0.955032	0.633065
BARHL2	0.45882	0.413014	0.444785
BARX1	-0.672318	0.353026	0.412661
BARX2	0.138537	0.746116	0.575546
BASP1	-0.165219	0.88449	0.615429
BATF	0.212674	0.661192	0.548395
BATF2	-0.594807	0.418574	0.44667
BATF3	-2.29497	0.000546092	0.0126005
BAX	-2.28976	0.00056298	0.0128034
BAZ1A	-1.29333	0.0586244	0.170112
BAZ1B	-1.61863	0.0165187	0.0882066
BAZ2A	-0.433509	0.575726	0.516489
BAZ2B	1.55331	0.0118266	0.0736156
BBC3	-0.434557	0.574621	0.516254
BBIP1	-1.86913	0.00529534	0.0468921
BBOX1	-0.37949	0.633938	0.539019
BBS1	1.39616	0.0230716	0.105147
BBS10	0.418637	0.449356	0.462121
BBS12	0.601876	0.298425	0.38024
BBS2	0.633876	0.276011	0.366613
BBS4	0.480953	0.393761	0.43495
BBS5	0.182325	0.695507	0.55928
BBS7	-0.873528	0.214959	0.326535
BBS9	0.698954	0.234034	0.340071
BBX	-1.27294	0.062982	0.175324
BCAM	-0.0317665	0.951531	0.6321
BCAN	-0.476267	0.531511	0.498167
BCAP29	-0.0893032	0.977616	0.637867
BCAP31	0.230301	0.641577	0.541551
BCAR1	-0.568207	0.442617	0.458199
BCAR3	0.466842	0.405973	0.441197
BCAS1	1.47381	0.0166995	0.088764
BCAS2	-1.55008	0.0219974	0.102773
BCAS3	1.15106	0.0586265	0.170112
BCAS4	-0.790323	0.266453	0.361125
BCAT1	-2.45013	0.000213973	0.00762491
BCAT2	-0.721727	0.314826	0.390836
BCCIP	-2.55253	0.000111581	0.0053974
BCDIN3D	1.09511	0.0712164	0.185625
BCHE	0.640866	0.271272	0.364254
BCKDHA	-0.251109	0.78108	0.58718
BCKDHB	0.768497	0.194393	0.312184
BCKDK	-1.01315	0.145308	0.269652
BCL10	-0.231129	0.804864	0.594268
BCL11A	-0.942049	0.178255	0.29861
BCL11B	-0.645835	0.374656	0.425154
BCL2	0.812054	0.172205	0.293456
BCL2A1	-0.485613	0.522081	0.494552
BCL2L1	1.01878	0.0918683	0.213237
BCL2L10	-1.29333	0.0586252	0.170112
BCL2L11	0.710601	0.227024	0.334936
BCL2L12	-1.56996	0.0202661	0.0989683
BCL2L13	2.39978	0.000119412	0.00557469
BCL2L14	0.435198	0.434164	0.453913
BCL2L15	0.691646	0.23851	0.342484
BCL2L2	1.20853	0.0476696	0.153725
BCL2L2-PABPN1	-0.652418	0.369205	0.421796
BCL3	-0.356143	0.659844	0.548201
BCL6	1.01548	0.0928594	0.214341
BCL6B	-1.51261	0.0256123	0.11057
BCL7A	0.178442	0.699944	0.560607
BCL7B	-0.574792	0.436593	0.454935
BCL7C	0.0493124	0.85246	0.606471
BCL9	-1.11249	0.107332	0.231306
BCL9L	0.173963	0.705076	0.562408
BCLAF1	-0.485243	0.522453	0.494557
BCMO1	0.170799	0.708709	0.563924
BCO2	0.911843	0.128566	0.252615
BCOR	0.0366816	0.867782	0.610555
BCORL1	-1.69386	0.0119165	0.0739761
BCR	-0.425547	0.584146	0.520323
BCS1L	-0.372182	0.642001	0.541716
BDH1	-0.0201975	0.937313	0.62821
BDH2	0.309669	0.556463	0.508064
BDKRB1	0.605333	0.295947	0.378338
BDNF	-0.147989	0.905534	0.621033
BDP1	0.17118	0.70827	0.563924
BEAN1	0.789736	0.183325	0.303433
BECN1	2.28404	0.00024804	0.00807444
BECN1P1	-0.128421	0.929512	0.626198
BEGAIN	-1.52469	0.0243943	0.107357
BEND2	0.178778	0.69956	0.560517
BEND3	-1.17205	0.0886237	0.209342
BEND4	-1.08834	0.115751	0.239466
BEND5	0.397739	0.468948	0.471595
BEND6	-0.16393	0.886062	0.615887
BEND7	-0.342776	0.674863	0.552366
BEST1	1.93781	0.00181417	0.0252321
BEST2	0.481307	0.393457	0.434774
BEST3	-0.500167	0.507568	0.488664
BEST4	0.630179	0.278541	0.368065
BET1	1.66189	0.00721229	0.0548389
BET1L	0.808708	0.173839	0.295207
BEX1	-0.350694	0.665951	0.549843
BEX2	0.715581	0.224073	0.332907
BEX4	0.255373	0.614104	0.5325
BEX5	0.328511	0.537093	0.500325
BFAR	1.31101	0.0323804	0.126094
BFSP1	-0.418376	0.591779	0.523307
BFSP2	1.57619	0.0106801	0.0696843
BGLAP	-0.226818	0.81002	0.596062
BGN	-1.22942	0.0731735	0.1886
BHLHA15	0.132123	0.753627	0.578362
BHLHA9	0.13174	0.754077	0.578539
BHLHB9	-0.299499	0.724357	0.569639
BHLHE22	-0.197687	0.845068	0.60497
BHLHE23	-0.898475	0.201014	0.316638
BHLHE40	-0.113793	0.94748	0.63102
BHLHE41	0.185342	0.692066	0.558083
BHMT	-0.183527	0.86222	0.609275
BHMT2	1.05548	0.0814088	0.199621
BICC1	-0.901926	0.199137	0.315748
BICD1	-0.893769	0.203592	0.318383
BICD2	-1.47799	0.029395	0.119595
BID	-0.86771	0.218309	0.328889
BIK	0.412553	0.455012	0.4645
BIN1	-1.39227	0.0408767	0.143207
BIN2	0.348467	0.516953	0.492368
BIN3	-0.514156	0.493819	0.482506
BIRC2	1.37579	0.0250572	0.10893
BIRC3	0.240672	0.630151	0.537643
BIRC5	-0.475042	0.532754	0.498306
BIRC6	-0.378785	0.634714	0.539305
BIRC7	0.705121	0.230304	0.337184
BIRC8	0.0369064	0.867509	0.610523
BIVM	-0.895131	0.202844	0.317811
BLACE	-0.862874	0.221121	0.33049
BLCAP	1.3903	0.0236287	0.106241
BLID	-1.06418	0.124686	0.249136
BLK	-0.0666722	0.994505	0.642206
BLM	-0.618229	0.398053	0.437267
BLMH	-2.78077	2.37563e-05	0.00227092
BLNK	1.28251	0.0361411	0.133979
BLOC1S2	-0.510168	0.497718	0.483875
BLOC1S3	0.0200319	0.888054	0.616454
BLOC1S4	0.173155	0.706003	0.562775
BLOC1S5	-0.784018	0.270674	0.363777
BLOC1S6	0.58776	0.308687	0.386747
BLVRA	-1.77361	0.0083116	0.059982
BLVRB	0.492326	0.384082	0.430097
BLZF1	1.13779	0.0614326	0.173583
BMF	1.07885	0.0752653	0.191783
BMI1	0.263895	0.604885	0.529256
BMP1	-0.92415	0.187361	0.307316
BMP10	0.308172	0.558016	0.508556
BMP15	-1.25935	0.0660297	0.179203
BMP2	-0.430213	0.579205	0.517798
BMP2K	-1.02254	0.141332	0.265196
BMP3	-0.519841	0.48829	0.480106
BMP4	-0.46072	0.547388	0.504559
BMP5	-0.866948	0.21875	0.329098
BMP6	0.783989	0.186273	0.306292
BMP7	-0.193625	0.849981	0.606031
BMP8A	-0.468566	0.539346	0.501085
BMP8B	-0.672385	0.352973	0.412639
BMPER	0.308488	0.557688	0.508532
BMPR1A	-0.593172	0.42003	0.447232
BMPR1B	-0.0337497	0.95397	0.632894
BMPR2	0.198866	0.676722	0.553125
BMS1	-1.93099	0.00391016	0.0393125
BMX	0.197671	0.678072	0.553376
BNC1	-1.08166	0.118171	0.241856
BNC2	-1.99315	0.00285703	0.0328671
BNIP1	0.642143	0.270412	0.363493
BNIP2	-0.553897	0.45587	0.464762
BNIP3	-1.06512	0.124329	0.248629
BNIP3L	0.293975	0.572851	0.515228
BNIPL	1.581	0.0104521	0.0688176
BOC	-1.17109	0.0889042	0.209514
BOD1	1.04527	0.0842173	0.203361
BOD1L1	0.739453	0.210306	0.323318
BOD1L2	0.845935	0.156296	0.279721
BOK	0.441298	0.428643	0.450834
BOLA1	0.53627	0.348066	0.409726
BOLA2B	-0.0227981	0.940507	0.628881
BOLA3	-0.240389	0.793817	0.591085
BOLL	-0.886969	0.207361	0.321212
BORA	0.3885	0.477758	0.474989
BPGM	-0.000974716	0.913734	0.623094
BPHL	1.85235	0.00283567	0.0328093
BPI	0.421773	0.446456	0.460578
BPIFA1	0.189073	0.68782	0.556381
BPIFA2	0.381865	0.48414	0.478444
BPIFA3	1.2927	0.0347555	0.131475
BPIFB1	0.72047	0.221203	0.330517
BPIFB2	2.02775	0.00111262	0.0187953
BPIFB3	-0.434485	0.574697	0.516254
BPIFB4	0.823983	0.166471	0.288833
BPIFB6	1.69024	0.00631026	0.0515959
BPIFC	-0.0701423	0.99878	0.643374
BPNT1	0.758777	0.199617	0.315991
BPTF	0.903253	0.131948	0.255868
BPY2	-0.821765	0.24608	0.347595
BPY2B	0.0220046	0.885648	0.615787
BPY2C	-0.703969	0.328232	0.398829
BRAF	0.535227	0.348896	0.410221
BRAP	0.837343	0.160221	0.283377
BRAT1	-0.980219	0.159939	0.283087
BRCA1	0.68049	0.245457	0.347162
BRCA2	0.654253	0.262351	0.358511
BRCC3	0.253014	0.616667	0.532987
BRD1	-0.264107	0.765715	0.58203
BRD2	0.594866	0.303492	0.383613
BRD3	-0.522439	0.485773	0.479086
BRD4	-0.365405	0.649516	0.544337
BRD7	-0.596093	0.417432	0.446323
BRD8	0.433895	0.435348	0.454461
BRD9	-1.02094	0.142003	0.266123
BRDT	0.09518	0.797326	0.592114
BRE	0.789527	0.183432	0.303526
BRF1	-0.464326	0.543685	0.503032
BRF2	0.864086	0.148243	0.272536
BRI3	1.04539	0.0841825	0.203346
BRI3BP	-0.228999	0.80741	0.594907
BRICD5	0.991912	0.100188	0.222973
BRINP1	1.53343	0.0129095	0.0771277
BRINP2	0.290339	0.57668	0.516845
BRINP3	-0.605921	0.40876	0.442549
BRIP1	-0.248129	0.784616	0.588195
BRIX1	-2.22169	0.000832802	0.0162055
BRK1	0.908215	0.129986	0.253913
BRMS1	-0.283887	0.74251	0.574573
BRMS1L	-1.13857	0.0987887	0.221459
BROX	2.02425	0.00113443	0.0191102
BRPF1	-0.698917	0.332112	0.40126
BRPF3	0.700787	0.232921	0.339501
BRS3	-0.465127	0.542864	0.502732
BRSK1	-0.283769	0.742648	0.574644
BRSK2	-0.248804	0.783815	0.588179
BRWD1	1.30476	0.0331752	0.128112
BRWD3	0.434856	0.434474	0.454063
BSCL2	0.785173	0.185663	0.30589
BSDC1	0.861775	0.149251	0.273695
BSG	-0.940868	0.178845	0.299135
BSN	1.10848	0.0680223	0.181583
BSND	1.33231	0.0297938	0.120571
BSPH1	0.221681	0.651139	0.545201
BSPRY	2.31931	0.000199215	0.00740575
BST1	-0.197268	0.845574	0.60497
BST2	-0.908799	0.195439	0.313218
BSX	0.753017	0.202761	0.317785
BTAF1	-0.663959	0.359767	0.416347
BTBD1	0.556156	0.332495	0.401457
BTBD10	1.39409	0.0232666	0.10555
BTBD11	-0.0765534	0.993321	0.641829
BTBD16	-0.606688	0.408088	0.44243
BTBD17	-0.723816	0.313273	0.390115
BTBD18	-0.695554	0.334712	0.402583
BTBD19	-0.775757	0.276273	0.366713
BTBD2	0.246573	0.623688	0.535505
BTBD3	0.589789	0.307198	0.386027
BTBD6	-0.110551	0.951466	0.6321
BTBD7	0.441663	0.428314	0.450828
BTBD8	0.817789	0.16943	0.291079
BTBD9	0.105487	0.785063	0.588396
BTC	2.08412	0.000810903	0.0159072
BTD	-0.134325	0.92227	0.624684
BTF3	-0.601187	0.412924	0.444785
BTF3L4	0.472106	0.401391	0.438818
BTG1	-0.0300574	0.94943	0.631656
BTG2	-0.331515	0.687618	0.55626
BTG3	-0.321174	0.699409	0.560486
BTG4	-0.345576	0.671707	0.551325
BTK	0.700719	0.232962	0.339501
BTLA	-0.499281	0.508445	0.488905
BTN1A1	0.676189	0.248173	0.349077
BTN2A1	0.722961	0.21975	0.329861
BTN2A2	-0.0530012	0.977666	0.637867
BTN3A1	-0.0422923	0.964481	0.635215
BTN3A2	-0.723468	0.313531	0.39021
BTN3A3	-0.396164	0.615705	0.532845
BTNL2	-0.292006	0.733051	0.571958
BTNL3	0.290857	0.576134	0.516651
BTNL8	-0.228037	0.808562	0.595376
BTNL9	-0.436563	0.572511	0.515178
BTRC	-0.900313	0.200013	0.316152
BUB1	-1.27717	0.0620551	0.174307
BUB1B	-1.01734	0.143522	0.267725
BUB3	-2.35294	0.000387495	0.0101789
BUD13	-0.0573811	0.98306	0.638981
BUD31	-0.319424	0.701412	0.561188
BVES	-0.922314	0.188314	0.308007
BYSL	-1.68446	0.0124216	0.0758126
BZRAP1	-0.34387	0.67363	0.551871
BZW1	-0.740137	0.301312	0.382451
BZW2	-0.131876	0.925272	0.62522
C10orf10	-0.115186	0.945767	0.630543
C10orf105	0.369932	0.495733	0.483129
C10orf107	-0.811607	0.25254	0.351281
C10orf11	1.18593	0.0517538	0.159638
C10orf112	0.194799	0.681323	0.554374
C10orf113	1.01332	0.0935133	0.215195
C10orf118	1.34115	0.0287725	0.117989
C10orf120	0.421823	0.44641	0.460578
C10orf126	-0.469653	0.538237	0.500847
C10orf128	0.793373	0.181478	0.301785
C10orf129	0.046721	0.8556	0.607484
C10orf137	-1.6371	0.0152643	0.0847443
C10orf2	-2.49805	0.000158292	0.00648491
C10orf35	-0.333531	0.685328	0.555605
C10orf53	-0.356989	0.658897	0.547847
C10orf54	-0.437823	0.571187	0.514295
C10orf55	-0.175928	0.871451	0.611486
C10orf62	-0.243202	0.79047	0.589976
C10orf67	-1.08525	0.116865	0.240449
C10orf71	-0.204588	0.836735	0.603157
C10orf76	-1.21331	0.0772723	0.194557
C10orf82	1.08188	0.074496	0.190423
C10orf88	0.0621458	0.836949	0.603183
C10orf90	-0.887445	0.207096	0.320976
C10orf95	0.943242	0.116774	0.240385
C10orf99	0.866071	0.147382	0.271792
C11orf1	2.21433	0.000379108	0.0100799
C11orf16	0.404523	0.462537	0.468315
C11orf21	-0.984834	0.157825	0.281163
C11orf24	-0.478076	0.529679	0.497645
C11orf30	1.1165	0.0661651	0.179463
C11orf31	-0.324575	0.695523	0.55928
C11orf34	-0.0445673	0.967281	0.635874
C11orf35	2.37066	0.000143983	0.00614429
C11orf40	-0.203327	0.838256	0.603432
C11orf42	0.376205	0.48962	0.48043
C11orf45	-0.73447	0.30543	0.384844
C11orf49	0.433201	0.43598	0.454532
C11orf52	-0.00422144	0.917712	0.623785
C11orf53	-0.594381	0.418953	0.446691
C11orf54	1.45766	0.0178801	0.0929466
C11orf57	0.849788	0.15456	0.278392
C11orf58	0.41433	0.453356	0.463792
C11orf63	0.670965	0.2515	0.350644
C11orf65	1.94703	0.001727	0.0245585
C11orf68	-0.022495	0.940135	0.628772
C11orf70	0.0145621	0.894731	0.618319
C11orf71	1.1341	0.0622321	0.174646
C11orf73	2.16946	0.000494983	0.0117591
C11orf74	-1.47285	0.029996	0.120792
C11orf80	1.78384	0.0040061	0.0397134
C11orf82	0.622833	0.283613	0.371023
C11orf84	-1.31846	0.0536006	0.162251
C11orf85	0.336354	0.529131	0.497458
C11orf86	-1.06753	0.123418	0.247513
C11orf87	0.553997	0.334164	0.402331
C11orf88	0.389986	0.476336	0.474432
C11orf91	-0.981785	0.159219	0.282393
C11orf94	-0.543551	0.46559	0.470035
C11orf95	-0.667562	0.356852	0.414269
C11orf96	-0.311061	0.71101	0.564519
C12orf10	-1.9438	0.00366799	0.0379875
C12orf23	-0.0633779	0.990447	0.640891
C12orf29	-1.51648	0.0252167	0.109451
C12orf39	-0.618216	0.398064	0.437267
C12orf4	0.481494	0.393297	0.434751
C12orf40	-0.199958	0.842324	0.60462
C12orf42	1.90006	0.00221461	0.0282564
C12orf43	-0.302338	0.721071	0.568783
C12orf44	-0.23691	0.797963	0.592221
C12orf45	-2.36194	0.000367127	0.00989466
C12orf49	1.01212	0.0938763	0.215701
C12orf5	-0.881246	0.210572	0.323461
C12orf50	-0.0305343	0.950016	0.631697
C12orf52	-0.311436	0.710579	0.56448
C12orf54	-0.604171	0.410297	0.443296
C12orf55	-0.147938	0.905596	0.621033
C12orf56	-0.0263226	0.944838	0.630343
C12orf57	-0.593332	0.419887	0.44716
C12orf60	-0.427415	0.582165	0.519396
C12orf65	-0.470648	0.537223	0.500325
C12orf66	0.468727	0.404329	0.440332
C12orf68	-0.669847	0.355011	0.413776
C12orf71	-1.38948	0.0413059	0.144111
C12orf73	0.310868	0.55522	0.507506
C12orf74	0.633481	0.276281	0.366713
C12orf75	-1.35347	0.0472059	0.15309
C12orf76	0.995633	0.0990016	0.221642
C13orf45	0.751795	0.203433	0.318175
C14orf1	2.08041	0.000828137	0.0161663
C14orf105	-0.0698374	0.998405	0.643344
C14orf119	0.365248	0.500323	0.485162
C14orf132	0.420263	0.447851	0.461475
C14orf142	0.583693	0.311686	0.388989
C14orf159	-1.5301	0.0238655	0.106503
C14orf164	0.955534	0.112395	0.236381
C14orf166	-0.78874	0.267509	0.361864
C14orf166B	1.78267	0.00402943	0.0399119
C14orf177	0.583933	0.311509	0.388878
C14orf178	-0.74287	0.299339	0.381042
C14orf180	-0.208244	0.832328	0.602038
C14orf2	0.200495	0.674883	0.552366
C14orf28	2.42004	0.000104708	0.00523304
C14orf37	1.14489	0.0599161	0.171329
C14orf39	0.284108	0.58327	0.519889
C14orf79	0.813554	0.171476	0.292793
C14orf80	-0.590543	0.422376	0.448695
C14orf93	0.264202	0.604554	0.529187
C15orf26	0.336056	0.529432	0.497565
C15orf27	0.170124	0.709484	0.56421
C15orf38	-0.085161	0.982718	0.638855
C15orf39	-0.218569	0.819909	0.598892
C15orf40	1.32213	0.0310072	0.123221
C15orf41	-1.3936	0.0406727	0.142824
C15orf43	0.441385	0.428565	0.450834
C15orf48	0.699771	0.233538	0.339836
C15orf52	1.17655	0.0535327	0.162209
C15orf53	-0.344964	0.672396	0.55152
C15orf57	0.238114	0.632961	0.538795
C15orf59	-0.255886	0.775423	0.585119
C15orf60	-0.410412	0.600308	0.527027
C15orf61	0.0856023	0.808765	0.595403
C15orf65	1.37759	0.0248757	0.108794
C16orf11	-1.23029	0.072958	0.18829
C16orf13	-0.56207	0.448274	0.461653
C16orf45	-1.46886	0.0304691	0.122004
C16orf46	-0.98059	0.159768	0.282867
C16orf52	-0.278365	0.748966	0.576823
C16orf54	-1.20085	0.0805684	0.198733
C16orf58	1.48247	0.0160945	0.0869292
C16orf59	-0.719089	0.316794	0.392235
C16orf62	-0.531017	0.477516	0.474989
C16orf70	-0.66922	0.355516	0.413964
C16orf71	0.856239	0.151685	0.275728
C16orf72	-0.487962	0.519724	0.493447
C16orf74	-1.04299	0.132954	0.256631
C16orf78	-0.258902	0.771857	0.583671
C16orf80	-1.11776	0.10556	0.229375
C16orf82	0.22578	0.646585	0.543276
C16orf86	0.223788	0.648796	0.544109
C16orf87	-0.430266	0.579148	0.517798
C16orf89	0.98655	0.101918	0.225159
C16orf90	-0.356275	0.659696	0.548189
C16orf91	-0.39218	0.620041	0.53424
C16orf92	0.277606	0.590184	0.522724
C16orf93	0.836152	0.160771	0.283891
C16orf95	-1.35544	0.0468647	0.152559
C16orf96	0.482003	0.392861	0.434673
C17orf104	-1.10386	0.110284	0.234644
C17orf105	0.339448	0.526006	0.496243
C17orf47	1.5252	0.0133828	0.0787065
C17orf49	-1.19714	0.0815715	0.199868
C17orf51	-0.97314	0.163224	0.286293
C17orf53	-0.128163	0.929829	0.626225
C17orf58	0.677305	0.247466	0.34849
C17orf59	-0.537924	0.470923	0.472401
C17orf62	1.12754	0.0636736	0.17611
C17orf64	-0.16248	0.88783	0.616454
C17orf67	-0.583791	0.428437	0.450834
C17orf70	-0.0134249	0.928998	0.626016
C17orf72	-0.161942	0.888487	0.61648
C17orf74	-0.855856	0.225249	0.333748
C17orf75	-0.51862	0.489475	0.48043
C17orf80	0.117538	0.770794	0.5834
C17orf85	-1.58776	0.0188175	0.0953109
C17orf89	0.0599973	0.839542	0.60379
C17orf97	-1.23295	0.0722994	0.187243
C17orf99	0.447435	0.42313	0.449223
C18orf21	0.203907	0.671035	0.551311
C18orf25	1.56698	0.0111289	0.0713376
C18orf32	2.34998	0.000164224	0.00661544
C18orf42	0.923425	0.124113	0.248445
C18orf54	-0.132071	0.925034	0.625202
C18orf63	-0.0168946	0.933257	0.627045
C18orf8	-0.678821	0.347838	0.409538
C19orf10	0.0804868	0.814892	0.59775
C19orf12	0.139007	0.745566	0.575436
C19orf18	1.7855	0.00397329	0.0396328
C19orf24	0.157186	0.724413	0.569646
C19orf25	0.630447	0.278357	0.367985
C19orf26	-1.14143	0.0978846	0.220353
C19orf33	0.752226	0.203196	0.318011
C19orf35	-0.560131	0.450069	0.462304
C19orf38	1.71272	0.00566844	0.0486839
C19orf40	-0.0142952	0.930066	0.626225
C19orf43	-0.464489	0.543517	0.502993
C19orf44	-1.71513	0.0108401	0.0703472
C19orf45	0.131136	0.754785	0.578607
C19orf47	-0.0392645	0.960755	0.634591
C19orf48	-1.03769	0.135087	0.258995
C19orf52	-0.123342	0.935747	0.62744
C19orf53	-1.09226	0.114353	0.238253
C19orf54	-1.05719	0.127369	0.251322
C19orf55	-0.0804186	0.98856	0.640495
C19orf57	0.967748	0.108172	0.232245
C19orf59	0.613874	0.289883	0.37503
C19orf60	0.229446	0.642523	0.541942
C19orf66	-0.555313	0.454549	0.464208
C19orf67	2.20038	0.000412096	0.0105171
C19orf68	-0.888921	0.206274	0.320474
C19orf69	-0.638293	0.380962	0.428281
C19orf70	0.278116	0.58964	0.522514
C19orf71	0.283043	0.5844	0.520384
C19orf77	1.42573	0.0204321	0.0992323
C19orf80	-1.19057	0.0833722	0.202211
C19orf81	-0.912053	0.193706	0.311654
C1D	0.150397	0.732289	0.571734
C1GALT1	0.114306	0.774613	0.584785
C1GALT1C1	0.139467	0.745028	0.575193
C1orf100	-0.317919	0.703136	0.561543
C1orf101	1.04733	0.0836442	0.202505
C1orf105	1.2407	0.0423258	0.145948
C1orf106	-1.13257	0.100704	0.223571
C1orf109	-0.992322	0.154439	0.278216
C1orf110	-0.418633	0.591504	0.523297
C1orf111	0.79068	0.182845	0.30322
C1orf112	-0.384522	0.628412	0.537226
C1orf115	-0.226712	0.810147	0.596067
C1orf116	2.0012	0.001288	0.0206295
C1orf122	0.377394	0.488466	0.480106
C1orf123	-1.26146	0.0655486	0.178471
C1orf127	0.963392	0.109664	0.233982
C1orf131	-0.685123	0.342856	0.406614
C1orf141	0.147186	0.736024	0.572608
C1orf145	0.0511343	0.850255	0.60604
C1orf146	-0.645494	0.37494	0.425276
C1orf158	0.366678	0.49892	0.484347
C1orf159	-1.0257	0.140012	0.263667
C1orf162	0.650311	0.264957	0.360557
C1orf167	0.0279146	0.878447	0.613525
C1orf168	1.90539	0.0021535	0.0278057
C1orf170	0.0895888	0.803999	0.594094
C1orf172	2.73455	1.19035e-05	0.00146299
C1orf173	0.697627	0.234842	0.340547
C1orf174	-1.72406	0.0104147	0.0686974
C1orf177	0.413432	0.454192	0.464118
C1orf185	-0.44144	0.567395	0.512336
C1orf189	0.873549	0.144172	0.268434
C1orf192	1.25693	0.0398256	0.141515
C1orf194	1.66069	0.00725285	0.0550458
C1orf198	0.0148876	0.894333	0.618198
C1orf204	-0.265175	0.764457	0.581543
C1orf21	0.944077	0.116472	0.240133
C1orf210	3.02076	1.31446e-06	0.000372645
C1orf216	-0.829999	0.24093	0.344194
C1orf222	-0.357863	0.657921	0.547681
C1orf226	0.85399	0.152682	0.276666
C1orf227	-0.754913	0.290748	0.375511
C1orf228	0.506002	0.372638	0.423942
C1orf233	0.0695606	0.828016	0.600892
C1orf234	-1.10522	0.109815	0.23406
C1orf27	0.946371	0.115647	0.239389
C1orf35	0.0309534	0.874748	0.612402
C1orf43	0.620026	0.285568	0.372366
C1orf50	0.382703	0.483332	0.478037
C1orf51	1.08094	0.0747333	0.190868
C1orf52	-1.02053	0.142177	0.266305
C1orf53	-0.205743	0.835342	0.602682
C1orf54	-0.00363312	0.916991	0.623747
C1orf56	0.821947	0.16744	0.289536
C1orf61	-0.125977	0.932512	0.626771
C1orf63	1.55714	0.0116275	0.0730853
C1orf64	0.650551	0.264797	0.360463
C1orf65	0.284541	0.582811	0.519672
C1orf68	0.777222	0.189789	0.309007
C1orf74	0.303234	0.563155	0.510766
C1orf85	1.41645	0.0212303	0.101191
C1orf86	-0.693558	0.336261	0.403464
C1orf87	1.2063	0.0480612	0.154123
C1orf94	0.934436	0.119992	0.243391
C1orf95	0.746827	0.20618	0.320442
C1QA	0.232285	0.639384	0.541041
C1QB	0.117722	0.770577	0.583399
C1QBP	-3.63105	2.21214e-08	3.17078e-05
C1QC	0.100587	0.790886	0.590018
C1QL1	-0.171293	0.87709	0.613093
C1QL2	-1.42873	0.0355976	0.132995
C1QL3	1.01013	0.0944829	0.216271
C1QL4	-1.66254	0.0136735	0.0797928
C1QTNF1	-0.692289	0.337247	0.403618
C1QTNF2	-0.16235	0.887989	0.616454
C1QTNF3	0.865299	0.147717	0.27213
C1QTNF4	1.02846	0.08901	0.209638
C1QTNF6	-0.0803224	0.988678	0.640503
C1QTNF7	0.0184844	0.889943	0.616815
C1QTNF8	0.668996	0.252762	0.351382
C1QTNF9B	0.176554	0.702106	0.561217
C1QTNF9B-AS1	0.320542	0.545243	0.503738
C1R	-1.08898	0.115522	0.239322
C1RL	0.0929726	0.799959	0.592613
C1S	-0.857529	0.22426	0.332979
C2	0.0742332	0.822397	0.599439
C20orf112	-0.770697	0.279741	0.3686
C20orf141	0.183271	0.694427	0.558939
C20orf173	-0.109547	0.9527	0.632469
C20orf194	-1.42719	0.0358086	0.133408
C20orf195	0.606802	0.294898	0.37783
C20orf196	0.514184	0.365892	0.419796
C20orf201	-0.887895	0.206845	0.320888
C20orf202	0.774832	0.191042	0.309658
C20orf24	-0.372566	0.641576	0.541551
C20orf26	1.48088	0.0162039	0.0873631
C20orf27	-2.07011	0.00191283	0.0259452
[truncated: 16,720 more rows]
