# Supplementary material for: A ribosomal gene panel predicting a novel synthetic lethality in non-BRCAness tumors
Source: Signal Transduct Target Ther. 2023 May 10;8:183. doi: 10.1038/s41392-023-01401-y (PMC10170152; doi:10.1038/s41392-023-01401-y)
Supplement: Supplementary file 4 — Table S5. The prediction on response of ovarian cancer cell lines to PARP inhibitors and cisplatin [file 41392_2023_1401_MOESM4_ESM.xls]

## Sheet: Sig.3 of ovarian cell lines
CCLE_ID	Sig.3
ES2_OVARY	347.981
DOV13_OVARY	334.66
OVCAR8_OVARY	319.047
JHOS4_OVARY	285.449
OVCAR4_OVARY	283.622
MCAS_OVARY	279.666
SNU119_OVARY	260.036
OVMIU_OVARY	252.764
OVK18_OVARY	221.945
EFO21_OVARY	219.491
JHOS2_OVARY	203.271
OVMANA_OVARY	195.234
FUOV1_OVARY	190.597
CAOV3_OVARY	189.034
OVTOKO_OVARY	187.991
59M_OVARY	182.496
HEYA8_OVARY	179.738
PEO1_OVARY	177.067
EFO27_OVARY	174.06
JHOS3_OVARY	172.037	* threshold for HR defect: upper tertile
HEY_OVARY	171.115
RMGI_OVARY	170.376
OVCA420_OVARY	168.531
OVKATE_OVARY	163.475
OAW42_OVARY	162.781
PA1_OVARY	161.32
RMUGS_OVARY	150.689
OVSAHO_OVARY	150.276
OVISE_OVARY	147.892
JHOC5_OVARY	147.748
COV318_OVARY	147.067
OVCA433_OVARY	145.046
TOV21G_OVARY	140.128
KGN_OVARY	137.841
COV644_OVARY	137.635
OV56_OVARY	137.283
IGROV1_OVARY	136.285
COV362_OVARY	131.443
CAOV4_OVARY	123.539
OC314_OVARY	115.882	* threshold for normal HR: lower tertile
NIHOVCAR3_OVARY	114.487
OV90_OVARY	111.127
OV17R_OVARY	105.631
UWB1289_OVARY	104.51
JHOM2B_OVARY	100.686
COV504_OVARY	99.3441
SKOV3_OVARY	95.6277
SNU8_OVARY	93.3062
ONCODG1_OVARY	92.5749
OAW28_OVARY	81.4261
OV7_OVARY	79.0426
JHOM1_OVARY	78.4842
SNU840_OVARY	72.8379
OVCAR5_OVARY	69.4106
OELE_OVARY	64.3777
TOV112D_OVARY	60.1343
COV434_OVARY	36.6333
OC316_OVARY	23.4954
COLO704_OVARY	9.21621
OC315_OVARY	0
Note: The data was cited from Ghandi M et al. Next-generation characterization of the Cancer Cell Line Encyclopedia.Nature. 2019 May;569(7757):503-508. doi: 10.1038/s41586-019-1186-3.

## Sheet: cisplatin
	Gene panel	Drug sensitivity	Sig.3				High expression group	drug sensitivity	Low expression group	drug sensitivity
OVK18	5.84171	1.9482	221.945				OVK18	1.9482	OVTOKO	1.48352
TOV112D	5.29844	2.59434	60.1343				TOV112D	2.59434	KURAMOCHI	1.45036
A2780	4.09969	1.59748	no data				A2780	1.59748	TOV21G	0.004697
OVCAR8	2.56485	2.41142	319.047				OVCAR8	2.41142	OV90	3.80463
ES2	2.17941	2.11501	347.981				ES2	2.11501	OVCAR4	3.01833
EFO21	1.82351	4.5863	219.491				EFO21	4.5863	JHOS4	2.92379
FUOV1	0.781513	3.81441	190.597				FUOV1	3.81441	OV7	3.3234
OC314	0.762995	1.9905	115.882				OC314	1.9905	OVISE	2.53824
OAW42	0.543806	2.24913	162.781				OAW42	2.24913	JHOS2	3.77748
IGROV1	0.508592	3.03495	136.285				IGROV1	3.03495	SKOV3	3.98477
OV56	-0.0230001	0.808928	137.283				OV56	0.808928	OVKATE	5.32609
EFO27	-0.519962	2.90444	174.06				EFO27	2.90444	RMGI	5.28314
OVTOKO	-0.703121	1.48352	187.991
KURAMOCHI	-0.890663	1.45036	no data
TOV21G	-0.987995	0.004697	140.128			gene panel	high			low
OV90	-1.23452	3.80463	111.127			Sig.3	low			low
OVCAR4	-1.79901	3.01833	283.622				Cell line name	Sig.3	Drug sensitivity	Cell line name	Sig.3	Drug sensitivity
JHOS4	-1.88516	2.92379	285.449				TOV112D	60.1343	2.59434	OV90	111.127	3.80463
OV7	-2.0568	3.3234	79.0426				OC314	115.882	1.9905	OV7	79.0426	3.3234
OVISE	-2.08186	2.53824	147.892							SKOV3	95.6277	3.98477
JHOS2	-2.66576	3.77748	203.271
SKOV3	-2.90778	3.98477	95.6277
OVKATE	-3.31848	5.32609	163.475
RMGI	-3.33039	5.28314	170.376
Note: red color represents cell lines with high expression of gene panel

## Sheet: olaparib
	Gene panel	Drug sensitivity	Sig.3				High expression group	drug sensitivity	Low expression group	drug sensitivity
OVK18	5.84171	1.58564	221.945				OVK18	1.58564	OVTOKO	3.29363
TOV112D	5.29844	3.06478	60.1343				TOV112D	3.06478	KURAMOCHI	4.66629
A2780	4.09969	2.58508	no data				A2780	2.58508	TOV21G	0.846655
OVCAR8	2.56485	2.40116	319.047				OVCAR8	2.40116	OV90	4.4913
ES2	2.17941	3.65507	347.981				ES2	3.65507	OVCAR4	4.29894
EFO21	1.82351	5.24009	219.491				EFO21	5.24009	JHOS4	5.24564
FUOV1	0.781513	4.43954	190.597				FUOV1	4.43954	OV7	2.31135
OC314	0.762995	3.70248	115.882				OC314	3.70248	OVISE	2.95609
OAW42	0.543806	3.42514	162.781				OAW42	3.42514	JHOS2	4.13148
IGROV1	0.508592	4.87978	136.285				IGROV1	4.87978	SKOV3	4.78665
OV56	-0.0230001	3.10931	137.283				OV56	3.10931	OVKATE	5.92146
EFO27	-0.519962	3.52194	174.06				EFO27	3.52194	RMGI	4.59223
OVTOKO	-0.703121	3.29363	187.991
KURAMOCHI	-0.890663	4.66629	no data
TOV21G	-0.987995	0.846655	140.128
OV90	-1.23452	4.4913	111.127			gene panel	high			low
OVCAR4	-1.79901	4.29894	283.622			Sig.3	low			low
JHOS4	-1.88516	5.24564	285.449				Cell line name	Sig.3	Drug sensitivity	Cell line name	Sig.3	Drug sensitivity
OV7	-2.0568	2.31135	79.0426				TOV112D	60.1343	3.06478	OV90	111.127	4.4913
OVISE	-2.08186	2.95609	147.892				OC314	115.882	3.70248	OV7	79.0426	2.31135
JHOS2	-2.66576	4.13148	203.271							SKOV3	95.6277	4.78665
SKOV3	-2.90778	4.78665	95.6277
OVKATE	-3.31848	5.92146	163.475
RMGI	-3.33039	4.59223	170.376
Note: red color represents cell lines with high expression of gene panel

## Sheet: rucaparib
	Gene panel	Drug sensitivity	Sig.3				High expression group	drug sensitivity	Low expression group	drug sensitivity
OVK18	5.89051	3.12929	221.945				OVK18	3.12929	OVTOKO	3.65936
TOV112D	5.35215	3.05464	60.1343				TOV112D	3.05464	KURAMOCHI	3.13333
A2780	4.12626	0.590132	no data				A2780	0.590132	TOV21G	2.82442
OVCAR8	2.5684	1.39563	319.047				OVCAR8	1.39563	OV90	4.91192
ES2	2.16253	3.77519	347.981				ES2	3.77519	OVCAR4	5.02964
EFO21	1.79234	3.66664	219.491				EFO21	3.66664	JHOS4	5.24536
FUOV1	0.745285	4.5897	190.597				FUOV1	4.5897	OAW28	2.85781
OC314	0.724152	2.1766	115.882				OC314	2.1766	OV7	4.51311
OAW42	0.497235	3.17104	162.781				OAW42	3.17104	OVISE	3.07109
IGROV1	0.467836	4.43216	136.285				IGROV1	4.43216	JHOS2	3.66165
OV56	-0.077804	3.37216	137.283				OV56	3.37216	SKOV3	4.78665
EFO27	-0.583573	4.06965	174.06				EFO27	4.06965	OVKATE	5.94852
OVTOKO	-0.774014	3.65936	187.991
KURAMOCHI	-0.964393	3.13333	no data
TOV21G	-1.06324	2.82442	140.128
OV90	-1.31454	4.91192	111.127			gene panel	high			low
OVCAR4	-1.88904	5.02964	283.622			Sig.3	low			low
JHOS4	-1.97734	5.24536	285.449				Cell line name	Sig.3	Drug sensitivity	Cell line name	Sig.3	Drug sensitivity
OAW28	-2.11615	2.85781	81.4261				TOV112D	60.1343	3.05464	OV90	111.127	4.91192
OV7	-2.15416	4.51311	79.0426				OC314	115.882	2.1766	OAW28	81.4261	2.85781
OVISE	-2.17749	3.07109	147.892							OV7	79.0426	4.51311
JHOS2	-2.77442	3.66165	203.271							SKOV3	95.6277	4.78665
SKOV3	-3.01974	4.78665	95.6277
OVKATE	-3.44081	5.94852	163.475
Note: red color represents cell lines with high expression of gene panel

## Sheet: talazoparib
	Gene panel	Drug sensitivity	Sig.3				High expression group		Low expression group
OVK18	5.97347	2.33563	221.945				OVK18	2.33563	KURAMOCHI	2.65624
TOV112D	5.43107	0.699894	60.1343				TOV112D	0.699894	TOV21G	-1.43487
A2780	4.2212	-0.612794	no data				A2780	-0.612794	OV90	3.25947
OVCAR8	2.67291	-0.669512	319.047				OVCAR8	-0.669512	OVCAR4	2.21672
ES2	2.28141	0.57562	347.981				ES2	0.57562	JHOS4	2.17955
EFO21	1.9177	4.02906	219.491				EFO21	4.02906	OAW28	1.56994
FUOV1	0.870417	4.18864	190.597				FUOV1	4.18864	OV7	2.13398
OC314	0.852997	-0.896618	115.882				OC314	-0.896618	OVISE	2.9266
OAW42	0.62997	0.935051	162.781				OAW42	0.935051	JHOS2	0.641286
IGROV1	0.594422	1.68495	136.285				IGROV1	1.68495	SKOV3	1.83251
OV56	0.0580451	2.49355	137.283				OV56	2.49355	OVKATE	3.64853
EFO27	-0.442435	4.38661	174.06				EFO27	4.38661	RMGI	3.49567
OVTOKO	-0.628765	2.5981	187.991				OVTOKO	2.5981
KURAMOCHI	-0.817162	2.65624	no data
TOV21G	-0.914993	-1.43487	140.128
OV90	-1.16259	3.25947	111.127
OVCAR4	-1.73369	2.21672	283.622			gene panel	high			low
JHOS4	-1.82113	2.17955	285.449			Sig.3	low			low
OAW28	-1.95764	1.56994	81.4261				Cell line name	Sig.3	Drug sensitivity	Cell line name	Sig.3	Drug sensitivity
OV7	-1.99542	2.13398	79.0426				TOV112D	60.1343	0.699894	OV90	111.127	3.25947
OVISE	-2.01853	2.9266	147.892				OC314	115.882	-0.896618	OAW28	81.4261	1.56994
JHOS2	-2.60918	0.641286	203.271							OV7	79.0426	2.13398
SKOV3	-2.85292	1.83251	95.6277							SKOV3	95.6277	1.83251
OVKATE	-3.26788	3.64853	163.475
RMGI	-3.2813	3.49567	170.376
Note: red color represents cell lines with high expression of gene panel
