# Supplementary material for: A ribosomal gene panel predicting a novel synthetic lethality in non-BRCAness tumors
Source: Signal Transduct Target Ther. 2023 May 10;8:183. doi: 10.1038/s41392-023-01401-y (PMC10170152; doi:10.1038/s41392-023-01401-y)
Supplement: Supplementary file 5 — Table S6. The prediction on response of breast cancer cell lines to PARP inhibitors and cisplatin [file 41392_2023_1401_MOESM5_ESM.xls]

## Sheet: Sig.3 of breast cell lines
CCLE_ID	Sig.3
MRKNU1_BREAST	315.394
MCF7_BREAST	309.156
MDAMB468_BREAST	268.059
MDAMB436_BREAST	257.738
HCC1395_BREAST	253.542
HMC18_BREAST	248.251
MDAMB157_BREAST	238.898
HCC38_BREAST	234.705
MDAMB361_BREAST	234.607
HCC1599_BREAST	230.363
UACC893_BREAST	223.353
AU565_BREAST	216.972
MDAMB231_BREAST	215.208
BT20_BREAST	205.022
HCC202_BREAST	202.638	* threshold for HR defect: third quantile
MDAMB453_BREAST	193.736
HCC2157_BREAST	175.568
MDAMB175VII_BREAST	172.442
HCC1428_BREAST	171.847
HCC1937_BREAST	164.819
EVSAT_BREAST	162.371
HDQP1_BREAST	161.41
YMB1E_BREAST	150.332
UACC812_BREAST	149.559
MFM223_BREAST	144.569
EFM19_BREAST	138.052
HCC1806_BREAST	134.025
MDAMB415_BREAST	129.835
BT474_BREAST	127.799
MDAMB330_BREAST	122.317
COLO824_BREAST	119.401
OCUBM_BREAST	119.225
HCC70_BREAST	118.324
ZR7530_BREAST	117.304
HS578T_BREAST	117.27
HCC1143_BREAST	117.034
CAL851_BREAST	115.211
EFM192A_BREAST	111.541
JIMT1_BREAST	110.678
BT549_BREAST	106.781
HCC1954_BREAST	104.879
HCC1500_BREAST	104.526
HCC1187_BREAST	98.7123
HCC1419_BREAST	97.7474
CAL120_BREAST	95.4611	* threshold for normal HR: first quantile
DU4475_BREAST	94.8148
BT483_BREAST	92.6813
ZR751_BREAST	92.1335
HCC2218_BREAST	89.4787
CAMA1_BREAST	88.5773
KPL1_BREAST	84.2747
HCC1569_BREAST	79.9309
T47D_BREAST	77.024
CAL51_BREAST	62.1165
CAL148_BREAST	60.7662
HMEL_BREAST	52.9295
MDAMB134VI_BREAST	48.4656
SKBR3_BREAST	42.3389
YMB1_BREAST	0
MB157_BREAST	0
Note: The data was cited from Ghandi M et al. Next-generation characterization of the Cancer Cell Line Encyclopedia.Nature. 2019 May;569(7757):503-508. doi: 10.1038/s41586-019-1186-3.

## Sheet: cisplatin
	Gene panel	Drug sensitivity	Sig.3				High expression group		Low expression group
BT549	7.49624	3.39974	106.781				BT549	3.39974	HCC1954	4.22391
BT20	5.97005	3.41742	205.022				BT20	3.41742	EFM19	4.85819
MDAMB436	5.49616	1.53384	257.738				MDAMB436	1.53384	BT474	5.34824
HCC1143	3.13266	3.93269	117.034				HCC1143	3.93269	HCC1187	2.44252
AU565	2.65848	2.13788	216.972				AU565	2.13788	HCC2218	5.09557
MCF7	2.29112	3.12924	309.156				MCF7	3.12924	EFM192A	4.1279
HCC1395	1.64838	2.31477	253.542				HCC1395	2.31477	HCC202	3.47155
HCC2157	1.189	3.27595	175.568				HCC2157	3.27595	HCC38	4.34732
HCC1937	1.12842	3.03227	164.819				HCC1937	3.03227	MDAMB415	4.06253
MDAMB231	1.11106	2.93067	215.208				MDAMB231	2.93067	T47D	4.84919
HCC1569	0.732997	4.99366	79.9309				HCC1569	4.99366	HCC1428	5.35534
CAL851	0.66715	4.02094	115.211				CAL851	4.02094	MDAMB468	1.83272
CAL120	0.356502	3.88916	95.4611				CAL120	3.88916	HCC70	2.28951
CAL51	0.274165	2.10818	62.1165				CAL51	2.10818	HCC1500	5.06529
HCC1419	0.258361	2.07615	97.7474				HCC1419	2.07615	MDAMB453	4.90883
UACC893	-0.0460107	3.33581	223.353				UACC893	3.33581	MDAMB361	2.69819
HDQP1	-0.254729	3.69392	161.41				HDQP1	3.69392	MDAMB175VII	3.41974
JIMT1	-0.406967	2.61839	110.678				JIMT1	2.61839	ZR7530	5.34452
DU4475	-0.65657	2.51783	94.8148				DU4475	2.51783	BT483	6.66893
HCC1954	-0.675217	4.22391	104.879
EFM19	-0.830088	4.85819	111.541
BT474	-0.897979	5.34824	127.799
HCC1187	-0.899298	2.44252	98.7123			gene panel	high			low
HCC2218	-1.02449	5.09557	89.4787			Sig.3	low			low
EFM192A	-1.06231	4.1279	111.541				Cell line name	Sig.3	Drug sensitivity	Cell line name	Sig.3	Drug sensitivity
HCC202	-1.14896	3.47155	202.638				HCC1569	79.9309	4.99366	HCC2218	89.4787	5.09557
HCC38	-1.29295	4.34732	234.705				CAL51	62.1165	2.10818	T47D	77.024	4.84919
MDAMB415	-1.3945	4.06253	129.835				HCC1419	97.7474	2.07615	BT483	92.6813	6.66893
T47D	-1.40293	4.84919	77.024				DU4475	94.8148	2.51783
HCC1428	-1.87318	5.35534	171.847
MDAMB468	-1.99269	1.83272	268.059
HCC70	-2.36803	2.28951	118.324
HCC1500	-2.40323	5.06529	104.526
MDAMB453	-2.41967	4.90883	193.736
MDAMB361	-2.57026	2.69819	234.607
MDAMB175VII	-2.78424	3.41974	172.442
ZR7530	-2.96105	5.34452	117.304
BT483	-3.0454	6.66893	92.6813
Note: red color represents cell lines with high expression of gene panel

## Sheet: olaparib
	Gene panel	Drug sensitivity	Sig.3				High expression group		Low expression group
BT549	7.49624	4.90399	106.781				BT549	4.90399	HCC1954	3.89696
BT20	5.97005	4.91623	205.022				BT20	4.91623	EFM19	4.06944
MDAMB436	5.49616	3.71197	257.738				MDAMB436	3.71197	BT474	4.51569
HCC1143	3.13266	4.56881	117.034				HCC1143	4.56881	HCC1187	2.14886
AU565	2.65848	3.88147	216.972				AU565	3.88147	HCC2218	4.3863
MCF7	2.29112	3.21164	309.156				MCF7	3.21164	EFM192A	4.50021
HCC1395	1.64838	2.92445	253.542				HCC1395	2.92445	HCC202	3.68042
HCC2157	1.189	4.15334	175.568				HCC2157	4.15334	HCC38	4.50501
HCC1937	1.12842	3.58614	164.819				HCC1937	3.58614	MDAMB415	5.21997
MDAMB231	1.11106	3.35287	215.208				MDAMB231	3.35287	T47D	4.85602
HCC1569	0.732997	4.99568	79.9309				HCC1569	4.99568	HCC1428	3.94401
CAL851	0.66715	4.64098	115.211				CAL851	4.64098	MDAMB468	3.56023
CAL120	0.356502	4.57442	95.4611				CAL120	4.57442	HCC70	4.10519
CAL51	0.274165	2.38392	62.1165				CAL51	2.38392	HCC1500	3.23317
HCC1419	0.258361	5.34595	97.7474				HCC1419	5.34595	MDAMB453	4.53297
UACC893	-0.0460107	4.96764	223.353				UACC893	4.96764	MDAMB361	4.07636
HDQP1	-0.254729	4.82379	161.41				HDQP1	4.82379	MDAMB175VII	4.73208
JIMT1	-0.406967	2.95644	110.678				JIMT1	2.95644	ZR7530	5.84511
DU4475	-0.65657	2.97286	94.8148				DU4475	2.97286	BT483	6.44242
HCC1954	-0.675217	3.89696	104.879
EFM19	-0.830088	4.06944	111.541
BT474	-0.897979	4.51569	127.799
HCC1187	-0.899298	2.14886	98.7123			gene panel	high			low
HCC2218	-1.02449	4.3863	89.4787			Sig.3	low			low
EFM192A	-1.06231	4.50021	111.541				Cell line name	Sig.3	Drug sensitivity	Cell line name	Sig.3	Drug sensitivity
HCC202	-1.14896	3.68042	202.638				HCC1569	79.9309	4.99568	HCC2218	89.4787	4.3863
HCC38	-1.29295	4.50501	234.705				CAL51	62.1165	2.38392	T47D	77.024	4.85602
MDAMB415	-1.3945	5.21997	129.835				DU4475	94.8148	2.97286	BT483	92.6813	6.44242
T47D	-1.40293	4.85602	77.024
HCC1428	-1.87318	3.94401	171.847
MDAMB468	-1.99269	3.56023	268.059
HCC70	-2.36803	4.10519	118.324
HCC1500	-2.40323	3.23317	104.526
MDAMB453	-2.41967	4.53297	193.736
MDAMB361	-2.57026	4.07636	234.607
MDAMB175VII	-2.78424	4.73208	172.442
ZR7530	-2.96105	5.84511	117.304
BT483	-3.0454	6.44242	92.6813
Note: red color represents cell lines with high expression of gene panel

## Sheet: rucaparib
	Gene panel	Drug sensitivity	Sig.3				High expression group		Low expression group
BT549	7.49559	3.76402	106.781				BT549	3.76402	DU4475	2.38003
BT20	5.93326	3.68086	205.022				BT20	3.68086	HCC1954	3.92837
MDAMB436	5.45019	4.08342	257.738				MDAMB436	4.08342	EFM19	4.60674
HCC1143	3.08141	4.59565	117.034				HCC1143	4.59565	HCC1187	2.42173
AU565	2.58811	2.38966	216.972				AU565	2.38966	BT474	2.77899
MCF7	2.22037	1.91345	309.156				MCF7	1.91345	HCC2218	4.75725
HCC1395	1.57459	4.54549	253.542				HCC1395	4.54549	EFM192A	4.59229
MDAMB157	1.43399	2.97613	238.898				MDAMB157	2.97613	CAMA1	4.45293
HCC2157	1.09469	4.12529	175.568				HCC2157	4.12529	HCC202	5.21338
HCC1937	1.03565	3.44642	164.819				HCC1937	3.44642	HCC38	3.98813
MDAMB231	1.01595	2.32155	215.208				MDAMB231	2.32155	T47D	3.04059
HCC1569	0.642996	2.78728	79.9309				HCC1569	2.78728	HCC1428	4.51826
CAL851	0.557691	4.68318	115.211				CAL851	4.68318	MDAMB468	4.04169
CAL120	0.24829	3.56154	95.4611				CAL120	3.56154	HCC70	3.96108
CAL51	0.172109	1.00093	62.1165				CAL51	1.00093	HCC1500	4.46622
HCC1419	0.150002	5.36328	97.7474				HCC1419	5.36328	MDAMB361	4.29946
UACC893	-0.155119	4.64297	223.353				UACC893	4.64297	MDAMB175VII	4.73208
HCC1806	-0.324615	2.82436	134.025				HCC1806	2.82436	ZR7530	5.84511
HDQP1	-0.355223	4.77779	161.41				HDQP1	4.77779	BT483	5.80145
JIMT1	-0.514969	4.31046	110.678				JIMT1	4.31046
DU4475	-0.759248	2.38003	94.8148
HCC1954	-0.783389	3.92837	104.879
EFM19	-0.93935	4.60674	111.541
HCC1187	-1.00554	2.42173	98.7123			gene panel	high			low
BT474	-1.01561	2.77899	127.799			Sig.3	low			low
HCC2218	-1.14458	4.75725	89.4787				Cell line name	Sig.3	Drug sensitivity	Cell line name	Sig.3	Drug sensitivity
EFM192A	-1.18579	4.59229	111.541				HCC1569	79.9309	2.78728	DU4475	94.8148	2.38003
CAMA1	-1.19004	4.45293	88.5773				CAL51	62.1165	1.00093	HCC2218	89.4787	4.75725
HCC202	-1.27817	5.21338	202.638							CAMA1	88.5773	4.45293
HCC38	-1.40566	3.98813	234.705							T47D	77.024	3.04059
T47D	-1.52317	3.04059	77.024							BT483	92.6813	5.80145
HCC1428	-2.00181	4.51826	171.847
MDAMB468	-2.12762	4.04169	268.059
HCC70	-2.50197	3.96108	118.324
HCC1500	-2.54453	4.46622	104.526
MDAMB361	-2.71465	4.29946	234.607
MDAMB175VII	-2.92522	4.73208	172.442
ZR7530	-3.10943	5.84511	117.304
BT483	-3.18919	5.80145	92.6813
Note: red color represents cell lines with high expression of gene panel

## Sheet: talazoparib
	Gene panel	Drug sensitivity	Sig.3				High expression group		Low expression group
BT549	-7.49909	4.27689	106.781				BT549	4.27689	HCC1954	3.9437
BT20	-5.95604	3.06866	205.022				BT20	3.06866	EFM19	4.11381
MDAMB436	-5.4852	1.5098	257.738				MDAMB436	1.5098	HCC1187	3.91129
HCC1143	-3.12468	3.38026	117.034				HCC1143	3.38026	BT474	4.04982
AU565	-2.6119	1.36881	216.972				AU565	1.36881	HCC2218	4.70307
MCF7	-2.25262	1.10156	309.156				MCF7	1.10156	EFM192A	4.33284
HCC1395	-1.62036	0.83194	253.542				HCC1395	0.83194	CAMA1	5.50412
MDAMB157	-1.46624	2.61833	238.898				MDAMB157	2.61833	HCC202	3.29074
HCC2157	-1.13397	5.0313	175.568				HCC2157	5.0313	HCC38	2.19356
HCC1937	-1.08516	3.4371	164.819				HCC1937	3.4371	MDAMB415	4.23892
MDAMB231	-1.04672	1.58062	215.208				MDAMB231	1.58062	T47D	5.82518
HCC1569	-0.678625	1.38327	79.9309				HCC1569	1.38327	HCC1428	3.68683
CAL851	-0.597585	2.58527	115.211				CAL851	2.58527	HCC70	3.86089
CAL120	-0.277609	2.00179	95.4611				CAL120	2.00179	HCC1500	5.04742
CAL51	-0.21515	-2.26022	62.1165				CAL51	-2.26022	MDAMB453	3.05652
HCC1419	-0.178603	5.32859	97.7474				HCC1419	5.32859	MDAMB361	4.89235
UACC893	0.113019	4.64486	223.353				UACC893	4.64486	MDAMB175VII	3.66808
HDQP1	0.308676	4.94725	134.025				HDQP1	4.94725	ZR7530	4.9169
JIMT1	0.466575	1.12528	161.41				JIMT1	1.12528	BT483	2.73023
DU4475	0.716737	3.48763	110.678				DU4475	3.48763
HCC1954	0.738975	3.9437	104.879
EFM19	0.899523	4.11381	111.541
HCC1187	0.965325	3.91129	98.7123
BT474	0.970833	4.04982	127.799			gene panel	high			low
HCC2218	1.10054	4.70307	89.4787			Sig.3	low			low
EFM192A	1.13848	4.33284	111.541				Cell line name	Sig.3	Drug sensitivity	Cell line name	Sig.3	Drug sensitivity
CAMA1	1.14228	5.50412	88.5773				HCC1569	79.9309	1.38327	HCC2218	89.4787	4.70307
HCC202	1.22711	3.29074	202.638				CAL51	62.1165	-2.26022	CAMA1	88.5773	5.50412
HCC38	1.36351	2.19356	234.705							T47D	77.024	5.82518
MDAMB415	1.47143	4.23892	129.835							BT483	92.6813	2.73023
T47D	1.47173	5.82518	77.024
HCC1428	1.95473	3.68683	171.847
HCC70	2.45036	3.86089	118.324
HCC1500	2.49793	5.04742	104.526
MDAMB453	2.50722	3.05652	193.736
MDAMB361	2.66179	4.89235	234.607
MDAMB175VII	2.87068	3.66808	172.442
ZR7530	3.05588	4.9169	117.304
BT483	3.13622	2.73023	92.6813
Note: red color represents cell lines with high expression of gene panel
