# Supplementary material for: A ribosomal gene panel predicting a novel synthetic lethality in non-BRCAness tumors
Source: Signal Transduct Target Ther. 2023 May 10;8:183. doi: 10.1038/s41392-023-01401-y (PMC10170152; doi:10.1038/s41392-023-01401-y)
Supplement: Supplementary file 6 — Table S9. The prediction on response of a panel of primary breast cancer PDTX-derived tumor cells (PDTCs) to PARP inhibitor [file 41392_2023_1401_MOESM6_ESM.xlsx]

## Sheet: Sheet1
	Expression of the gene panel	Note		ex vivo validation (ref. 28)				in vivo validation (ref. 28)				in vivo validation (ref. 28)				in vivo validation (ref. 27)
HCI002	3.29004			Model	Talazoparib			Model	Talazoparib			Model	Olaparib			Model	Olaparib
HCI008	2.94874			HCI002	S			STG201	S			STG139	R			HCI006	R
STG139M	2.58133			HCI010	S			VHIO124	S			STG201	S			HCI001	PS
VHIO093	2.55639			STG139	S			STG316	R			STG316	R			HCI010	S
STG139	2.4729			STG139M	S			VHI0179	R			VHIO093	S
STG335	2.40264			STG201	S							VHIO179	S
VHIO094	2.04651			VHIO124	S							VHIO124	S
VHIO102	1.83761			STG282	S
AB521M	1.82694			STG195	S
VHIO098	1.43723			STG335	S
VHIO039	1.42148			VHIO093	PS
AB559	1.23272			VHIO244	R
VHIO244	1.151			HCI001	R
VHIO179	1.01699			HCI009	R
VHIO161	0.97135			STG143	R
STG282	0.890078			IC007	R
VHIO124	0.868381			STG316	R
VHIO089	0.655504			VHIO179	R
STG201	0.492373
VHIO006	0.405526			R: resistant
HCI001	0.358737	All the models above are predicted to be sensitive ones, all the models below are predicted to be resistant ones		S: sensitive
AB555	-0.2664			PS: partially sensitive
VHIO169	-0.378477
AB630	-0.501069			Note: All these ex vivo or in vivo valitation data was cited from Bruna, A. et al. A Biobank of Breast Cancer Explants with Preserved Intra-tumor Heterogeneity to Screen Anticancer Compounds. Cell 167, 260-+, doi:10.1016/j.cell.2016.08.041 (2016) and McGrail, D. J. et al. Improved prediction of PARP inhibitor response and identification of synergizing agents through use of a novel gene expression…
HCI005	-0.505378
HCI010	-0.678399	It is predicted to be sensitive because of somatic BRCA1 mutation
STG195	-0.778241	It is predicted to be sensitive because of somatic BRIP1 mutation
STG143	-0.995046			Blue color	models with drug-specific mechanism of resistance;
STG316	-1.30261			Red color	misclasified models.
HCI004	-1.57347			Green color	sensitive models caused by HR defect
VHIO131	-1.58219
AB551	-1.80648
HCI011	-1.9565
HCI009	-2.67951
IC007	-3.25285
IC006	-3.29293
HCI006	-3.53538
HCI014	-3.78807
AB580	-3.99146
