# Supplementary material for: A ribosomal gene panel predicting a novel synthetic lethality in non-BRCAness tumors
Source: Signal Transduct Target Ther. 2023 May 10;8:183. doi: 10.1038/s41392-023-01401-y (PMC10170152; doi:10.1038/s41392-023-01401-y)
Supplement: Supplementary file 7 — Table S10. The prediction on response of a panel of primary ovarian cancer PDTCs to PARP inhibitor [file 41392_2023_1401_MOESM7_ESM.xlsx]

## Sheet: Sheet1
	Expression of the gene panel	Note		In vivo response (ref 29)
PH051	9.29766			Model	Niraparib	Status after niraparib tretment	HR status	Genomic PDX characterization
PH242	2.07888			PH077	S	declined below baseline	HR defect	BRCA2 mutation
PH077	1.84673			PH039	S	the most profound tumor regression	HR proficient	NA
PH026	1.79766			PH087	PS	initially regressed, resulting in attenuated average tumor area relative to controls	HR proficient	NA
PH013	1.70186			PH095	R	was similar to controls	HR defect	BRCA2 mutation
PH235	1.56546			PH080	R	only a trend toward slowed growth relative to controls but no regression below baseline	weak HR defect	CDK12 mutation
PH039	1.4555
PH048	1.16119
PH115	0.962918
PH331	0.920814
PH045	0.726716			R: resistant
PH087	0.591717			S: sensitive
PH038	0.547232			PS: partially sensitive
PH134	0.386677
PH056	0.226394	All the models above are predicted to be sensitive ones, all the models below are predicted to be resistant ones		Note: The in vivo valitation data was cited from Mariam. et al. In vivo anti-tumor activity of the PARP inhibitor niraparib in homologous recombination deficient and proficient ovarian carcinoma. Gynecol Oncol. 2016 Nov;143(2):379-388. doi: 10.1016/j.ygyno.2016.08.328.
PH053	-0.623741
PH170	-0.672164
PH183	-0.682658
PH249	-0.808577
PH233	-0.973028
PH054	-1.27953
PH070	-1.39211
PH098	-1.67689
PH063	-1.93331
PH299	-2.19916
PH061	-2.46166
PH095	-2.56848
PH081	-2.59915
PH080	-2.62976
PH044	-2.76718
