# Supplementary material for: A ribosomal gene panel predicting a novel synthetic lethality in non-BRCAness tumors
Source: Signal Transduct Target Ther. 2023 May 10;8:183. doi: 10.1038/s41392-023-01401-y (PMC10170152; doi:10.1038/s41392-023-01401-y)
Supplement: Supplementary file 8 — Table S11. The prediction on response of patients with platinum-sensitive relapsed ovarian cancer treated with PARP inhibitor maintenance monotherapy [file 41392_2023_1401_MOESM8_ESM.xlsx]

## Sheet: PARPi maintenance monotherapy
	Gene panel expression	Eexpression level	PFS(day)	PFS EVENT	shallowHRD score(LGA)	HR status	Response to PARP inhibitor （relapsed or died less than 10 months）	c-MYC expression		Note: 1 shallowHRD score(LGA): - LGA>19: HR deficiency - LGA<15: HR proficiency - 14<LGA<20: Bordrline - NA: be failed to calculated the ShallowHRD score due to unknown error 2 Response to PARP inhibitor: 0,sensitive patient; 1,resistant patient Resistant patients were defined as patients who relapsed or died in less than 10 months (300 days). 3 PFS event 0,non-recurrent patient; 1,relapsed or di…
P1	13.2625	high	578	0	6	0	0	117.83
P2	4.32813	high	326	0	15	B	0	92.4108
P3	3.12923	high	371	0	38	1	0	35.9772
P4	2.91213	high	336	1	23	1	0	28.801
P5	2.67692	high	240	0	44	1	0	83.4316
P6	1.87018	high	295	0	30	1	0	47.9434
P7	1.57355	high	139	0	38	1	0	21.4785
P8	1.06475	high	369	0	36	1	0	54.3987
P9	0.952418	high	345	0	33	1	0	70.4379
P10	0.901011	high	487	0	22	1	0	39.5628
P11	0.674549	high	1653	0	28	1	0	70.0715
P12	0.595225	high	548	0	0	0	0	384.822
P13	0.270989	high	162	0	23	1	0	78.0534
P14	0.24896	high	770	1	36	1	0	106.508
P15	0.16036	high	248	0	3	0	0	31.9199
P16	0.152743	high	573	0	48	1	0	109.038
P17	0.140636	high	295	0	36	1	0	43.836
P18	0.115968	high	309	0	19	B	0	91.8285
P19	0.112943	high	145	0	25	1	0	37.5082
P20	0.00797477	high	347	0	29	1	0	84.0541
P21	-0.125051	high	711	0	26	1	0	236.633
P22	-0.169745	high	645	0	18	B	0	72.9624
P23	-0.376788	high	558	0	9	0	0	29.2418
P24	-0.721519	high	748	0	20	1	0	82.0675
P25	-0.745524	medium	279	0	30	1	0	51.8167
P26	-0.747675	low	466	0	21	1	0	175.118
P27	-0.755111	low	502	0	31	1	0	41.6166
P28	-0.770325	low	335	0	31	1	0	111.467
P29	-0.811221	low	433	0	39	1	0	30.4854
P30	-0.844001	low	351	0	38	1	0	37.7131
P31	-0.847288	low	90	1	NA	NA	1	61.093
P32	-0.908429	low	609	0	42	1	0	72.1305
P33	-0.926375	low	915	0	31	1	0	11.7383
P34	-1.06364	low	335	0	36	1	0	52.2943
P35	-1.1104	low	265	1	35	1	1	28.0135
P36	-1.20194	low	243	0	NA（BRCA2 non-sense variation） NM_000059.3:C.7878G>A P.TRP2626*	1	0	52.4137
P37	-1.30301	low	231	1	28	1	1	56.645
P38	-1.34513	low	517	0	30	1	0	44.1433
P39	-1.35616	low	169	1	26	1	1	61.7094
P40	-1.36735	low	824	0	27	1	0	32.9256
P41	-1.51262	low	111	1	27	1	1	95.1254
P42	-1.51287	low	44	1	17	B	1	65.8335
P43	-1.58482	low	271	0	40	1	0	24.4161
P44	-1.61511	low	153	1	25	1	1	36.1676
P45	-1.67263	low	315	0	31	1	0	16.0132
P46	-1.68039	low	896	0	24	1	0	88.1431
P47	-1.71734	low	392	0	22	1	0	74.2824
P48	-1.80421	low	255	1	36	1	1	59.3166
P49	-1.93454	low	701	0	29	1	0	141.503
P50	-2.61993	low	243	0	23	1	0	61.1741
